# Supplementary material for: Evolution-guided protein design of IscB for persistent epigenome editing in vivo
Source: Nat Biotechnol. 2025 May 7;44(5):759–70. doi: 10.1038/s41587-025-02655-3 (PMC13180657; doi:10.1038/s41587-025-02655-3)
Supplement: Supplementary file 3 — Summary of IscB orthologs, related to Fig. 1. Sheet 1 contains all main IscBs and II-D Cas9 orthologs tested. Sheet 2 contains a small panel of extra CasIscBs that were additionally tested (beyond TbaIscB) but not included in the main diversity survey. [file 41587_2025_2655_MOESM3_ESM.xlsx]

## Sheet: Sheet1
Contig Accession	Key name	Source organism (if applicable)	Amino acid sequence	TAM	omegaRNA scaffold sequence	Tested in human cells?	Notes
ADVG01000004	KraIscB1	Ktedonobacter racemifer DSM 44963	MNVVYVLSPERTPLMPCQPAIARLLLKQGKAKVRHRTPFTIQLLAQPEHVYTQPLTHGVDTGSSIIGSAVANEHGHVVYLSEVEIRNDIANTMKERARARRNRRQRKTRYRPARWLNRKKSIKTGRFSPTMRSKIDTHLREIRFIRSLLPITSTILETGSFDPYALRNPEVLQKKWLYQRGINYGFANTKAYVLTRDGYLCQQCKGKSKDRRLEVHHIIFRSRNGSDEEANLLTLCKTCHDGLHAGTITLKLTGKKKGTLQHATQMNSIRIQLLKRVEAEETWGFVTKEHRLLVGLPKEHIFDAAVIATRGVKPTFYTTSVLSKHCVSDGDYKQTKGKHGQQRVNTGKIMGFRKFDKVYYLGKEYFIKGRMSTGYAILMDIDGNKIEFKPLPKFDKMKR…	ATAAA	gtgaactaccactgagctgaagacgcagtggcttcttcggaagtcactgaagacgcagaccaggagctccttcggaagcttgagttcaccagactcgtttccagaaatgggaacagcgttcgattggtcatgacacctgcggttgacgcatcagaccgctgctctgtcgctgagggttaagtaggcttgaggaaagggccggtgctctcagcgcaaaaagccttttgaacactgtcgagatgaagccggattcccttcgtggtcacagcgaagggatacgcaccacccggcgcttgccggagcattttccgaaaggagtttt		From Altae-Tran & Kannan et. al. (2021)
ADVG01000001.1	KraIscB2	Ktedonobacter racemifer DSM 44963	MSNVFVIDSDYKPLNPVHPARARLLLTQGNAAVYRRYPFTIVLKRVVDQPEVHPLRLKLDPGSKTTGIALVNDTNGKVVFAAELEHRGHAIKDSLDSRRGVRRRRRNRKTRYRKPRFQNRRRKKGWLPPSLESRLANILTWVARLCRSAPITALSQELVKFDLQLMENPDITGVEYQQGTLQGYEVREYVLEKWKRTCAYCGKQDVPLQIEHIHPRANGGTHRISNLTLACEPCNIAKGTQDIAVFLAKKPDVLKRILAQVKKPLKDASAVNATRFALLERLKAFGLPVECGSGGLTKYNRTTRGLAKTHWLDATCVGKSTPSAISHKGVVPLLITANGHGRRQMCVPDKYGFPEKHKQRRKTFLGYRTGDMVKAITSKGTFEGRIAIRHRPSFRLGKV…	-	GTCAGGAACCCCATGCCTAAAGGCAGGGGCTTGCGTAAGTAAGCCTGGACCTGACCAGTCTCAGCCAGAGCAGACTTGATGGATAGAATCATCAAGGCTATCGGGCTACGTTAGGAACGAAATAGGTACGTTGGGGTGCTTTGCCGCTACGGTACAGCATTAAACATCCCTAGAGGGTTAAGGACGTGTGTTGTACGTAAAACCGTTTGCTAACATTGACGAGGCACACATTACCCTGGAAGACAGGAG		From Altae-Tran & Kannan et. al. (2021)
ADVG01000001.1	KraIscB3	Ktedonobacter racemifer DSM 44963	MSKVLVVDTTHKPLDPVHPGQARRLLKQGKAAVWRRFPFTIILKKEVTQPQTQPFRLKLDPGSRTTGIALVNDASGEVVFAAELTHRGEQVKEALETRRGARRGRRARKTRYRRARFHNRRRPKGWLPPSLESRLSNILTWVRRLCRYAPVACISQELVRFDMQLLENPSIQGEEYQQGELAGYEAREYLLEKWERRCAYCGKSHLPLQIEHIVPRVKGGTNRLSNLTLACESCNQAKGSQDLEDFLKKHPKRLQQIQAQAKAPLKDAAAVNATRWALFERLMAMGLPVEVGSGGLTKYNRSIRGLPKTHWLDAVCVGRSTPEQLQTSGVVPLEIRAQGHGCRRVRNVNGLGFPCSAPKRAKKVQGFQTGDICRARVTRGKKQGTYTGRVLVRTSGSFD…	VTGA	GTCATGAACCCCGGTTTTTCAAACCGGGGCTTGCTGAGCGGTTCGCCGCTGAGCAGGCCCTCATGACCAGACTCAGTTTGGAGCTTGCTCCGAGCTCTGTTCGCGACGAAATTAGGTACCAGTGGGTGCGAGGCCAGCCCGCTGCTCTACGGCGATGGGTTAAACAGGCTGAGGGGTAAAGCCAGTGCTCATCGCGCTAAACCGTCGCTGAACCTTGTCGAGGCCAACATCACCTGCGCAAGCAGAGATCCGAAAGGATTGAGAGAT
ADVG01000001.1	KraIscB4	Ktedonobacter racemifer DSM 44963	MEPSMIYVLSVSGQPLMPTKRHNKVWYWLRRGLAKVVRREPFTIQLCFETSTHTQPVAVGVDTGSKTVGVAATTNGEVVYQAEVHLRTDISGKMTQRRTYRRNRRARKTRYRAARFANRRRQAGWLPPSLRSKAEATVKAVRLIASLLPVGTVNVEVGNFDTQRMQHPQISGLDYQQGTLQGYLVREYVLEKWKRTCAYCQARGVPLELEHIVPRSRGGGSRESNLTLACRPCNERKGQQTAAEFGFPQIQAQARVPLKDAAHVSAIKTSVLQQLRSLFGTAQVSVTYGYETKYKRIQVLGLPKSHTNDAVAIACEMGERVKPREEVYQIRCLPRGQYQRFNGRHSEHKCWAPRKVRGYKLYEVVKAKGVVGYIGGRREKGAFIIKEVSSGKKLLEVVP…	ATGR	GTCAATGACCGCCGGTCGGAGACCGGAGGCTTGGGAGAGCCTGGCTCTTGCAAGCCGATTGACCAGACCAGGTTCTTGAGAGAGCGTTGCCGAGCTTCTCTGCGTCACCGCTCCCGCTGAGAGAACGTCGATGCTTCCAAGTGTTCAAGATCGTACTGGCGGGTGCTGCCCCAGCCTGCCACCCTACAACGGCTTCTTTAAAACAGGTGATGAGGTCAGTCCCAGTGAGAAGCCGAAAGTACCGAGAGGCATCATGGTCGAGGGGAAGAGAATACTCCGAAAGGAAGTT	x	From Altae-Tran & Kannan et. al. (2021)
ADVG01000001.1	KraIscB5	Ktedonobacter racemifer DSM 44963	MNIVYVLSPERQPLMPCAPAIARLLLKERKAKVMRRTPFTIKLISRPETICTQPLTLGVDTGSSVVGSAVADEQGSVLYLSEVELRNDIATTMKERAMKRRTRRTRKTRYRPAHFLNRKHSRKQDRFSPTMTSKIDAHLREIRFVQSLLPIQSIVLETGTFDPHALKNPEVLHKKWLYQKGINYGFANTRAFVLTRDDYTCQQCTGASKDQQLEVHHLVFRSQNGSDEETNLVTLCKTCHDSLHAGTITLKKTGKKKGKLLHATQMNSIRVQLLKRVEAEETWGFVTKEHRLLAGLPKEHIFDATMIATRGVKPTFCTTSILSKRCVCDGDYQQTKGVRSEQRIATGKIMGFRKFDKVRYLGQEYFIKGRMSTGYAILMDLSGNKVALKPIPKFDKMKR…	ATAAA	GTGAACTACCACAGAACCACGTCTTCAGTGACTTCCGAAGAAGCCACTGAAGACGTGGTTCTGTAGCTTCTTCGGGAGCCTGAGTTCACCAGACTCGTTTCCAGAAATGGGAACGGCGTTCGATTGGTCATGACACCTGCGGTTGACGCATCAGACCGCTGCTCTGTCGCTGAGAGTTAAGTAGGCTTGAGGTAAGGGCTGGTGCTCTCGGCGTAAAAAGCCTCTTGAACATTGTCGAGATGAAGCCGGATTCTCCTGGTGGTCACTACCTGAAGGTGGCACGGCAGCCAGGAGATACGCACCACCTGCTGGCAACAGCAGAGCATTTTTCCGAAAGGAACATTG	x	From Altae-Tran & Kannan et. al. (2021)
ADVG01000004.1	KraIscB6	Ktedonobacter racemifer DSM 44963	MSRVLIVDAERRPLMPCTPARARLLLKAGKAAILRRFPFVLILREARPEAVVEPLRVKLDPGSKTSGIAVLHEQSGEVMWAAELTHRSTPLREALAKRRAVRRSRRSRHTRYRAARFANRRRPKGWLAPSLESRVLHLLTWVKRLSRWCPVGALSLELVRFDLALLQNPSIEEVEYQRGTLWGTEVRQYLLDKWQHRCTYCQASEVPLEIDHVSPRSKGGSHRIANLVIACRPCNQAKGDQPLESFLANRPDVLARVQVQRRAPLHDAAAVNSTRWQLYERLKALDLPVETGSGGLTKWNRQSRNLPKTHWIDAACTGRSTPERLQIRHVRPWLIQAQGRQARRMVNVDKRGFPRGKAKGPSGICGLRTGDLVRAVVTKGKKIGTYVGRVAIKSDGYLK…	RTGAD	GTCAGCGACCCCACCGGTAAACCGGGGGGCTTGTGGGAGACTACCCTGAGTGGTCTTGGCTGCGAGCCCCGATGCTGACCAGCCCCCGGTGTGCTCGCACACCGGAGCCGTTCAGAAGGAGCGCGAAAAAGCAGACCCTGGAGTGGCTTTTCCAGCTCCCGGCTCTTTAATTGCTCAGTTAAACAGGTTGATGGGGTGTCCAAAGCCAGTGCTGAGCAAAGATCGCCGCTTCTGACACCCGGGCGAGGAAAACATTACCGTTCGTGTGTGCTGGACAGGAAGGCGCACACCAACGCGATGCCTCATTACGAGGCCCCCGCAAGGGGAGAACA	x	From Altae-Tran & Kannan et. al. (2021)
ADVG01000004.1	KraIscB7	Ktedonobacter racemifer DSM 44963	MVYVVSADRTPLMPCSAAIARLLLKEGKAKVVRRTPFTIKLSAQPERTYTQPLTLGVDTGSAVIGSAVASEQGSILYLSEVEVRNDIATTMKERATHRRDRRNRKTRYRPARWLHRRNSIKTGRFSPTMRSKIDAHLREIHFAHSLLPISSIVLETGTFDPHALKNPEVLRKKWLYQKGINYGFANTKAYVLTRDGYTCQHCQGKSKDQRLEVHHIIFRSQHGSDEESNLLTLCKTCHDALHAGMITLKHTGKKKGDLLHATQMNSIRVQLLKQVEAEETWGFVTKEHRLLAGLPKEHCFDAAMIATRGNRPVFQIQTVFVKKCIPDGEYQQTKGKRSEQRIPTGKIQGCAQMRQSALSRSGILYQRAYVYWLCYFDDDRREKGRFETHSQV*	-	GTGAACTACCACTGAGCTGAAGACGCAGCGGCTTCTTCGGAAATCGTCGGGTCTGCGGTTTGGGAGCTTTTTAGGAAGCTCAAGTTCACCAGACTCCTCATCAGAAATGATGAGACCGTTTGAAAGGTCATGACACCTGCGGTTGACGCATCAGACCGCTGCTCTGTCGCCTGGGTTTAAGTAGGGCTGAGGAAAGGCCCGGTGATCCAGGTGCAAAAAGCCTTTTGAACACTGTCGAGATGAGGTCGGATTCCCTGCATGGTCACAGTGCAGGGATACGCATCACCCGGCGCTTGCCGGAGTATTTTTCCGAAAGGAATCGT
APJX01000002.1	DphIscB1	Desulfotignum phosphitoxidans DSM 13687	MNGVSRVFVLDKKGKPLMPCHPARARKFLAQGRARVHQMFPFTIRLVDRIREDSDVQPVNVKLDPGAKTTGMAVVRQDGGHIQILHLSELTHRGAAIRKKLDQRSNYRRRRRTANLWYRKKRFDNRTQPKGWLPPSLKSRVDNTLSWVKKYQRFCPFTGIVLERVRFDTQKLQNPDISGIEYQQGTLFGYEVKEYLLEKYKRTCAYCNGLSKDPFLEIEHFIPRNPSKGDKGSNRISNLAIACKTCNQESKKNLQPADWISLLSRSRKKIDQVRVKNATRFLEGRRPSLASTAAVNATRNAIFFELRDLGLPVECSTGGRTKYNRSRLDIPKTHCLDAACTGHVESVSGWKQNVFLIKAMGRGSYQRTRVDKYGFPRGTLMAQKTVKGFATGDMVKAIV…	RTGA	GTCAACTACCCCGGCCTGAAGGCCGGAGCTTGTAAAAGGCTCCATGGTTGACCAGGGAAATGTTCAAAGTTTAATGGCAAATACAAAAAAGGAGAACATTAAAAGTTGCATAGAGAGCTAAAGACCAACGGCGGGATGCTTCCTCAGTCCCGCCCTCTTGAAGCCTGGGTTGCAGACAACCTTCAGGGGTGTGGACGAAACGGGTCCGGGCATACAGCCGCTGTGCAACAATCCCGAGGGGAGAGTTCAACCGATGCCAGGGTTGAACCGTCACCCGCCTTTG
AZFH01000048.1	LeqIscB1	Lactobacillus equi DSM 15833 = JCM 10991	MPTSRLGMVRRWLKSGQAIWYGNSRNTIQFVRPITTNAQELTLGVDAGFHLGLSVVGNQREYYASESVRKSEKDKITARREYRRTRRNRLRYRKPRFDNRKRPDSWLAPSIQHRLDFTIKEIKRLYNFLPISKLVIEVSPFDNQKLLNPNIKPWEYTQGKMQGFKDVKDYLLARDVNRDALDGKIYPASQLRVHHLVQRKDGGTNQPDNLVLLSDRNHNQANHNNGVLAKLAQNRQNSIDYKGAYFMSILASRLPNYFDSYIETQGYITANLRKLYGIEKSHLNDAFVIAGGTNQYLRTSNVYSRTKVANNNRSLQKFYDAKYIDSRDGKKKSGKELSSGRTRRSREINYDNQRIYRQEKVSKGRVSIRRQHYQLRPHDIIRNLKTNKIEIVKGVINNG…	-	GTCAACAGACCCGTTATTAAAATAACGGGCTTGCAATGTAAATTGTAAGCATGGTTGATTAGCCTCAGTATTAAGTTACTACGTTACCACTGAAATTAGGTACTCCGGGATGCCACCCTAGTCTCGGACTCTACGCTTGCTTATTAAACAGGGCTGAGGTCAGGCCCAGTGTAAGTGAGATTTAAAACCAGTGGCTAACATTGGCGAAGGGTACACACGCATTGCTCTTCGGGGATAATGCGACTTATAACCCATTAAAGAAAGGGGTGGGCC		From Altae-Tran & Kannan et. al. (2021)
AZRL01000003.1	PolIscB1	Petrotoga olearia DSM 13574	MVYVLSKDGAPLMPTKRHGKVKHMLKDGKAKVVRNKPFTIQLTYDTPHYTQPITLGIDSGYKYIGFSAVTEKGNTPNGVKEEVLSGEVNLRSNVSELLKERSMYRRIRRNKLRYRKSKFDNRVSSRKETPRKGFKESWLAPSIKHKLDTHIRFIEFIKKILPITNIVIEVAKFDTQKIKNPEIKGKEYQQGEQQNFYNLREYILYRDNYTCQLCGKSNVPLEVHHIGFWKGDRTNRPSNLITLCTKCHDPKNHLKGGKLYGMKPVQKPLKEATFMSTVRWKLVNILDCKYTYGYITKSKRIKLNLDKTHYNDAYCIAGGTSQRRIEPIYFEQIRRNNRSLEKFYDAKYIDTRDGSIKKGQELFNGRRTRNKNYNTENLRKFRGQKISKGRRSIRTQRYF…	NTGA	GTCAACTACCCCCATCTAAAGATGGTGGCTTGTAAAAGTCATAGTTGATTAGCCTCAGCCAGGGTTGTAAGACCATCCGGCTACGTTATATCGGAATGGGTTATCCTTAAGAGGCGAAAGCCCGTTTAACCTAAATAGGCACTCTAGGGATGCTCCACAAGTTCCAGACTCTGCGGTCAGTGATTAAACATCTCTGAGGGGTAGGAGAAGTGTTGCTGACAACAAACCCGATATAACATTGGCGATGTGGACTTACCGCTGTGAAGCGGATTTATTTCCGAAAGGAGATTT	x	From Altae-Tran & Kannan et. al. (2021)
AZRL01000004.1	PolIscB2	Petrotoga olearia DSM 13574	MQRVFVLDKNKRPLMPCHPARARELLKKGKAAVFRYHPFTIILKDRAGGDTQPTHVKIDPGSKITGVALIGNFKNGKKVIWSAEIQHRGQSIKKALDTRRALRRSRRNRKTRYRKARFDNRERSKDWLPPSLMSRVENILTWIKRMRHFALITGISMELVRFDTQKLQNPEIKGIEYQRGTLYGYEIKEYLLEKWGRKCVYCGKENVPLEIEHIIPKSKGGSDRISNLTLAFHECNQKKGNQSIEEFLANNPERLNQIKSESKKSLKDTAAVNATRWYLFNQLKKERLLIEVGTGGKTKYNRETQNYPKKHWIDAACVGESGQNVQIEPDMQVLEITAMGHGTRKMCNVDKYGFPRSHRRAKNAPNGVKGRTYMGYKTGDIVLAVIPKGKNAGIHIGRI…	VTGA	GTCAACTACCCTCGTCTAAAGACGGAGACAAAAAGTCTCGGAGTTGACCAGCCTAAGTTCCAAGACAGCCTCACGGCGGATAAGAGAGACAGCCTTACGGCAAAGTTGGAGAACTACGTTATTCTGGTCATGACACCTTGGAATGCCCGAGCCAGTTCCAAGCTCTGTCGTTCAACATTAAACAGGCATACGGGGTTGAAGTCAGTGTGTTGAATGTAAAAAAGCCAGAATAACATTGGCGAGGCTCACATTACCCTGATAGGGAGAAAGGAAGGTAACTTCCGT	x	From Altae-Tran & Kannan et. al. (2021)
AZRM01000012.1	PmiIscB1	Petrotoga miotherma DSM 10691	MLVFVFNKHGEPLMPCKPSKARKLLKGKKAKIISYEPFTIQLLYGSSGYKQGVSIGIDIGSKHIGVAITSENKVLVKGEIELRQDVSSLLTTRKTYRRSRRFRKTRYRKSKFLNRKRKEGWLPPSIESRISNTFKWIDKFASLVPNPKLNIEVGKFDSHKFVNPEVSGKDYQKGQMHGYDDIRYFVFERDNYTCEVCKKKGVILQTHHIKYKSKGGTDNPNNLITVCADCHTPENHKPGGIFWEWMTKSKKPKAYKEHPFMNIIRKRIYQRYPSANIVYGFWTTPRRKELGLSKTHYNDAIAISGIDFIKKNVDSVFEIRQVRKKKRSLHEATARKGRKEPNRDQIRNSKNTKFYKSFYLNDLVKVFSRKGWITGFTNGGAYIKDIFDNYITMPNKSYK…	HTRA	GTCAACTACCCCGGTCTAAAGACGATGGCTTGTAAAAGCCAAGGTTGACTAGCATGAGTCTGAAAACAGCCTTACGGCAAAGTTGAAAGACTACGTTATTTTAGTTATCACACCCTCGGATGATGCCCTAGTCCGTTGCTCTGTGTAGGCTCCGTAAACAGTCCTGTGAGGTAGGGACAGTCGACCTAAGGAAGTCCTGGCATTCCAGGCAAGCTAAAATAACATTTGCGAAGGGCAACTACTCCGATAAGGAGGAATACTT	x	From Altae-Tran & Kannan et. al. (2021)
AZRN01000034.1	PmeIscB	Petrotoga mexicana DSM 14811	MLVYVLNKYGKPLMPCKPSKARKLLKEGKAKVVRKEPFTIQLLYGSSGYKQPITLGVDAGSKTVGLSATTENKELFAAEVELRDDIPKLISQKGQYRKGRRFRKTRYREPRFLNRVHSKNKGWLAPSVEHKIKSHIKLIDLVHSLLPVTKIVVEVASFDIQKIKNPNIEGKQYQQGEQLAFWNTREYVLWRDNYTCQHCKGKTKDKRFNVHHIESRQIGGDAPGNLITLCETCHKDYHDGKIKLNFKRGQKFKDATFMGIMRWTLYNRLKTLYPKVHLTYGYITKNTRIQNNLPKTHRIDALCISGNPQAKQLEHYYHIKEVRRHNRQIHKAKILKSGIRKLNQASYLVHGFRLFDKIRYNGIECFIFGRRSTGYFDIRKLDGTVIHRSAKSKDLILVS…	ATGA	GTCAACTACCCACCGTCTAAAGAGGGGGCTTGTGATAAATAAGCCATGGTTGACTACCCTAAGCCAGAGGATTTATTCCATCAGGCTACGTTATATAGGTCATAACACCTTCGGATGTTTCTCCTAGTCCGTCGCTCTGTTGTTTAGTTTTAAACAATCCTGAGGGGTAGGGATAGTGAGCTAAACGTAAAAAGCCTATATAACATTGGGGAAGGAGAATAACTCCGTTAAGGAGGTGCACTT
BAMI01000003.1	LeqIscB2	Lactobacillus equi DSM 15833	MPQKKVEYIYVVDSKGEPVMPTSRLGMVRRWLKSGQAIWYGNSRKTIQFVRPITTNTQELTLGVDAGFHLGLSVVSVDNQREYYASESVRDSKREKEKLEHRRDLRRGRRNRLRHRKKRFKNRKRQKKSLAPSVQHLLDFTIREIKRLYEFLPISKLVVEVAPFDNQKLANPNIKPWEYTQGRMHGFKSVKDYLLARDGYRDALDGKVYPASQLRVHHLVQRKDGGTNQPDNLVLLSDVNHNQANHVDGTLAKLAAERQTDLNTNYRGAYFMSVLAKRLPTYFANYIQTQGYITANLRTLYGIEKSHRNDAFIIAGGTDTCLRTSNIYSRTKVANNNRVLQKFYDARYIDSRDGKIKPGKKLSSGRTKRSRELDYKNQRIYRQEKVTKGRVSIRRNHYQ…	TTRA	GTCATTGAAATAACGGGCTTGTAGTGAAAACTACTAGCTCCGTTGTTTTAATGACGACCGGTTGATTAGCTTAAGTATTAAGTTACTACGTTACCGCTGAAATTAGGTACTTTGGAACGCCACCCTAATTCCAAACACTACGCTTATGCTTCTAAACAGAGCTGCGGTTCACGGCTCAGTGGGTATAAGAATTAAAACCAGCGGATAACATTGGCGCAGGGTACACACGTATCACCCTTCGGGGATGATACGACTTACAACCTATTAAAGAAAGGAGTGGGC	x
BAMK01000010.1	LcoIscB1	Lactobacillus composti DSM 18527	MQNRVFVINRQGEPLMPCKQRKCRKLLQSGKAKVIKKEPFTIQLKYVSTGYKQPLAVGVDSGQHHIGLAVTSQNKVLFQGEVSLRQDVKKLLDTRRIYRRGRRNRNTRYRQPRFLNRARSAGWLPPSVASKVQHNINWIRRFQAVLPKTELHIEVGKFDMAKMVQPGITGLGYQQGDLYGYETAKQYVLDRDNYTCQICHGKSKDPKLKIHHIIYRSNSGTNQVSNLLTVCATCHSLANHQPGGKLYDLQAKKFQSHRSLKGATFMNILRRRLFTAFPEAKFQYGAQTTLDRAKLDLEKAHYNDAVIISGIQKNAQRPTAVVMFHQFRKKKRSLHEATARKGRKVPNITSKRNAKNTKFSRGFYLNDYVQLPNGQKGNISGFSSRARCFVKAGDGNYLA…	TTRA	GTCAACCGTGACCCCTCACTAAAGTAAGGGGCTTGAAGTGCCTACTTCAAGTCTGGTTGTCTAGACTTAGCGTCTTTTGGACACTACGTTATCTTGGTGATCACACTTGGAAATGATACCCTAGTTCCCAGCTCTGTGCGGGCGCTGTAAACAGTCCTAAGGTCAATGGGACCGTCAACCCGTGAGAAAGCTGCTGCTCGTCAGCAGCTAAGCCTTGATAACATTGTCGAAGGGTAACCTCACGAACTCAAGTCTGATGAACTTGACGCCGTGGTCAGGTCATTTTACCTGACG	x	From Altae-Tran & Kannan et. al. (2021)
BBBW01000007.1	LecIscB1	Lactobacillus equicursoris DSM 19284 = JCM 14600	MKHENANRVFLLNRDGKPLMPCRPRKARLLLKSGKAFVVKKYPFTIQLKYGSYGYKQKVSLGVDTGQRHIGFAIVSQNKVLYQSEVELRQDVHKNLYTRKIYRRSKRNRKTRYRQARFLNRVHGKRDGLWLPPSVKGKVNHNIAWIKRYLAVLPNPDLHVEVGKFDMAKMLNPQISGKQYQEGSLKDWKNYEYYVLARDEYTCQLCHKHGEGVKLVVHHIVYRSQGGTNRVDNLITLCTDCHTTKNHQPGGKLYKWMKVKKKVTKQLKGATFMNILRKRIMTAFPEASFQYGSQTYVDRKNLLLPKGHFMDAIAISGIKSVGQMPDTVTLISQFRKKKRSLHEATARKGRKQPNTSSKRNEKNTNHARGLWLNDYVRVIGNHAKGYVKGFKSNGYYVYL…	TTGAA	GTCAATGGTAACCCCTTACTGAAGTAAGGGGCTTGAAGCGCAAGCTTCAGGCCTCTTATCTTTAGCAGGGAAGCTGGAGAAATTCGGCTTTCATTGTCTAGACTAAGCTATCCAGTCGGCTTCGGCTGACTGAATAGAGAAACTACGTTATCCATGTCATCACACCCAAGGATGATGCCCAAGTCCTTGGCTCTGTGGCAGCTCTGTAAACAGTCATGAGGTTAACGTGACAGTCAACTGCGCCCACAAGCATGGATAACATTGTCGATGGGCAACAACGCAAATCCAAATTGGGTCTCCTGGTTTGG	x	From Altae-Tran & Kannan et. al. (2021)
CP001393.1	CbeIscB1	Caldicellulosiruptor bescii DSM 6725	MVFVLNRDKTPLAPCHEAVARKLLKHGKAVIHRIYPFTIRLKEQKDTSTFKPNYRLKIDYGSRCTGIVILKNNCEVVFMMKLYHRTEIKENMDRRRSLRRSRRNRKTRYRKARFSNRRRDENWLPPTLLSRVRNIETWVKRLCKLCPVTAISYENVKFDTQKLRNPEISGIEYQHGTLQGYEVKEYLLEKFNWRCVYCGATGVPLEVEHVIPKSRGGTDRVDNLVIACHGCNQKKGNKTAEEFGYPEIQKLVKAPLRDCALVNATRWRIYEVLKNTGLPVECGSGALTKMNRIKLGLPKDHHFDAICVGYSTPNRIWLKTKTVLHVIAKGRGTRQIAILDRYGFPRGHRTRKKFFYGFQTGDMVKVVVPKGKYKGTWVGTVSCRNSGYFDIKDKTGKRI…	GKGDTRR	GTCAACTACCCCCGCCTGTAGAGGCGGAGACTTGAAGGGCCTCGTGGTTGACCAGCCTGAGGGACTGACCCGAAGGACAAGGGAATGAAGTCCCTACGTTATCCCTGCCTAGGGCACTCTGGAGTGCGTCCCAAGCTCCAGACCCTGCCGTGCAGACTTAAACAGTCCTGTCGGGGTAGGGACAGTGGTCTGCACACAGCAAAGTAGGGATAACATTGGCGATGGAAGATGCAGGTGTAGTCCAACCTGCACGTCACCCAGCAGAATCAAATCCTGCTGGAGAAGGGAGGAGAACTCCAA	x	From Altae-Tran & Kannan et. al. (2021)
CP001393.1	CbeIscB2	Caldicellulosiruptor bescii DSM 6725	MVIFTVDKHGRPGHPTRRFDMVRKLVKQGRAKIIGGGASGKPPVVMFLDREFDYSKTIERRLFVVLDPGYHHIGFAVCELRWGVLIVYCIGVLETRIPEIKDLMTKRRGYRRNRRYHSRCRKKRMSKRHSRVLTKFKAPRNVRTKDRTNATLRHGIETHLNLYKKLLKFFPFPAEQVVFVMEDNIFDVRTMTWGKTYGTGYQKSPRVPAEKKCIICGTEDNLQKHHLIQRKCGGTDVQENLVYLCRDCHEDVHAGRVYIPVEGVRQWRALGTMNAIIGQLREIPWLKFVPASDAAQMRKKLGLKKGHANDALATAAVFCSCTEADRTHMIELTLVKFRRHNRARIHAVRDRLYKVDGKIVAKNRRKRTDQKEPSFADISPLPPEIQRKLKVYPGTKILN…	-	GTCAACTACCACCCCCCTGAAGAGGCGGTGGCTTGCTGGCAAGGGTGGACTGCCGGTGAGTCTGCCTGCTGGCAGGTAGTTGAACGTGGGTGATGCTGTAGCAGAACCTGACGTTCCGGGACGACACTCCCAGTTCCGGGAGACAGCGGTGCAATCCCGCAGCCTTACACAGGGTGCTACAGCACGCCTCAGGGAGACCTACCACCTTCCTTTTGGAAGGTGCCCAGATCATAGGGCTCCTGAACAAGGAGGGAAAGAAT		From Altae-Tran & Kannan et. al. (2021)
CP001814.1	SroIscB1	Streptosporangium roseum DSM 43021	MVFVLDTHGHPLDPCHPARARRLLAAGRAVVVRHTPFVIRLKDRTVAGSTMQGVELGIDPGSKHTGIAAFSERGGSRIGLYALQLDHRGGQIRDKLASRAALRRGRRSRNLRYRAPRFNNRTRPQGWIAPSLRHRVDGTVSWVSRLSRWAPVTAVHVERVAFDTHLLSAGRPLEGVEYRYGTLHGYEVREYLLAKWGRACAYCGASGVPLNLDHIHPRSRGGSNRISNLCVACVGCNQAKNATPIEEFLTDRPVVLVKILQQSKAPLRDAAAVNATRWALWRALTATGLPVATASGGRTKWNRSRTGAAKSHTLDALHVGALDHVTGWPSMVLVIAATGRGTYARTRADRYGFPRLALPRTKQHHGFQTGDLVRAVVPTGKKAGVHTGRVAVRSTGNFN…	DTGA	GTCAACGACCACCTCTTGAAGGAGAGGGCTTGAGGTGCCGCACCGCGCGCTGACGGCCCCGCGTTGACCAGCCCAAGTCGATCATCTTGAAGGAGGTGCATTCGATTGACTACGTTTCACGTAGGTCAGCAGACCCACCAGTCCGTGCTTCCTCAGCGGGCTGCTCTGGAATTCGCGTCAGCAGACACGCCCGAGGGTGGGCACGAAACGGGACGCGGACACCGCCTCAGCACGGTAACCGGTGTGGAACATGGGCGAGGGGAGATCGCACCGGATGGCACCCGTCTGCTGCGACGTCACCCCGAAGACACTTCGGTGTCCGAGGGAGCGGACCGTGAGGTTCA	x	From Altae-Tran & Kannan et. al. (2021)
CP001896.1	AviIscB1	Allochromatium vinosum DSM 180	MAVFVLDKQKHPLMPCTEKRARLLLERGRAVVVRLAPFTIRLKDRIGGALQPLRLKLDPGSRVTGLALVRESETCDADTGAVERLEHGLWFGELAHRGQAIRETLGQRRHLRRARRSRKTRYRAARFLNRTRRTGWLPPSVQHRVESTVNWVKRLRRLAPITALSQELVRFDTQALQNPEISGVEYQQGELAGYEVREYLLEKWHRTCAYCSATGVPLEIEHIVPRSRGGSDRVSNLTLACRACNQRKGNQSIEDFLKRQPALLRQIQAQAQAPLQDAAAVNATRWALFAALKAQGLPVETGSGGRTKFNRSRLNLPKTHALDASCVGAVDQVRDWNRPVLAIRATGRGTYSRTRLDRFGFPRGYLIREKRVHGFQTGDWVRAEVPAGKRAGVHVGRVA…	RTGA	GTCAACTACCCCCGCCTGAAGGCGGGGGCTTGTGAGGCGACTCACGAGCCGGGTTGACCAGGGACAGCGGTGAACATCCGCTGCGTTTGCAACAGGTCGTTGAGACCCACTCCGGGATGCTTCCTCAGTCCCGGACCCTGGAAGGTCGGAGTCATGCAGGCGAAAGGCAAAGCGCCGAAGGTTCCGATCGCCGCCGCGAGGCGGGAGCCGGTTGCAGACATTCCCGAGGGGAGCGAGCCGCAAGGCTCCGTCACCAGGCCCGTAAGGGCAGACGTTTGGAACAGACC	x	From Altae-Tran & Kannan et. al. (2021)
CP015439.1	AamIscB1	Anoxybacillus amylolyticus strain DSM 15939 plasmid pDSM15939_1	MFVYVINKHGNPLMPCSPRKARILLKNKKAKVVKRTPFTIQLLYGCSGYKQPISLGVDAGTKHVGLSATTKNQVLLEAEVQLRTDIQELLATRRQFRRSRRNRKTRYRKARFLNRKKPNGWLAPSIQHKMDSHIKLVKWVHSMLPITHITVEVAQFDTQKIKNPDIQGAAYQQGEQLGFWNVREYVLYRDGHTCQWCKGKSKDPVLNVHHMESRKTGGDSPSNLITLCKTCHDRIHREGLEHEIQRRFSSLKDASHMTAMRWFIWNGLKKVYPHVKHTYGYITKHTRIVHGLAKTHMVDARCISENPLATPSDTVFLLKFVRKNNRQLHKATISKGGKRKANKAERFIKGFQLFDKVLYNSQECFVFGRRSSGYFDLRLLDGTRIHASASYKKLKKVEH…	ATGA	GTCAACTACCCACCACTTAAAGCCTTGGGCTTTTGAAGTGGGGGCTTGTAAAAAGCCCTAGTTGACTATCCCAAGTCTTTCGAGGACTACGTTGGTTGGGTCATGACACCTACGAATGCTCCTCTAGTTCGTAGCCACTGTCGTTGATGGTTAAAAGTCCTGATGGGTAGGGACGGTGCTGTCAACATCACAAGCCCTTCCAACATGGGGGAAGAGGAAGAACACTCCGAGAAAGGAGGTACACGC	x	From Altae-Tran & Kannan et. al. (2021)
CP026105.1	PhoIscB1	Paraburkholderia hospita strain DSM 17164	MSAFVLDRNGRPLMPCSEKRARHLLARGRARVHRVMPFVIRLVDRMADSCALQPLRIKLDPGSKVTGVALVREADSGIAVINLFELIHRGRQISEALTARRGFRRRRRGANLRYRAPRFLNREKPEGWLPPSLQHRVDTTMAWVQRIRRWAPVTALSSELVRFDLQQLENPEISGLEYQQGTLAGYEVREYLLEKWKRTCIYCDAKDRPLQIEHLTARARQGSNRVGNLGLACGDCNQDKGALDVRAYVKDSKRLARILATASRPLRDAAAVNTTRWALTDTLRATGLPLELASGGRTKFNRVTHDLPKTHALDAVCVGRVDAINDWKRPSLSIKATGRGSYQRTRLTRHGFPRGYLMRQKQVQGFRTGDHVRADVPTGKRAGIHVGRVAVRATGSFNI…	ATGA	GGCAACCACCCCGCCCTAAAAAAGGGCGGAGCTTGAAGCGGTGAATCAAGCTCGGGTTGACCAGACCGAGCGCCGCGAGGCGCTACGTTGCGCAGAAGATAGCAGACCCACCCTGACGTGCTTCCTCAGCGTCAGGCTCTGGAAGGGGCGGTTGCAGACAAGCGACCGGGTAAGCACGAAACGGATCGTCCCCGTCAGTTCTATCACTGACACCTGCTGCGCAACATGGTCGAGGGGAGACTTCCCGCAAGGGGAGCGTCACCAGGCCCGTAAGGGCAACGTTTTTTAAGG	x	From Altae-Tran & Kannan et. al. (2021)
CP026105.1	PhoIscB2	Paraburkholderia hospita strain DSM 17164	MAVCVLDRSGKALMPCSEKRARLLLARGRARVHRVVPFIIRLVDRRAHASRFQPLRIKVDPGSRTTGLALVRDTQLVDATSGEIQRGAAVLNLFELVHRGRQISEALSARRAMRRRRRGNLRYRAPRFLNRTRPAGWLAPSLEHRVATTMAWVNRVMDWTPVAALSSELVRFDMQALENPEIASVEYQQGTLAGYEVREYLLAKWGRRCAYCDQEHVPLQIEHILARASGGTNRISNLTLACACCNAKKAARPIEAFLARDPKRLAVILAQAKRPLKDAAAVNATRWALANALRATGLPVELASGGCTQFNRKQLGLPKTHALDAVCVGKVASVSVWYKPTLAVKCTGRGSYQRTRLDRYGFPRGYLTRSRRVHGFQTGDLVRAEVPTGKKAGRHTGRV…	ATGA	GTCAATCACCCCGGCCTGATAGGCCGAGGCTTGCGGGGAAGCATCCTGCAAGTCTGGGATTGACCAGACCCAGCGCTGGACGGCGCTACGTTGTGCAGAAGACAGCAGACCCACCGCCAGATGCTTCACTCAGTCTGGCGCTCTGGAAGTCGCAGCAGCAGACAAGCCCCGGGTAGGTACGAAACGGGCTGCGACCGGTGAACTCACCCTCACCCTCTGCTGCACAACATGGTCGAGGGGAGCGGCGCCGCAAGGCGCCCGTCACCAGGCCCGTAAGGGCAACGCGCCGGACGTTTTCCGGCGGCATAACAAGGAGCTTGG	x	From Altae-Tran & Kannan et. al. (2021)
CP035913.1	MluIscB1	Massilia lutea strain DSM 17473	MTVLVLDKKKRPLMPCTPKRARKLLASGRARIHRLFPFCIRLVDRCLERSAVQPLRLSIDPGSKFTGMAISRIEIIDAERDLEPVMHIAFLLELTHRGQVIRDALHARSAMRRRRRGNLRYRAPRFFNRTKPKGWLPPSLQHRIDTTTAWIARLRRLAPITHLAQELVRFDTHLMQNPEISGVAYQQGTLAGYEVREYLLEKFHRICAYCDAKDVPLQMDHIQSRARGGSDRISNLTLACVVCNGRKAAQDIQEFLANDPARLTRILKQAKVPLHDAAAVNATRWALLKTLKKTGLPVETGTGGRTKWNRTRFGIVKTHALDAACVGIVGTCKVRTCQRCMSSARAGALAARRDWINMVSRVLTSHARKRPSAFALATWWRPQSRPVSTWANTKAAAVR…	-	GTCAACTACCCCGCCCTCAAGGGCGGAGCTTAAATGGGCGCAAGCCCGATAGCTCGGGTTGACCCGAGAAAGGGCCAAGGGTGCAAGCCCGCGGCGCTACGTTGCAAGCAGGTACAAGACCGACGCTGGGATGCTTTATCCAGTCCCGGATAGAAAAGCGAAAGCCTTTCATTCGAAGTTGCGGTAGCAGACAAGCTACAGGGTACGCACGAAACGGACCGCAACCAGGCAAGGCGAAAACCCTGCCGAAGCCGGCTTGCAACATTCTCAAGGATAGCGAGGCAGTGGTATCGCTGCTTCCGTAACGAGGCGCGTAAGCGCAATGACAAGTGACACGGGAAACTGA
FMXB01000023.1	MmiIscB1	Methanobrevibacter millerae strain DSM 16643	MFVYVLNMHGEPLMPCKPRKARILLKEKKAKVVNRTPFTIQLLYGSYGHKQPVNLGVDAGSKYVGLSATTTNKELFKATVELRRDIPKLLENRSILRRNRRTRKLRYRPPRFKNRGKKGKLAPSIQHKIDCHLTIIKRVCNIIPIQNIIVETAEFDTHKLKNPNVQGVEYQNGEGKDFYNVKQAVLSRDKYTCQICGKKQVKFEAHHIIPKSQGGSNRMENLTTLCSECHHKVHNGELKFNKKVTRFNHTSHMNIIRKRLMELLKKEFDNVHETFGYLTKYNREKLGIPKSHCNDAFIISHNPQAEQSSIEYLFKKVRRHNRQIHKAKPSKGGKRRKNQSHYIINDFRRYDKVMYNGIECFITGKRSNGYFQLKSFDGTVISQSTNSKKLKLLEPIKGW…	RTGR	TTAAACTACCACGGCTTATAGAAGCCGTAGATTTCTAGAATTTTCTGGGAATCTACAAGTTTAATAGACTCAGACCATTAAATCGTGGTCTACGTTACCCAAGAATATCATAGGTACCGTGGAATGTTTAATCCCAGTTCCACGCTCTACGGTAAGTGATTAAACAAGTTCTGTGATGGTAGGAACAGTGTTGCTTACAATCTAAAACCTTGGGATAACTTTGTCGAGGGATAAAATAACTCAGGAATAGGAGGTAAACAT	x	From Altae-Tran & Kannan et. al. (2021)
FMXR01000006.1	EoxIscB1	Eubacterium oxidoreducens strain DSM 3217	MVYVLNQDGQPIMPTRNHAKVRVLLKNGKAKVINRCPFTIQLLYPCDNQTQSISLGVDAGSKHIGISATTKGDSTGARVLYEADVTLRNDIVELLSTRRENRRARRNRKIRYRKPRFDNRRRKDGWLAPSVQNKVNTHLTVVANACKILPVTKIVVETASFNLQKLKADLEGLKRPEGIEYQQGEQLGFWNIREYVLFRDGHTCQCCKGKSKDKILNVHHIQSRKTGGDAPNNLITLCETCHTGYHKGLVKLPESIKRNKPLKDATFMGIMRWAFYNKVKEIYVPQGIDVHMTYGYITKNTRIKNGLPKEHYIDARCISNYPEAIHPWNKTEVYYQKKVRCHNRQIHKMSIHKGGVRKLNQAEYLVKGYRLFDRVQYQGKEYFVFGRRKSGFFDIRTLD…	ATGA	GTCAACTACCACGCACCTAAAGGTACGTGGCTTGTAAAAGCCACAAGTTGACTAGCCTAAGTTCTTTGAGAACTACGTTACCCACAAATATATAGTTACCTTGGAATGTTTAGCCTAGTTCCAAGCTCTAAGGTATGTGATTAAACAATCCTGTGTGGTAGGGATAGTGTTGCATACATAAAACTGTGGGATAACATTGGCGAAGGCTTTCTAACCACTCTTCGGAGTGGGTAATTAAATTATTGAAAGGAGCATAG	x	From Altae-Tran & Kannan et. al. (2021)
FNDL01000011.1	FchIscB1	Fervidobacterium changbaicum strain DSM 17883	MVFVISKDGKPLMPTKRHGKVRRLLKQGLAKVVNREPFTIQLLYETTNYTQPVTVGIDIGSKVVGVCAVTDKEEMFSAEIQLRQDISKLLLERRQHRRFRRYRKTRYRKPRFLNRRKEDGWLPPSLQWKVDAHVRIVNKLSKIIPITKVVVEVAPFDIQKVLNPDIEGEDYQNGPQKGFSDVRDYCLWRAGYKSELSGKTGILEVHHIIPRSKGGTDAPSNLIVLTTQEHKMLHEGKIKIPKSRLEQIKVFKDAAHVSTIEQHIVNKLKQNYHVEITYGSITKERRDMYGLEKSHRDDAFVIAGGNIQERASEWYFGKFFRRQNRSLHKANPIKGGRRPINTVKQVNGFIRFDKVECEGEKAIITGLRSSGYFSISSLSGEKISDSVKYTKLRLIERAK…	-	GTCAACCACCCACCACTGAAGTGGCGGGCTTGGAAAAAGCCCTGGTTGACTACCCTCAGCCTTTCGGCTACGTTAGGCTGGTCACGGCACCATGGAATGCTGCTCAAGTTCCATGCCCTGCCGTCTGCCACTAAACAGTCCTAATGGGTAGGGACAGTGTGGCAGACACGACAAGCCAGCCTAACTTTGGGGATGAGCACCTAACTCCGATAGGAGGCTTACC		From Altae-Tran & Kannan et. al. (2021)
FNDL01000023.1	FchIscB2	Fervidobacterium changbaicum strain DSM 17883	MVFVLDKNKKPLMPCSEKRARLLLSRGRAVVHKMHPFTIRLKDRTVQQSELQPLRLKLDQGAKVTGLSVLREDGDVAETVFLCEIHHKTDIKQKLDARRAVRRSRRNRKTRYRKPRFLNRRRPEGWLPSSFKARADQLVNVVIKLTKLLPISAISIEDAKFDTQKLQNPEISGIEYQRGTLFGYEVREYLLEKWGRRCAYCGRSDVPLEIDHIVPRSRGGTDRVSNLTLACRECNQKKSNKTAAEFGYPHIEERARQTYKQAAFMNSIRSYLSKSLSSFGIPVEYGTGALTKANRIRLGFPKEHYFDACCVGESTPSEIRITQSYVQIWRAVGRGTRQMCNTDKFGFPRGHRQRCKKHFGFQTGDIVKAIVPRGKYAGIWMGMVAVRASGFFDIKDKNG…	RTGA	GTCAACTACCTCCGACTGAAGTCGAGGGCTAGTAAAAGCCTTAGTTGACCAGCCTGAGCACTGGACCCGAAGGACAAGGGGACGAAGGTGCTACGTTGGTAGTAGGCTCAAGACCCACTCCGGGATGCTTCTCCAGTCCCGGACCCTGGAAGTGCTGGTTGCAGACAACCTTTGGGGTGTGGGCGAAACGGACCAGCACACGTGCCGGCTACCAACATTGGCGAGGAGAGTGCTAAAGTGAGTCCGCTTTAGCACGTCACAAGGCCCGTAAGGGCATTTTCATGGAGTGAGA	x	From Altae-Tran & Kannan et. al. (2021)
FNOW01000019.1	AwaIscB1	Allochromatium warmingii strain DSM 173	MSVFVLNKQKRPLMPCSEKRARLLLERGRAVVVRLVPFTIRLKDRIGGVLQPLRLKLDPGSKTTGIALVREVVRRDESVVWLAELTHRGYQISEALRARSAMRRRRRSANLRYRAPRFLNRTKPKGWLAPSLRHRVETTINWVKRLRRLAPITEITQELVRFDLQAMQHPEISGIEYQQGELAGYEVREYLLEKWQRTCAYCGAQQVPLQIEHIRPKSAGGSNRLSNLTLACAPCNHKKGAQSIEAFLKHKLELLKQIQAQAQAPLKDAAAVNTTRWALFNALKATGLQVKTGSGGQTKYNRQRLGIPKTHALDAACVGKLDALHNWQIPTLAIKAMGRGSYQRTRLNRFGFPRGHLMRHKRIHGFQTGDRVIAHIPSGKKAGVHVGRVAVRTSGSFNI…	VTGA	GTCAACGAACCCCCGCCTTATGGCAGGGGCTTGTGAGGTGACTCGCAAGCCACGTTGACCAGGGAAAGCGGTAACCAACCCGCTCCGTTTACAATAGGTCGTCAAGACTCACCGGCGGATGCTTCCTCAGTCCGCCGCTCTGAAAGGTCAGGATTAGGCTGGCGCAAGGTAAAACGCCGAAGGTTCTGATCGCCGCTGCGAAGCGGGAGCCGGTTGTAGACAGTCCCGAGGGGAGCGAAGCCTTTGGGCTTCCGTTACTAGGCCCGTAAGGGCAGATGTTTGAGTGTGAATA	x	From Altae-Tran & Kannan et. al. (2021)
FOXR01000041.1	CfaIscB1	Caldicoprobacter faecalis strain DSM 20678	MVYVISKAGKPLMPTERHGKVRRLLKQGLAKVVKREPFTVQLLYDTTTYTQPVTVGLDIGSKTTGVSAVTEKKEIFSAEVELRDDIKGLLLERRQYRRMRRYRKVRYRKPRFLNRARDDGWLAPSLQWKVDAHIRIVDMLGRIMPIERVVVEVAPFDTQKILNPGIEGEDYQNGAQKGFWDVREYCLWRAGYRSELSGKRGILEVHHIVPRSEGGTDTPSNLIVLTADEHKGVHEGRIRIPKSKVEKVKMFKDAAHVSTIGWHIVNRLRERYSVEVTYGSTTKAKRLSCGMEKSHRVDAFIIAGGDLQERLREWYLGKFLRRQNRSLHKANPIKGGVRPVNTIKEAYGFRRYDRVEYEGIIGIIAGLRSSGYFAVRSLSGEKIHDSAKHNRLRLVEKAK…	ATGA	GTCAACTACCCACCACTTAAAGAAGCGGGGGCTTGTAAAGAGCCCTGGTTGACTAGCCTCAGCCACCAGCAAAAAGTTGACGGGGCTACGTTAGACAGGTCATGACACCCCGGGGTGCTGCTCAAGCTCCGGGCTCTGTCGTACAGGTCTAAACAGTCCTGAGGGGTAGGGACAGTGACCTGTGCATGACAAGCCTGTCTAACATTGGCGATGAGCACCTAACTCCGCAAGGAGGCTTACC	x	From Altae-Tran & Kannan et. al. (2021)
FPAI01000021.1	HmiIscB1	Halolactibacillus miurensis strain DSM 17074	MRVFVKSMRGFNLDPCKNQKARQLLKEKKAKIISYKPFTIQMLIATGETTHESHVGIDLGAKYTGVAITQEDRVLAKGDIECRQDIKALLETKKIYRRSRRSRKTRYRKCKCKHKTTRVYSNKKGKWVKKKTSFTSPRPKSWLPPSLESRTQNLFFWIDTFTSLLPKVKLHIEVGKFDVQKMKSPDIQGKAYQEGDTFGYHDVRYFVFARDHYTCQVCKKKGNILNTHHIIYRSHGGSDAPSNLISVCTDCHTSDNHKRGRILWHWMEKRKKVPTYKEPPFMNALRIRTFRRYPDARIIYGSETTPRRKELHLEKTHYNDAIAISGIQHIKENPHTIFYIKQFRKKKRSLHEATARKGRKNKNLTQKRNKKNTKEMKGIHLNDTVRIFGKIGFVSGFTT…	-	GTCAATTACCCACCACTTAAACGCTAACGCGTTTTGAAGTGGGGCTTGCAAAAGCTCTAATTGTCTAGCCTAAGTCTTTCGAGGACTACGTTAGAAAAGTGAATACGGCTTTGTATGATTCCCTAGTACATTTTGTCGTTCAGGCGCTGTAACAACTCTGAGAGGTAGGAGTGGTCAACCTGTTGCACGAAGCTTTTCTAACATTGGCGAAGGGAAACTAACCCTAAAAGGAGGGCGAAT		From Altae-Tran & Kannan et. al. (2021)
FPBV01000023.1	AmaIscB1	Alicyclobacillus macrosporangiidus strain DSM 17980	MKQNRVLVLDKNHHPLMPCHPARARQLLKAGRASVFRWYPFTIILHDRDRGEVQSVRLKLDPGAKVTGIAVTAAFQRGDTVVWAAELHHRGDQIRQALLTRRALRHARRNRKTRYRKPRFDNRRRPEGWLPPSLVSRVENVVTWVERLRRFAPLTHLSMELVRFDTQKLQDPEIHGVEYQQGTLFGYEVREYLLEKWGRKCVYCGAEDVPLEVEHVVPRSRGGTDRVSNLTVACHECNQAKGNQSLEEFLHHDPERLRQIKAGLKTSLKGAAVVNATRWALFRRLQATGLPLEVGSGGRTKYNRAVQGYPKAHWIDAACVGELGERMRLHPEMQVTRIVAKGHGTRRRCGTDKHGFPIRHAPAAKSYMGFRTGDLVRATIPRGKNTGRHVGRIAIRHRP…	RTGGTND	GTCAACCACCCCACGGCTAAAGCCGGGGACTTACGATGAGTAAGCCCGGGGTTGACCAGCCCGCACGAAGGCGACGGCCTTCGCGCAGCCGTTATCCCGGTCATGGCACCCTGGGGTGCGAGGCCAGCTCCAGGCCCTGCCGTCCGGCATTAAACAGGCATACGGGGTTGAAGCCAGTGTGCCGGACATCACAAGCCGAGGTAACCGGGCGAGGCCAACGTTACCCCCAATCGGGGAGAAGGGCAGGTAACTGCCATGAAACA	x	From Altae-Tran & Kannan et. al. (2021)
FQXK01000020.1	BfiIscB1	Butyrivibrio fibrisolvens DSM 3071	MVYVISQDGKPLMPCSNTIARLLLKQGKAKVKRREPFTIKLTYETTSYTQDLTLGVDTGSGTIGTAVSKNNGDIVYISEIIVRNDITDKMTQRAKYRRNRRNRKTRYRKAKWLNRANSIKNDRFSPTMQSKLHSHVKEIEYIKSILPITKLVFETGQFDMHLMKNPSLASPKVKHWGYQKGANYGVENIKAMVLNRDNYTCQCCRGKHKDSKLEVHHIIYRSQGGSDEADNLITLCHTCHKALHDGKINPKLSGKTKGNLKYATQMNSIRKQLFRLYPGAIETFGYITKANRLRLGVNKEHYHDACTIATQGDSFALKTNLYKKKCISDGDFQKTKGIRSEQPIETKKICGFRKFDKVRYFGKEYFIKGRMSTGYAILMDIEGKKIDFSSMPKGYKTPK…	ATAAA	GTGAACTACCCACCACCTAAAGGTAGTGGGCTTCTGTTAAATAGTTCACCAGACTAAGTATAGAGAAATCTATACTACGATATTTAGGTCATGATACCTTCGGTTGACGCAACAGACCGTTGCTCTATCGTATATATTTAAGTTAGGTCAGAGTAAGAATAGCCTTGTGATATGTACTTAGAAAGCCTATATATCATTGTCGAGTTGAAGTCGGAATAATCGTATGGTTACAGTATGATATAGTACGCAACACCTACCATTTGGTAGAGTATTTATAAGGAGAAACTTAT
FQZM01000035.1	DthIscB1	Desulfotomaculum thermosubterraneum DSM 16057	MVFVLDKHKKPLMPCTEKRARLLLERGRAVVHRMSPFTIRLKDRTAEESRFQPLRLKLDPGSRTTGFAVLREDTPNRSEVILLGEIHHKPSIKDGLDVRRNQRHSRRNRKTRYREPRFNNRHPEKCAVCGKNAQHGSRYCRPCEKAKNFVDNGHREGRLVPSLEARVNQTLSVVDKLTRWLPITAISTEHVKFDTQLMQNPDISGVEYQQGELFGYEVREYLLEKWGRKCAYCGKEGVPLEVEHVVPRNPKRGPRGTDRISNLTLACEECNKAKGNLQPEEWLEKLKQSKRKLDQVRAENLPKILRKLKEPLRDAALVNATRWVLYDRLKKTGLSVECGTGARTKYNRLKMGLPKTHYYDACCVGESTPENLAINQEYVQVWTALGRGTRKMCNTDKYG…	RTGA	GTCATAGACCCCACGCCTAAAGGCGGGGGCTTGGCCGGAGGCAACTCCCGTCAGGTCTCCACTTTGGGTGGAAAGCTGCTCTCTGGAGCAGCGCTATGACCCGCCTCAGTGTGGGAGCCTGCGGACCAGGCGGTTGAACCACGCTACGTTAAGGGGGCCAACACACCCTGGGATGCTTCTCCAGTCCCATGCCCTGTGGTGCGGCATTAAACAGCGAGCGGGGGTGTCAGCGAGCAGTGTGCCGCACGCAAAAAACCTCCTTAACATTGGCCAGGAGAGACGCCCGGGCTGGTCCGGCCCGGGCGCGTCACGAGCCCCGTAAGGGGTCTCCGAAAGGGGAAGGT	x	From Altae-Tran & Kannan et. al. (2021)
FRDJ01000006.1	FgoIscB1	Fervidobacterium gondwanense DSM 13020	MVYAISQQGKPLVPTKRHGKVRRLLKQGLAKVVKREPFTIQLLYDTTTYVQPVTVGIDIGSKTVGVSAITDKKEVFSSEIELRTDIKDLLCERREYRQLRRYRKTRYRKARFLNRRKPEGWLAPSLRWKVDAHIRIVNMLSKILPISKVIVEVAPFDTQKILNPDIQGEEYQNGVQKGFWDVREYCLWRAGYKSEVSGKKGVLEVHHIVPRSGGGTDNPSNLIVLTAQEHKAIHEGRLKIPKSKIEKVRILKDASHVSTIGWHIVNELKELYEDVRVTYGSITKAKRSEFGLEKTHRNDAYVIGGGTVQKRAKEWYFGKFFRRQNRSLHKVNPIKGGIRPVNTIKQSYGFRRFDKIEYEGKIGIIAGTRSSGYFVIRSLSGERIHDSVKYSKLKHFEKS…	ATGAW	GTCAACGCCCCACCACTGAAGTGGCGGGCTTGAAGCCCTCGTTGACTAGCCTCAGCCAAAGCCAATAGGCTTCTTGGCTACGTTAGATGGGTCATGACACCATGGAATGCTGCTCAAGTTCCATGCTCTGTCGTCTGTCATTAAACAGTCCTGAGGGGTAGGGACAGTGTGGCAGACATGACAAGCCCATCTAACATTGGCGATGAGCTCCTAACTCCGCAAGGAGGCTTACA	x	From Altae-Tran & Kannan et. al. (2021)
FWXY01000026.1	DvaIscB1	Desulfobacterium vacuolatum DSM 3385	MHVFVKNMRGEALMPTSPRKARVLIAHGKAKIDSYRPFTIQLCIATGESRQDLTLGVDAGYATIGFSVIDSTKELFACEIELLKGQVERNNKRRIYRRQRRSRLRYRKARFEKQNKPEGWLAPSIQHKLDTHIKFIHRLQSIMPITETIIEVAAFDIQKIKANGEIEGKEYQEGEQLGFWNLREYILHRDNHKCQHLDCKNKAKSPILEVHHIGFWKKDRTNRPGNLITLCTKCHTAPRHKKNGSLYGWEPKVKTFKPATFMSMIRWKLVNALQCDHTYGHITKHNRIRLDLPKTHFNDAFCIANGQHQTRAIPVFFQQKRKNNRCLEKFYDAKVLDIRTNKIVSGNDLNNGRRTRNKNLNGENLRKYRGLKKSKGRRQVRRQRYSIRPHDIVEFDGSI…	NTRAA	GTCAACAACCCCTGAGCTAAAGACTCAGGGGCTTGCAAGGCAACTTGTAAGCCCGGTTGATTAGCCTAAGCCCCAGAAAACTTGGTGGCTACGTTACATTGGAATATATAGTCATCCCAAGGCACTCCACACGCCGAAGGCTCTGAGATCAGTGTTTAAACATCTCTGAGGGTAGGAGAAGTGATGCTGATATTGTAAACCCGTTGTAACATTGGCGAAGTGGATCACTCACGTATGTGAGGGCAGGACTTGAGAGTCTCTGCCAAATTCTAACACAAGGATTTAA	x	From Altae-Tran & Kannan et. al. (2021)
JAAGRP010000061.1	DhyIscB1	Desulfobacter hydrogenophilus strain DSM 3380	MKVYVKSQSGKWLMPTNPANARILLKKGKARVIQRTPFAIQLLYETTEHIQPVTVGIDDGGIHVGIAAVSHGQSLFQQEVVLRSDIKSKLDTRRQYRRSRRHRKTRYRKPRFLNRKQSIPTCKVCGKNAPASKVICRACLRKAEGVHQKYAGIQKKAFRIPPSIKAKKEAIIRVVRQIPLPISNIILEDVYFDFQAMENPGISGKQYQHGDLLYHKNFKQACWVRDKFKCRVCGAESKLQCHHIKPRADGGTNKLSNLMTLCEGCHEKHHKDGLKLPKQKSAFYISAAHVQQGKNYLQAELSRIAPLRTTFGYITAHHRNKAGIEKSHVNDAVLIADKQASPLDRQIQTKHVQLRKRSLHEATARKGRKAPNRTQKRNKKNVFTLKGFNRWDTVQYKGR…	NTRR	GTCAACTACCCCTCCTGAATCAGAGATTCAGAAGGGGCTTGTAAAAGCCCGAGTTGACTAGCCTAAGTCCTCGTTATTGGGGACTACGTTCGGCAGGATGTAGATACCTTTGGATATATTCGCCAGTCCAAAGCACTATCGTGGCTCTGTAAAAGCCCTGTGAGGTAGGGGCGGTCAACCACATTGCGAAGCCTGCTGAACATTGGCGAGGCGAATCTTACCCCTCTTCGGAGGGTGTCGATAACCGAAAGGTTTTTT	x	From Altae-Tran & Kannan et. al. (2021)
JAFA01000051.1	PnoIscB1	Paraburkholderia nodosa DSM 21604	MAVFVLDRRGRPLMPCTEKRARLLLARGRARVHRVMPFVIRLTDRKADACSFQPLRVKLDPGSRVTGIALVREADDGIAVLNLFELVHRGRQISEALTARRAFRRRRRGTNLRYRAPRFLNRSKPEGWLAPSLMHRVHTTMAWVNRIRRLAPVAALSSELIRFDMQALENPEVSGVGYQQGTLAGYEVREYLLEKWNRTCIYCDATDRPLQVEHLTARARNGSNRIGNLGLACGGCNQEKGSLNVREYVKDPKRLARILAAASRPLKDAAAVNATRRALADALRATGLPLELASGGRTKFNRVTHGIPKTHALDAVCAGCVNAVRDWQRPSLTIAATGRGSYQRTRLTRYGFPRGYLMRQKQVQGFQTGDHVRADVPHGKRAGVHTGRVAVRATGSFNI…	ATGA	GTCAACTACCCCACCCTGAAAGGTGGAGCTTGAGGCGGTATATATCAAGCTCGGGTTGACCAGACCGAGCGCCGCAAGGCGCTACGTTGCGCAGAAGACAGCAGACCCACCGCCGGATGCTTCACCCAGTCCGGCGCACTGGAAGGGGCGGTTGCAGACAAGCGACCGGGTAAGCGCGAAACGGATCGTCCCCGTCAGCTTTTTCGCTGGCACCTGCTGCGCAACATCGTCGAGGGGAGACTTCCCGCAAGGGATGCGTCACAAGGCCCGTAAGGGCAACAGTTTTACAGGAGCAGC	x	From Altae-Tran & Kannan et. al. (2021)
JFHC01000001.1	CglIscB1	Caballeronia glathei strain DSM 50014	MSVFVLDRRGRPLMPCSEKRAKLLLARGRARVHRVVPFVIRLIDRHVESCASQALRLKLDPGSRITGMALVRDTEIIVPATGEIQRGAAVLNLFELVHRGRQISETLTARRAMRRRRRGNLRYRAPRFLNRSRPAGWLAPSLQHRIDSTLAWVRRIQRWAPVTALSSELVRFDMQALENPEIRGIDYQQGTLAGYEAREYLLEKWGRQCAYCDTAGTPLQIEHIHAKARGGSNRVSNLTLACGACNRAKGASPVEVFLAKDSRRLARILARAKRPLKDAAAVNATRWVLSNVLKATGLPVELASGGRTKFNRMTLGLPKTHALDAVCVGEISFVTAWQKPTAQAKCTGRGSYQRTRLNRFGFPRGYLTREKQHFGFQTGDLVRASVPAGKKAGSYSGRV…	VTGA	GTCAAACACCCCGGCCTGAGGGCCGGAGCTTGCGGGATCACTCGCGGGCTCGAGTTTGACCAGACCAAGCGGTAGCCAGTCCGCTACGTTGTGCAGAAGTACAAGACCCACCGCTGGATGCTTCCTCAGTCCGGCGCTCTGGAAGTCGCAGCAGCAGACACGCCCCGGGTAGGCACGAAACGGGCTGCGACGAGGCGTCAAGCCGAAGCTGCTGCACAACATGGTCGAGGGGAGCGGAGCCGCAAGGTTCCCGTCACAAGGCCCGTAAGGGCAACCGCACCGGACGGATTCCGGGAGAGTTTCAGAGGGGCCGC	x	From Altae-Tran & Kannan et. al. (2021)
JMKS01000001.1	EanIscB1	Exiguobacterium antarcticum DSM 14480	MLVFVLNQHGEPLMPCKPRKARHLLDEKKAKIVKRTPFTIQLLYGASGYKQPISLGVDAGTKQIGFSATTSTKVLLEGEVQLRTDIQDLLATRRAMRNARRSRKTRYRQARFLNRKKPKGWLAPSIQHKVDAHLKLIRMIHRLLPIKHLTIEVAQFDIQKIKNPDISGDLYQKGDQLGFWNVREYVFFRDKHMCQHCKGKSKDNILNVHHIESRRTGGDSPDNLITLCETCHHKIHQQKLEHLFQRKSRSLRDASQMTVMRWFIYNAVKEAYPYVKLTYGFLTKNTRIQNGLEKRHAVDARCISGNPLGEAPKVSYLFRQVRANNRQLHKMTIGKKGKRKANKAERLVHGYQLFDKVQYEEQTCFVFGRRKNGYFDLRTIAGFSIHKSASYKKLTLLEK…	ATGA	GTCAATTACCTATCACTAAAGTGACGGGCTTATACAGCTTGAAATTGACTAGTCTAGGTTCTCACGAACTACGTTGGTTGGGTCATGACACCTCTCGGTGCCCGTTCTAGCCGTTTGCCCTGTCGTCTGTGATTAAAAGTCCTGTTAGGTCGGGGCGGTGTTGCAGATGGAAAAAGCCTTTCCAACATTGACGAAGAACATCTGACTCTTAAGGAGGAAAACG	x	From Altae-Tran & Kannan et. al. (2021)
JQSG02000004.1	AprIscB1	Acidihalobacter prosperus strain DSM 5130	MAVFVIDKHKRPLMPCSEKRARLLLERGRAVVHRQVPFVIRLKDRTVQHSAVQPLRVALDPGSRATGMALVREKNTVDTGTGEVYRERIALNLFELVHRGHRIREQLDQRRNFRRRRRGANLRYRAPRFDNRRRPPGWLAPSLQHRVDTTMAWVRRLCRWAPASAIGIETVRFDTQRLQNPEISGVEYQQGALAGCEVREYLLEKWGRKCAYCGAENVPLEIEHIVPKSRGGSDRVSNLALACRACNQAKGNRDVRAFLADQPERLARILAQAKAPLKDAAAVNATRWALYRALVDTGLPVEAGTGGRTKWNRTRLGLPKTHALDALCVGQVDQVRHWRVPVLGIRCAGRGSYRRTRLTRHGFPRGYLTRNKSAFGFQTGDLIRAVVTKGKKAGTYLGR…	VTGA	GTCAACCACCCCTCCCTGAAGGGAGGGGCTTGTAGGGAGACCTATAAGCCCGGGGTTGACCAGGGAAAGCGGTAATCAGCCCGCTACGTTGGCGACAGGTCAGAAGACCCACTCCGAGATGCTTCCTGAGTCTCGGACCCTGGAAGGAACCGTTGCAGACAAGGCACGGGTAGCCACGAAACGGACGGTTCCCGCCGGTCGATCCGGCAAGCCGGTTGCCGACATTCCCGAAGGGAGACGCCCCGAAAGGGGCGCGTTACAAGGCCCGTAAGGGCGTTTTTTGGAGAAAAA	x	From Altae-Tran & Kannan et. al. (2021)
KE386494.1	CpoIscB1	Caldanaerobius polysaccharolyticus DSM 13641	MVFVLDKKKKPLMPCTEKRARKLLQSGRAVVHRLMPFVIRLKDRTAEESNFQPLRLKFDPGSKTTGFSLLREESAEKSAAIIMGEIHHKQGIKDRLDSRRVLRRGRRNHKTRYRKPRFDNRRREEGWLPPSLEARVEETVRAAEKLMKWLPITSISTEHVKFDTQLMQNPEISGIEYQQGELYGYEIREYLLEKYGRKCAYCGTENVPLQIEHVVPRNPKHGPKGTNRVSNLTISCERCNKDKGNKQPEEWLEELQKSKRKIDRVRAENLLKVLANLKKPLKDAAMMNATRWTLYERLKRTGLPVECGTGARTKKQRIEHGFPKAHYFDACCVGASTPKTIKIKTKYTEIWTAVGRGNRKMCNTDKYGFPISHRQRKKRHFGFQTGDIVEAEVLSGKYK…	RTGA	GTCATAGACCCCATGGCTAAAGCCAGGGGCTTGTGAGACAAGCCCCTGCAGCTCAGCCAGACCTATGACCAGCCTGAGTGCTGGAGTTCAGCCGGAACGATGAAGGCACTACGTTGGAAGGGCGCACACCTTAAGATGCATTCCCAGTCTTCTGCCCTGTGGCACAGCGTTAAAAGCGAGCAGGGGTGCAGCGAGCGGTGCGCTGTGAGCTAAACCCCTTCCAACATTGGCGAGGGAAGACTGCAGATCGGCAATCTGCGGCGTCACCAGCCCCGTAAGGGGCTCCGAAAGGAGAGGAGG	x	From Altae-Tran & Kannan et. al. (2021)
KE387209.1	AauIscB1	Azohydromonas australica DSM 1124	MSVFVLDRSKKPLMPCSEKRARKLLTAGRARVHRMYPFTIRLLDRTAEDSALQPLRLSIDPGSKATGLALCRVEDRVDADTGEAGEPALHIVALVELVHRGQAIRDSLRRRAMLRRSRRGRNTRYRAPRFDNRGGKRTGWLAPSLLHRVETTLTWVRRLRRWAPVSELAQELVRFDMQLMQARAAGKGIEGVEYQRGELAGFEVGEYLLAKWGRRCAYCDAEGVPLEKDHIVARARGGSDRVSNLALACRPCNRAKGAQDVGEFLAHAPARLARILAHAKAPLKDAAAVNATRWRLFNDLKSTGLPLQTASGGRTKFNRTRLALPKTHVLDAACVGRVGEVLRTAQPTLQVQCNGRGSRSRTRLDAHGFPRGYLMREKSVLGFRTGDMVHATVPASSRK…	VTGA	GTCAACCACCCCGCCATGAAGGGCGAGGCTTGAAAGAGCCTGGTTGACCAGACCGAGAAAGGAGCTTCACAGCACCAATCTACGTTGCGCACAGGACAGCAAGGCCGACGTTGAAGTGCTTCTCCAGCTTCAACCTCTCGAAGCCGCAGCAGCAGACAACCCCGGGGTAGGGACGAAACGGGCTGCGGCGGGTGCCCCGTACGGGGTGCCACCCGGTGCGCAACACGGTCGAGGAGAGCGTGGCCGAAAAGGCCACCGTCACTGGAGCCCGTAAGGGCAGTATTTCAAGGAGCCGCCGC	x	From Altae-Tran & Kannan et. al. (2021)
KI535313.1	EceIscB1	Enterococcus cecorum DSM 20682 = ATCC 43198	MVYVLSIDNEPLMPCSNVIARLLLKQGKAKVKYREPFTIKLTYETTTYTQPLTLGVDTGSQTFATAVADEKGNILYTSEVTLREDKNNSIKKKMDQRRMYRRNRRSCKTRYRKARFNNRKNSKRKERFSPTMTSKLHSHQKEIEFIKSILPIAKLIFETGTFDPHLMKNPSLANPKVKPWGYQQGPNYGFENTKARVLVRDNHTCQICNKKPKNERLEVHHIVFRSQGGSDEENNLVTLCHSCHVELHKGLIHPNFEGSLKSALKYATQMNSIRIQLLKLYPDAIETFGYVTKANRLNLGLPKEHYVDAAVIATAGNQVKFACNLMIKRCIPKGDFQRTKGVRSEKTIPKGKIDGFKKYDKVRYFGNEYFIKGRRTSGYFTLMDIYGQTISFNHMSKGQ…	ATGA	GTAAACTACCACATACCCAAGGATATGTGGCTTCCATTAAATAGTTTACCAGACTCAGTATATAGAAATATATACTACGATAGTTAAGTCATGACACCTTTGGTTGACGCAACAGACCAATGCTCTGTCATATACGTTTAAGTTAGGTTGGAGTAAGCAAAGCCTTGTGACGTATATCTAAAAAGCTTAATTATCATTGTCGAGTTGAAGACGGAAAAAATCATATGGTAATAGTATGATTTAAGTACGCATTACCTGCTTTTAAGCAGCGTTTTTAAATATTTTTATTTTAAAGGAGTGA	x	From Altae-Tran & Kannan et. al. (2021)
LMBW01000001.1	BhuIscB1	Bacillus humi strain DSM 16318	MVYVLNIDGKPLMPCSSVIARLLLKQGKAKVKRRTPFTIQLFYKTDTEYIQPLTHGLDSGSSKVGSAVSDEKGNIVYMSQVEIRNDVSKKMQQRSKYRRNRRNRKTRYRKARWLNRKNSMKKDRFSPTMTSKIHAHMRETRFVQKVLPISKTIIETATFDPHALKNPAVLTNKWLYQTGINYRYANTKAYVLTRDGYCCRHCKGKTKDKRLEVHHIIFRSENGSDEEDNLITLCKTCHDALHQGKVALKKKGKKKGQLNHATQMNSIRIQLLKRIHAEETFGFVTKEHRQLMGLSKEHYFDAVAIATQGKEPTFKMSNVLFKKCVSDGDYQQTKGVRSEQVIPTGKLFGFRKFDKVQYIGNDYFIKGRMSSGYAILMDIEGNKVDLKPIPKFSKMQRVS…	ATAAA	GTGAACTACCACGAGCCTAAAGGCATCGTGGCTTCTGAAAAAGAAGCTACATGGTTTTAGCTTCGTCCCTCCAAGGGTGGGTTCACCAGACTTAGGTAGGAGAAATCCTAGCTACGATAGATTGGTCATGACACCTTCGGTTGACGCACCAGACCGTTGCCCTGTCGCTTGCATTTAAGTAGAGATGAGGAAAGTCTCGGTGATGCAAGTGCAAAAAGCCTGTTTATCTTTGTCGAGGTGAGGACGGATTCCTTGTATGGTAACAGTACAGGGATACGCATGACCTACTTTCGAGTAGAGATTTTATCTGAAAGGATGTAA	x	From Altae-Tran & Kannan et. al. (2021)
LT607411.1	MviIscB1	Micromonospora viridifaciens strain DSM 43909	MVFVVDRHHRPLQPCSPARARKLLASGRAVVHRHTPFVIRLKDRETADSQVDGVELGVDPGSKFTGIAVFRTDNDVRTGLFAIEVRHRGGRVRDKLAARSAFRRGRRSRNLRYRAPRFLNRRKPDGWLAPSLRHRVDNTMSWVQRLCRWAPVTGVHVERVAFDTQLMQNPNIGGVEYQHGTLHGYEVREYLLAKWGRKCAYCGVAGVPLNIDHIVARSRGGSDRVSNLTLACVPCNQAKDATPVDVFLADRPTVLARIRRQAKLPLRDAAAVSTTRRALWQALAATGLPVEVGTGGRTKWNRHQTGAPKTHTLDALHVGTITAVRSCPGHIMVATATGRGCYARTRCDRYGFPRLRMPRSKTVYGFQTGDLVRAVVPAGQNKGRHVGRVAVRTTGKFNI…	RTGA	GTCAACTTCTCGGCCCTGACGGATCGAGCTTGCTCGGCTCGTCAGGGTGGTTGACCAGCCCGAGGAACCTCTGAAAGGGAGGTGACTACGTTGTACACAGGTGTGAAGACCCACTCCGGGGTGCTTCCTCAGCCCCGGACCCTGGAATCCGCGTCAGCAGACACGGCCCCGAGATGCCACGAAACGGGACACGGACGCCGCAAGGCAGCCGGTGTGCGACATGGGCGAGGGGAGACCGGCGTGAGCCGGCGTCACCCGGAACCCGCTTCGGCGGGAACCGGAGCGGGCCGTGAGGCCCACACCCA	x	From Altae-Tran & Kannan et. al. (2021)
LT607751.1	MsiIscB1	Micromonospora siamensis strain DSM 45097	MVFVLDRHHRPLQPTTPARARKLLTSGRAVVHRHTPFVIRLKDREVASSEVDGVEVGIDPGSRFTGIAVFLAETAGDNLVRTGLFGIEVRHRGNQIRDRLFARAALRRARRSRKLRYRAPRYANRRRPHGWLAPSLRHRVDNTMSWIERLRRWTPVKLLHVERVAFDTQLMQEPDISGVEYQHGTLHGYEVREYLLARRGRKCVYCGAVGVPLNIDHVVPRSRGGSDRVSNLTLACVPCNQAKGATPIDTFLADQPAVLARIRRQQKLPLRDTAAVSATRWALWRALVATGLSVQVATGGRTKWNRHRTDVPKSHTLDALHVGVLTTVRSYPGQVLVATATGRGRYARTRADRYGFPRLRLPRIKTVCGFQTGDLVRAVVPTGKNIGKREGRVAVRTSG…	NTGA	GTCAGCTTCTCGGACCTGAGGGACGTGAACGTTCGGCCCTGAGGGTGGTTGACCAGCCCGAGAACCTCTGAAGGGAGGGATCTACGTTGTACACAGGTCAGACGACCCACTCCGGGGTGCTTCCTCAGCCCCGGACCCTGGAATCCGCGTCAGTAGACACGGCACCGAGAAGCCACGAAACGGGACGCGGACGCCACCCGGCAGCCGGTGTACGACATGGGCGAGGGGAGACCGGCGGACGCCGGCGTCACCCAGAACCTGCACCCGCAGGAACTGGAGCGGGCCGTGAGGCCCACACCCA	x	From Altae-Tran & Kannan et. al. (2021)
LWAE01000002.1	CmaIscB1	Clostridium magnum DSM 2767	MRVYVKNQRNQPLMPTTQRKARIFLKQKKAKIITYEPFTIQLLYATGETTQETILGVDAGNRTIGLSATTYKCELFSAELKLRTDIVELLATKRQFRRSRRSRKTRYRQPRFENRKKTEGWLAPSIENKIGTHLKVVNKVHSLLPISKIIIEVASFDIQKIKNPDIQGEKYQQGNQLGFWNVREYVIFRDGHKCQGKKNCKGKILNVHHIESRKTGGDSPDNLITLCEDCHKDYHSGKLKLNLKRGQSFRDAAFMGIMRWSFYNKLKELYSNVNLTYGYITKNTRITNNLPKEHRIDALCITGNSTVKRLDNWYLIKQVRKKKRSLHEAIARKGRKEPNITSKRNSKNTKEIISKGKKWCLFDKVKIGSNTGFVSGFTGNMVYVQDIEGNYLQVSPKYK…	-	GTCAACTAACCCCCACTTGAAGAAGTGGTAGCTTGGAGAAGAAATTCTTTGAAGCCCTAGTTGACTAGCCTAAGTAGCGAAAAAAATACTACGTTGGATTGCATGTAGAAACCCAAGAATGATGCTCTAGTTTTTGGCTCTTTCGTGGCTCTGTAAAAGTTCTGAGGGTAAGGAACGGTCAACCACATTGCGAAGGCTTTCCAACATTGGCGAAGGGCAAATAAATCCGAAAGGAGGACG		From Altae-Tran & Kannan et. al. (2021)
LWAE01000013.1	CmaIscB2	Clostridium magnum DSM 2767	MRVYVINQRKEPLMPTSQRKARVLLKQGKAKIHSYNPFTIQLLSSTGETKQDITLGVDAGSKTIGISATTKKVELYSAELELRTDIVELLSTKKQYRRSRRNRKTRYRKSRFLNRVKSKNKGWLAPSIENKIQGHFRIIEKVNQLLPISETIVEVASFNIQKINNPTIQGKEYQQGNQLDFWNVREYVLFRDGHKCQGKKNCKGKILNVHHIESRKVGGNAPANLITLCEDCHNDYHSGKLNKTFKRGKSFKDSTFMGIMRWTFYNRLKEIYPNVKMTYGYITKTIRITNKLEKAHRIDARCISGNSLAKESDVWYHVKQVRKKKRSLHEAVARKGRKTPNRQSKRNSKNTKEIIYKEKKWCLYDKVKVNGGIGFISGFSGNMVYVQDIDGKYIQLSPK…	ATAAA	GTCAACTACCCCCCTCTTATAGAAGAGGAGGCTTGTAGGAATAATCCTACGAAGTCTTAGTTGTCTAGCCTAAGTGTTCACTCACTACGTTGGATTGCATGTAGAAACCCAAAAATGATACCCAAGTTTTTGGCTCTTTCGTGGCTCTGTAAAAGTTCTAAGGGCAAGGAACAGTCAACCACATTGTGAAGGCTTTCCAACATTGGCGAAGGGTAAATAACTCTGAAAGGAG	x	From Altae-Tran & Kannan et. al. (2021)
NBEN01000006.1	LsaIscB1	Ligilactobacillus salivarius strain DSM 20492	MMSEIKKVDYIYVVDSNGTPLMPTSRLGMVRRWLKTGQAKWFGNSRNTIQFVRLVTTNTQELTLGVDAGFHLGLSVVGNNREYYVSESLRKSEKDRITSRRELRRTRRNRLRYRKARFNNRRRKDGWLAPSIQHRLDFTIKEIKRLYKFLPITNLVVEVTPFDNQKLLNPDIQGWQYQEGKMYGFKTIKDYLLARDNYRDALDGKQYPASQLRVHHLVQRKDGGSNQPDNLVLLSDINHNQANHNNGILAKLKENRQKTLDYRGAYFMSILATRLSNYFDNYTITQGYLTANLRQKYEIKKSHLNDAFIIAGGTDTTLRTNNVYSRQKLRNNNRVLQKFYDAKYIDSRDGKKKTGKELSSGRTRRSQELNYDNLRQFRKEKVKKGRVSIRRGHYQLRPH…	ATAAA	GTCAACAGAACCACCTACTAAAGTAGGTGGCTTGTAGCGAATAACTACAAGTTGGTTGATTAGCCTAAGTTTTAAGTAACTACGTTAGGGTTGAATAGATAGGTACTTTGGAATACCACCCTAGTTCCAAACACTACGGTTGATTATTAAACAGGGCTAAGGTTCAGGCTCAGTGTGATTAACATTAAACCAACCTATAACATTGGCGAAGGGTACACACGTACCAACTCTATGTTAGGTACGAATTATTATGATTGAAAGGAGTTGG
NWBQ01000011.1	MbiIscB1	Macromonas bipunctata strain DSM 12705	MAVLVLDRSGKPLMPCSEKRARLLLERGRARVHRVVPMVIRLVDRQVADCTLQPVRVKLDPGSKTTGLALVRDAERIDVTTGEIQREAAVLNLMELVHRGRQISEALSARSRMRRCRRGNLRYRAPRFLNRRKPQGWLPPSLRHRVDTTVAWVERLRRWTPVVAISSELVRFNMQALANSEIAGVEYQQGTLAGYEVREYLLEKWGRKCAYCCATEVPLQVEHIQPKARGGTNRISNLTLACRPCNERKAARPVQEFLAKEPQRLASVLAQAKRPLKDAAAVNTTRWALANALKDTGLPVELASGGQTKYNRVRLGLQKTHALDAVCVGVVGTTVTHSQQPTLTITCTGRGSYQRTRLDQYGFPRGYLMRTKRVKGFGTGDMVRAHVTSGKKVGNYVGR…	VTGA	GTCAATCACCCCGTCCTAAAGGACGAGGCTTGGGCATTAATTGCTTGAAGCCTGAGATTGATCAGACCGAGTAGTCGAAAAGCTACTACGTTGCCAGTAAGTACAAGACTCACCTCGGAGTGCTTCCTCAGCTCTGAGCTCTGAAAGTCGCAGCAGCAGACAAGCGTCGGGTACGTACGAACCGGGCTGCGATAGGCACTCAGGTGCCAAGCTGGCTGACAACATGGTCGAGGGGAGCGATGCCGCAAGGTATCTGTCACAAGGCCCGTAAGGGCAAAGCTGTATCCAGCCGGTAGCTGTGCTGTTCACAGTGTGTAGGAGATG	x	From Altae-Tran & Kannan et. al. (2021)
NWBQ01000013.1	MbiIscB2	Macromonas bipunctata strain DSM 12705	MSVFVLDRCGKPLMPCSEKRARLLLERGRARVHRVVPMVIRLVDRQVANCKLQPVRVKVDPGSKTTGLALVRDMESTDSVTGEIYRQVAVLNLMELVHRGRQISEALSARSSMRRRRRGNLRYRAPRFLNRSKPQGWLPPSLQHRVDTTMAWVKRLQCWAPVVAISSELVRFDTQALDNPEISGAEYQQGTLQGYEVREYLLEKWGRKCAYCDATEVPLQIEHIHPKARGGTNRVSNLTLACAPCNQRKAAQPLQNFLATEPQRLARITAQAQRPLKDAAAVNATRWALANALKCTGLPLELASGGQTKYNRVRLGLEKTHALDAVCVGHVDAATYGLQPTLAIKCTGRGSYQRTRLDKYGFPRGYLMRTKRVKGFGTGDMVKACVLTGKKVGTYTGRV…	NTGA	GTCAACCACCCCCAGCCTAAAGGCTGAGGCTTGTAAAAGCAAGCCTGGTTGACCAGGCTCAGTGCCGTAAGGCGCTACGTTGTGCGTAAGACCAAAGACCGACGTCGGTATGCTTCCTTAGTACCGACTTCTCGAAGATGCCGTAGCAGACAAGGTATGGGTGCTACGAAACGGACGGCATCTGGAAAGCGTAAGCCTTCCACCTGGCGTACAACATTGCCGAAGGGAGCGATACCGTAAAAAAGTATTTGTAACAAGGCCCGTAAGGGCTGGCAGCTGGGAAGACAGCATTTTTAGGAGTCGTC	x	From Altae-Tran & Kannan et. al. (2021)
REFG01000002.1	PolIscB3	Petrotoga olearia strain DSM 13574	MEKRSVQRVFVLDKNKQPLMPCHPARARELLKKGKAAVFRYHPFTIILKDREGGDTQPIQVKIDPGSKYTGVALVADFKRGKKVIWASVIYHRGHVIKKNLDTRRGVRRSRRNRKTRYRKPRFLNRKRKEGWLPPSLISRAENILTWVKRIRRFSPVTSISMELVRFDTQKLQNPEIKGVEYQRGTLYGYEVKEYLLEKWGRKCVYCGKENVPLEIEHIVPKSKGGSDRISNLTLACHECNQKKNNQSIDEFLANNPKKLNQIKARAKGPLKDVASVNATRWYLFNQLKKEGLPIEVGTGGQTKYNREMQNYSKKHWIDAACVGESGYNVQLEPDMQVLEITAMGHGMRRICFVDKYGFPKSYRPKERTYMGYKTGDIVLANVPKGKNKGIHIGRIAIR…	NTGG	GTCAACAACCCCCGTCTAAAGACGGAGGCTTGAAGCCTCGGAGTTGACCAGCCTCAGCCAGGGCTGAACAGCTATCGGGCTACGTTATTCTGGCCATGACACCTTGGAATGCCCGAGCCAGTTCCAAGCCCTGTCGTTCAACATTAAACAGGCATACGGGGTTGAAGCCAGTGTGTTGAACGCAAAAAGCCAGAATAACATTGGCGAGGCTCACTTTAACCCGAAAGGGAGAGGAAGGTAACT
SAUN01000001.1	NpoIscB1	Nonomuraea polychroma strain DSM 43925	MVFALASDGTPLDPCHPARARRLLKAGRAVVARHTPFAIRLKDRSAEQSEIQGVEVSLDPGSRHTGMSLFRAHDGTRYGLFGIRLDHRGGKIRDKLAARTAYRRRRRTANLRYRAPRFANRTRPDGWLPPSLRHRVDTVISWVQRLRRLAPIRALHVETVRFDTHALPAGRPLEGTGYQHGTLHGYETREYLLTKWGRACAYCGTTGTPLNIDHIQPRSRGGSDRISNLTVACMPCNQAKNNMPVTDFLAGRPAVLARILAQAKAPLRDAAAVNTTRWALYTALTATGLPVRCGSGGRTKWNRHRTGAPKSHTLDALHVADLDRVASWPGRVLVIAATGRGSYCRTATDRFGFPRLRLPRTKQIFGYQTGDLVRAIIRKGKHPGSHTGRVVIRTSGSHT…	NTGNC	GTCACTCGCTCCCCGGCCTGTAGGTCGGGGCCTGTCCCGCTGAACCGGGGCGGACCGGAGTGACCAGATCCAGCCACCATGCATAAGGAGGTGACCTTGGTGGCTACGTTGGACACACGTCAGCAGATCCACTTCGCCGTGCTTCCTCAGCGGCGGACTCTGGAATCCGCGCCTGCAGACACTCCTGGAGCAGGGACGAAACGGGGCGCGGAGGCCTTCGGGCAGCGGAGTGTCCGACATGGTCGAGGGGAGACCCGCCACGCCTCACCTGACGCGGCGAGCGTCACCCCCGCAAGGGGAGAAGCCGGTCGTGAGACCGCACCC	x	From Altae-Tran & Kannan et. al. (2021)
SMBX01000003.1	PsoIscB1	Paracandidimonas soli strain DSM 100048	MAVYVLDKQGRALMPCSEKRARLLLARGRARVHRLTPFVIRLVDRLRIDSDVQPLTLKLDPGSRFTGMALVRQQAQRLSVLSLFELLHRGAAISKALGQRAGFRRRRRSANLRHRAPRFDNRTKPSGWLPPSLRHRLDTTLGWVTRLRRWAPITDLAVERVKFDMQVMQNPEISGVEYQQGELAGYEVREYLLEKWGRCCAYCGTENTPLEIEHIIARGNGGSNRVSNLTLACRSCNQRKGSQPVERFLKNKPQVLARIKVRAKAPLRDAAAVNATRNALLGALLHTGLALATGTGAQTKYNRRRLGIPKAHTLDAVCVGDVQAVKGWQRPTLTIKATGRGDYQRTRLTASGFPRGYLTRQKQHFGFQTGDQVLANVPAGKKAGMHRGRVAVRKTGSFN…	ATGA	GTCAACTACCCCGCCCTGAAGGACGGGGCTTGTGAAAGCAAACCAGGTTGACCAGGGAAAGCCGTAATCAACCGGCTCCGTTTGCACCAGGTCGTTAAGCCCCACCACCGAATGCTTCCTCAGTTCGGTGCTCTGGAAGGTCAGGATCATGCTGGCGAAAGGTAAAGCGCCGAAGGTTCTGATCGCCGCGTAACGCGGGAGCCGGGTGCAGACATTCCCGAGGGGAGACAGGGCGCAAGCCCTGCGTCACCAGGCCCGTAAGGGCAGATAATTAAGGAGGATCG	x	From Altae-Tran & Kannan et. al. (2021)
SMKY01000017.1	AdaIscB1	Actinomadura darangshiensis strain DSM 45941	MVFVLDKHGMPLQPCHPARARYLLRRGRAVVHRHTPFVIRLKDREIAGSEVDGVEVGIDPGSKHTGVSVFTAQTGERRARFAVQLNHRGATIGKRMRQRAAYRRRRRSANLRYRKARFSNRTRPQGWLAPSLRHRADTTTSWVDRLTRWAPVQAVHVERASFDTHLLAAGKPLEGTEYQHGTLHGFEVREYLLTKWGRACAYCGATGTPLNIDHIRPSSRSGSDRVSNLTLACIPCNQVKSNRLVTEFLAGRPDVLAKVLAQATKPLADAAAVNSTRWALWRALDARLPTHTATGGRTKWNRTCNGLPKSHALDALAVGTLDSITETVRRVLVVGCAGRGAHQRTTPNQHGFPRLTRPRKKTFYTFATGDLVRAVVPTGKKAGTHTGRIAVRERGYFDI…	VTGAA	GTCAAACGCTCCCCGGCCTGAAGGCCGGGGCTTGCCTCGCTAGCCGAGGTAGGCCTTGTTTGACCAGCCCGAGCCAGCACGCATGGGAGGTGAACTAGTTGGCTACGTTCCGTGCAGGTGAGCGGACCCACCAGGCCGTGCTTCTCCAGCGGCCTGCTCTGGAATCCGGTTCAGCAGACATGCTTGGGGGCAGGCGCGAAACGGGGACCGGACACCGCCCTTGCGGGGTGGTACCCGGTGCGGAACATGGGCGAGGAGAGCCCGCCGCCGCCTCACCTGGCGGCGGTGGCGTCACCCCCGCGTCCCCTTCGGGGGCCGGGGAGATGCCGCGTGAGCGGCACGCG	x	From Altae-Tran & Kannan et. al. (2021)
SMKY01000166.1	AdaIscB2	Actinomadura darangshiensis strain DSM 45941	MVFVLDGQGVPLQPCHPARARRLLASGRAVVARHTPFVIRLKDRLAAESQVDGVQVGIDPGSRHTGISVFTSQEGERRGRYSIQLDHRGAQIHKRVGQRAAYRRRRRSAKLRYRAPRFLNRQRPDGWLAPSLGHRVDTTVSWADRLTRWAPVRVLHVERVAFDTHLLSAGRPLEGTEYQQGTLCGYQAREYLLEKWGRVCVYCGAVDVPLNVDHIHPRSEGGSDRISNLTLACVPCNRAKGDQPVQRFLARRPAVLARILAQAKTPLRDAAAINATRWRLWRALDSRFPGQVRIGSGARTKWNRTQSGLPKSHTFDALCVGGSDAVTVTAYPADVLVIACTGRGTHCRTSPDKYGFPRLRLPRSKNVHGFQTGDLVKAIVPAGKKAGSHLGRVAVRTTG…	NTGAA	GTAACGAGATCTTCCTTTGGACGAGGAGGCTTTCAGTTCGCTGTGACTGAGGCCGTCGTTACCAGCACCAGCCAACACTCATAGGGAGGTGACCTTGTTGGCTACGTTCCGCACAGGTGAGCCGACCCACCGGCCCGTGCTTCTCCAGCGGGCTGCTCTGGAATCGGGGCTCGCAGACACTCCCCGGATCGGGAACGAAACGGGGCCCCGCCACCCCTCCCGGAAGGGCGGGGGCGCCGGTGCGGGACATGTGCGAGGAGAGACCACTGGTACCTCACCTGGTGCCAGTGGCGTCACCCCCAACCCATCGGTTGGGGAGCAGCGCCGTGAGGCGCAT	x	From Altae-Tran & Kannan et. al. (2021)
UESZ01000001.1	BheIscB1	Branchiibius hedensis strain DSM 22951	MVFVLDRHKRPLMPTDCKRAKKLLARGRAVVHRKVPFTIRLKDRTVDQSMLEPLGLGIDPGSQHTGLSLDKTVEAVDESTGEVTTTRTGLWLGQLDHRGQHIHLRLVARAQRRRGRRGRNLRHRAARNRNRSVRVGWLPPSVQHRVDSTMTCVTRLQSLAPIASLRLERVSFDTHAMTAPGISGLEYQQGTLAGTEIREYLLAKFCHRCVYCDATGVGTGSVPLNIDHLLPRARGGTNRVSNLVLACVRCNQAKGARSVDAFVTDGVRRARIKAEAKTPLRDAAAMNACRNRLAAELDATGLPVEWASGGRTKWNRVRNGVPKDHSLDALCVGAVDVIVRWVPTVLHIQCVGRGRYQRVTTDRFGFPRSHRPRRKQHYGFITGDLVKAVIPTGPKAGVY…	VDGVNVD	GTCGACGACCCTGCCCTCTCTCCGGGCTCGTTGACCAGACCAAGACATCAGTGATTTGGAGGTGACCAAGATGTCTACGTTGCACACGGGTGCGCGAACCCACCGGCGGGTGCTTCCTCAGCCTGCCGCTCTGGAATCGGTGCCAGCAGACAACCCCGGGGTAGGGACGAAACGGGGCACCGACATCCCGCGCACGGCGCAAGCCGGGCGGCGGGACACCGGTGTGCAACATGGTCGAGGGGAGACCACCGGGGGCGCACCTGTACCCGGCGGCGTAGCAGCAGTACCCGCAGGGCGTAAGCCCAGCAGCACCAAGCAACACAGCGCCACCCAGCAGAACCGCACCACCCGCATCACCAGCAGCCCCAAGCAGTCTCGGTTCACGGCTGACAA	x	From Altae-Tran & Kannan et. al. (2021)
VFEU01000027.1	PrhIscB1	Pseudomonas rhodesiae strain DSM 14020	MAVYVLDKTGTPLMPCSEKRARLLLERGRARIHRQVPFVIRLVDRRQADSALQSLTLKFDPGSKFTGIALVRQKGQRVSVLSLMELAHRGAAIRQAMQQRAAFRRRRRGQNLRHRAPRFDNRTRPEGWLPPSLRHRLDTTLGWVGRMRNWAPISDLAVERVKFDMQAIQNPEISGVQYQQGELAGYEVREYLLEKWGRCCAYCDAENTPLEIEHIVPRSAGGSDRVPNLTLACRPCNQRKGNQPVEVFLKARPELLARIKAKAKAPLRDAAAVNATRNALFRGLLDTGLSVTTGTGAQTKYNRRRLDLPKTHALDAACVGEIRAIEHWHRPTLAIKATGRGDYQRTRLTTHGFPRGYLTRQKRHFGFQTGDQVRAEVPTGKKAGTHLGRVAVRKTGSFN…	ATGA	GTCAACTGCCTCGTCCTGAAAATCGGGGCTTGTGAAAACAAGCTAGGTTGACCAGGGATAGCCGTAACCAACCGGCTACGTTTGCACCAGGTCGAACCGACCCACCCCGGAATGCTTCCTCAGTTCCGGGCACTGGAAGGTCGGGACCATGCTGGCGAAAGGTAAAGCGCCGAAGGTTCCGACCGCCGCGACAGCGGGAGCCGGGTGCAGACATTCCCGAGGGGAGCGAGCCGCAAGGCTCCGTCACCAGGCCCGTAAGGGCACAGTTCAAAGGAGGATCGC	x	From Altae-Tran & Kannan et. al. (2021)
VFQC01000001.1	HalIscB1	Haloactinospora alba strain DSM 45015	MVFVLDAHHRPLQPCPPARARKLLAKGRAVVHRRVPFTIRLKDRTAEASEMEGVEVGIDPGSKHTGIAVFTAQEGQRRNRYSIQLDHRGAAIRKKLDQRCAYRRRRRTANVRYRAPRFNNRARPQGWLPPSLRHRVDTTVSWVERLARWTPVRHVHVERVAFDTHALSAGSPLEGREYQHGTLHGYEVREYLLAKFDRACVYCGAMNTPLNVDHVHPKSRGGSDRVSNLVLACIRCNQTKGEKPVKEFAPKAAARILAQAKAPLRDAAAAQSTRWALWRVLESRLPTRVGSGGRTKYNRTRNHLPKTHTLDALCVGETGAVAEVVNRVVVAACTGRGTHARTRPDKHGFPRLRLPRQKTFFGYQTGDLVQAVVPAGKKAGTYTGRVAVRARGSFNITTA…	-	GTAACGGGTTCCCCCGCCTGAAGGCGGGGGCTTTCACCCCGCGAGTGAAGGCCCGCCGTTACCAGCACTAGCCAACATGAAGGGAGGTGACCCCGTTGGCTACGTTCCACACAGGACCACAGACCCACCAGGCCGTGCCTCCTCAGCGGCCTGCTCTGGAACCCGACCCAGCAGACACCCCCGGGAACAGGGACGAAACGGGGGTCGGGCGCCACGACGCACCCGGTGTGGAACATGTGCGAGAGGAGATCCCCGGTGCTGCACCTGGCGCCGGGGGCGCCACCCCCACTCCTCCGGGTGGGGAGACGCACCGTGAGGTGCACCC
CP007000.1	CfeIscB1	Campylobacter fetus subsp. venerealis cfvi03/293 plasmid pCfviMP1	MVLVIDKHKHPCNAISKAYARILLHSKQAVIHRQYPFTIRLKNNNAVKKDTTYVIKIDPGASVTGISIVDNSNNVIMFAELIHRGKVIKRNLDSRRAVRRSRRQRKTRYRPARFQNRTKPQSWLAPSVKSRADNVINFVRKLKRFLNINKVEIERVSFDTAQMSSEKPLYGSDYQQGTLYQTELRSYLFKKYNCRCIYCGNKAEEIEHVIPKSKGGTNSVHNLVIACRKCNELKDKLSLKEFGKLVGKDFSHLEPKKLPKYAAIVQSARNYMFQEIIKIVPDTASYDAWLTKYNREELELPKQHYYDALSVGEINNYKFLTDKVLIISAKGRGSRQMCRMDSYGFPRTSAKAFKSVKGFQTGDIVKAIVPTGLKQGEYLGRVAVRVNGYFNITTQDGST…	ATGAA	GTCAATTACTCGGCAATAAATTGCCAAGCTTGATTGACCAGACTAAGTTGCTAAGAAATTAGCTAACTACGATAGATAAGTTATCATACCTACGAATGCTTCTCCAGTTCGTAGCTCTATGTAGGCTCTGTAAGTCGGGTTAAAGCCCAGTCAACCTAGGAACGGCTATAGTAAGCTTATCTATCATTGTCGAGGAGAGATTCGCTTCGTGCGAACGTAACGACCTACAAAGGTTAGTAAAATTAATT
QUIR01000011.1	QuirIscB1	Ruminococcus sp. AM40-10AC	MSVAVISKTGERLMPTSEYRARKLLKSGKAVKHSYHPFTIQLTERKTGDVQPIELCMDTGYIHIGISVKSEKHEYLAEQIDTLTDERIRHDACRMYRRQRRGRKRYRKPRFNNRKRDKGWIAPSLKHKKDIHVQAISRINKVMPLTDITMEMGNFDTQVLKAKEEGKPLPQGACYQHGERYGTATLREAVFSRDGYKCQCCGRTIRDGAMLHVHHVKYRSQGGTNSMANLATVCDKCHTPKNHKPGGKLYNWKPKLPDFKGATFMTTIRWQLYNEVKSLFPDINVHITYGAATKEQRRELNIDKSHVNDAFAMGKFHPKHRANAVLYKKKRRNNRCLEKFYDAKYIDSRDGSKKTGQELFNGRINRNHKKDSENLHQYRLQKIKAGKRTIRKQHYSIQP…	NTGA	GTCAATAACCCGCGCCCGAGGTAAACCTCGGACGGGGCTTGCAAAAGAATAAATTGTTTTATTTCCACTTTTGTTTAGCTCCGTTACAGTTTACGGAAGGTGTTGGCCGAAAGGCCTTATTGATTAGCCTTAGCAGTACTGCTACGTTACCGATAAAATAGGCGCCGTGGGATACTCCTCAAGTCTCACGCTCTGCGGTATGCTGTTAAACATCTCTTAGGGTAGGAGAAGTGCAGTATACGCTAAACTATCGGATAACATTGGCGATGAGGACAACCGATTCTGACTAGGCGCCGGCTTGCCGGAGCCGAAAGGATAGAGAACCTGTATGGATTATTTTCAAGCATCTTCGGATGTTTGGAAATGGTTGATACAGAAGGCGTAAGCCACCCCGGCTTG…	x	From Altae-Tran & Kannan et. al. (2021)
JH724136.1	BdoIscB1	Bacteroides dorei CL02T12C06	MVYVINKQGQALMPTERFGKVRRLLKNGLAHVVCRIPFTIQLDYDTTDYTQPISLGVDAGSKHIGISATTSEKELYAADVELRNDIVDKLSTRREQRRTRRSRLRYRKARFNNRISSKRKGWLAPSVENKIQTHLTVVEKIHKFLPITNIVVETASFDIQKIKNPSISNEEYQQGEQLDFFNVREYILFRDGHTCQHCKGKSKDKVLNVHHIESRKTGGDSPNNLITLCETCHKAYHRGEFELNVKRGKSFRDAAFMGIMRWNLYDRLKHIYPNVSMTFGYITKNTRITNNLPKEHYVDARCISGNPVAKPLGYYFYQKKVRCQNRQIHKVNFLKGGRKKLNQAPFLVKGFRLFDLVEYQKDLYYIFGRRDSGFFDIRKLDGTKVNKGSISCKHLRLID…	-	GTTAAAGGAATATTAACTACCCACTAGGCTAAAGACCTGTGGGTGTTGATTAGTCTAAGCACTTTGGGTGCTACGTTTGGAGAGAATATATAGTTACCAAGGGGTGTTTGTTCAAGCCCCTTGCTCTAAGGTTAAAACCTCTCCATAACATTGACGATGAGCATTTAACGGAGAAATCCGACTTATAGTA		From Altae-Tran & Kannan et. al. (2021)
QSPK01000009.1	EstIscB1	Eubacterium sp. TM05-53	MVYVLDINGQPLMPTTRHGKVRRLLNGHLAKVVKRCPFTIQLLYQSTKETQSTSLGVDAGSKHIGLAATTEKKVVYQEEFTPRNDVVKLLSARRILPHSRRNRKTRYRKPRFNNRVHSKHKGWLAPSVEIKIQEHITAIKRICQILPISEIHVETAEFDLQRLKALEDGNPLPVGTDYQLGEQYDFYNTRQYVLHRDGYTCQCCGTHDNNVKLHVHHIESRQTGGNAPNNLITLCEHCHSALHEGKLKLPKGKKRGKSYRDTAFMGIMRKTLLERLRKEIDIPVTETYGYITKYWREKVGLEKGHINDAVCISKHPYAEPLDIYYLTKAVRHHNRQIHKTKFSKGGIRKRNQAPYLVKGFRLFDKVLYQNREYFIFGRRATGYFDIRTLDGTKVNKGSI…	-	GTCAACTACCCACCAATAAATTGGCAGGCTTGTAAAAGCCTAAGTTGACTAGCCTAAGTGCTTTGAGCACTACGTTAAGAGAGAATACATAGTTACCCGTGGATGTAACACCTAGTCTACGGCTCTAAGGGAACATATTAAACAGTTCTGTGAGGTAGGAACAGTGTGTGGTGGACAATAGTCCTTTATCCATTAAACCTTTCATTAACATTGGCGAAGGTGTCATTTACAGTTCAATATGTACTGGCTTATCGCTCTAAACATATTAAAA		From Altae-Tran & Kannan et. al. (2021)
FMDX01000002.1	FmdxIscB1	uncultured Clostridium sp. isolate 2789STDY5834874	MVYVIDKQGNPLMPMERYGKVRRMLKSGRARVYSRTPFVIQLCYDIKEPKCQEVVLGVDAGHKELALSGCSSAQELYAAKVMLRTDVPKLMEAKKNFKRRRKINRRYRAKRSQNRKRNSEHGWAAPSVKVKVDEIIQAILRVKQILPVTEVRMEIAEFNYPQIRQYIYDGIAIPHELDLYDVRQYMLWNSYHTCESCKGREDTKKLIVVGQEAKDMVVLCANCYLRYEAGKKKLPKPKMRKSPADIPEFGMVRKYLRRRIYSAIDPSEIVEVYGYQTKIRREKFKLPYSKLNNAFAIAASTESQSSSDKVYCYKILRRHNRMLHNATVLKGGTRKLHQAPYIVKGFRLWDKVLFENQECFVAGRRKTGYFLLKDIKGNIVHTAASYKRIRLLEMSKGYI…	-	GTTGAATTACCTGTATAGCATATAAATATGCCATTCGACTACCCTCGGCGCAAGCTCCATTATCATCGAATGATATAGACACCTATGAGTATAAGCAACAACATCCAAGCTCGTAGCGCTGTGTCTGCAGATTAAACAGTGCTGGCAGGAAGGTACAGTGTCTGCAGAGAAAACCGATGAATAATATTGGGGATGGATGACTTACTGACATATTATGTCAGGCTTACCGCACTGAGGCTGTGATCAAACACA		From Altae-Tran & Kannan et. al. (2021)
CP027167.1	PaeIscB1	Pseudomonas aeruginosa strain AR_0356 plasmid unnamed3	MAVYVLDKTGTPLMPCSEKRARLLLERGRARIHRQVPFVIRLVDRRQADSALQSLTLKFDPGSKFTGIALVRQKGQRVSVLSLMELAHRGAAIRQAMQQRAAFRRRRRGQNLRHRTPRFDNRTRPEGWLPPSLRHRLDTTLGWVGRMRNWAPISDLAVERVKFDMQAIQNPEISGVKYQQGELAGYEVREYLLEKWGRCCAYCNAENTPLEIEHIVPRSAGGSDRVPNLTLACRPCNQRKGNQPVEVFLKARSELLARIKAKAKVPLRDAAAVNATRNALFRALLDTGLSVTTGTGAQTKFNRRCLGLPKTHALDAASVGEIRAIEHWQRPTLAIKATGRGEYQRTRLTAHGFPRGYLTRQKRHFGFQTGDQVRAEVPTGKKAGTHQGRVAVRKTGSFN…	RTGA	GTCAACTACCCCGGCCTGAAGGTCGGAGCTTGTGAAAGCAGGCTGGGTTGACCAGGGAAAGCGGTATTAACCCGCTCCGTTTGCACCAGGTCGAACCGACCCACCCCGGAATGCTTCCTCAGTTCCGGGCACTGGAAGGTCGGGATCATGCTGGCGAAAGGTAAAACGCCGAAGATTCCGACCGCCGCGACAGCGGGAGCCGGGTGCAGACATTCCCGAGGGGAGCGAGCCGCAAGGCTCCGTCACCAGGCCCGTAAGGGCATAGTTCAAAGGAGGATCGCC	x	From Altae-Tran & Kannan et. al. (2021)
FMGK01000008.1	FmgkIscB2	uncultured Clostridium sp. isolate 2789STDY5834935	MVYVLNKNGQSLMPTNRHGKVKHLLKDGKAKVVKRCPFTIKLTYETTNYTQDLTLGVDTGSGTIGTAVSKDSGDIIYMSEIVVRNDITNKMSQRAKYRRNRRNRKTRYRQARWLNRRNSIRKDRFSPTMQSKLHSHVKEIEYIKSILPITTMVFETGQFDMHLMKNPMLANPKVKHWGYQKGTNYGFENTKAMVLNRDNYTCQYCKGKHKDSKLEVHHIIFRSQGGSDEDSNLITLCHTCHKNLHDGKIAPNFKGKAKGTLKYATQMNSIRKQLFRLYPEVIETFGYVTKANRLAIGIEKEHYYDACTIATQGKPFIVKTNLYKKKCISDGDFQKTKGIRSEQPIVTDKIYGFRKFDKVKYFGKEYFIKGRMSTGYAILMDIEGNKADFSTMPKGFKTP…	ATAAA	GTGAACTACCACACACCATAAAGGTGTGTGGCTTCTGTTAAATGGTTCACCAGACTAAGTTGTTAGAAATAGCAACTACGATATTTAGGTCATGATACCTTTGGTTAACGCAACAGACCATTGCTCTATCGTACATATTTAAGTTAGGTCAGAGTAAGAACAGCCTTGTGATATGTATACAAAAAGCCTTTATATCATTGTCGAGTTGAGGACGAAACAACTATGTGGTAATGGCATAGTGTAGTACGCATTACCATTGCATATGTAATGGAGTTGTGTGATTAAATTCACAGAAAGGAGTGCCGG	x	From Altae-Tran & Kannan et. al. (2021)
QULK01000019.1	RsoIscB1	Ruminococcus sp. OM05-10BH	MVYVLSKDGKPLMPCSNVIARLLLKQGKAKVRKRQPFTVKLNYETTNYTQNLTLGVDTGSGTFGTAVTRDNGEIVYLSEVTVRNDITDKMTQRAMYRRNRRSRKTRYRKARFLNRRNSIREGRFSPTMQSKLHSHVKEIEWIRSILPVRTMVFEAGQFDTHLMKNPAFADPKTRLWGYQKGPNYGYANTKAMVLNRDGYTCQYCHGKRKNSRLEVHHIQYRHMGGSDDSDNLITLCRSCHKDVHDGKITLPNVGKKKGTLKYATQMNSIRKQLSLAYPEAAETYGYVTKENAQLLGIEKRHCLDACVIATQGQPFTVKSLLYRKKCIPKGDFQQTKGVRSEQPVATGKIGGFQKFDKVRYLGKEYFIKGRMSSGYAILMDFEGKKADFSHMPRGQKTPK…	ATAAA	GTGAACTACCACAGACCGTAAAGGTCTGTGGCTTCTGTTAAAAGGTTCACCAGACTCAGGGTTTGGAAACAAGCCCTACGATATTCAGGTCACGACACCTCCGGTTGACGTAACAGACCGTTGCTCTGTCGTACCCAGGTTAAGTTAGGTCAGAGTAAGCACAGCCTTGTGATGGGTATGCAAAAAGCCTGGATATCATTGTCGAGTTGAAGTCGGAAACGGCTGCATGGTAACAGTGCAGCCCAGTACGCATTACCTGCCATCAGGCAGAGTATCTATAAGGAGGGACTTATCT	x	From Altae-Tran & Kannan et. al. (2021)
KB976725.1	BceIscB1	Bacillus cereus VD136	MRVFVKNLRGEPLMPCSNRKARLLLKQGKAKIIGYTPFTIQLQYATGETVQSVAIGVDSGSKYVGIAITTEDKVLAKGTIELRQDVKENLTLRATLRRSRRQRKTRYRKARFLNRKKREGWLPPSIQSRMHNQIHWIEIFRSLLPSPKVIVEVGKFDAQKLKNSDIQGKEYQQGDAFGFWNTRYYVFTRDHYTCQICKKKGGILHTHHIIERCSGGSDMADNLVTVHEECHQKFHQGTIKHIFKKPKQYKETAFMNILRLQIMNRLGCEITYGSYTTPKRKELRLSKTHYNDAIAITTPTKLQEYEQSGEFRIKQFRKKKRSLHESTARKGRKTKNTTAKRNNKNTPKVHGIYLGDKVKVFGQVGFVTGFTGKMMYVQDIDGHYLQNPSKSYKQVKISD…	TTRA	GTCAACTACCCACCACTTAAACGCTAGCGCGTTTTGAAGTGGGGGCTTGTAAAAGTTCTGGTTGTCTAGCCACGGTCCTTTGTGGACTCCGTTCGTAGGTTGCATACCCAAGAATGATTCCCTAGTTCTTGGCTCTATGGTGGCTCTGTAAAAGTTCTGGTTGGGAAGGAACGGTCAACCACAAGTCTTCTTGCACAAGAAGTTGCCAACACCTACAAACATTGGCGAAGGGAAACAAACTCTTAGGAGGGACAAATCATGCGTGTATTTGTCAAGAATTTAAGA	x	From Altae-Tran & Kannan et. al. (2021)
RCAL01000070.1	EcoIscB1	Escherichia coli strain B8110	MAVFVLDHHKKPLMPCSEKRARLLLERGRARVHRRVPFVIRLVDRKQPDCALQPLRLKIDAGSKVTGMALVQDKENSTVSAINLFELAHRGHAIRDALTARRAMRRRRRGNLRYRSPRFLNRKKDNGWLAPSLRHRIDTTMSWVNRFRRWTPLAAISSELVRFDMQSMTDSDIQGAEYQQGTLFGYEVREYLLEKWQRKCAYCDAVNTPLNIDHMEPRSRGGSNRVSNLVLSCIPCNQNKGVQSVTEFVKDKARLTRILAQIKRPLQDAAAVNATRWALANALKATGLPVELASGAKTKYNRTRLGLPKTHALDASCVGQVGYITRWERPVLRIKCTGRGSYQRTRLDKFGFPRGYLLRQKQVNGFQTGDMVRATVPESSKKAGCYTRRVAVRASGSFN…	-	GTCAATCACCCCTCCCTGAAGGGAGAGGCTTGTAAAAGAGCCTGAGATTGACCAGACCGAGCGCCGAAAGGCACTCCGTTGTGCAGAAGAGCGCAGACCCACCCTGAAATGCTTCCTCAGTTTCAGGCTCTGGAAATAACCGTAGCAGACACACTTCGGGTGAGTACGAAACGGACGGTTATCGGTCATGTGAATGACCACCTGCTGCACAACAGGGTCGAGGGGAGCATGGCCGAAAGGCTATCGTCACAAGACCCGTAAGGGTATTTATTTAAAGGGCGTTAT		From Altae-Tran & Kannan et. al. (2021)
QUIP01000016.1	QuipIscB1	Ruminococcus sp. AM42-10AC	MSVFVVGLNGCRLMPVSERKARLLLKGGKASVYRKVPFTIKLNYKTGSTVQPGYLGIDTGSQHIGVSVVQKDGTILHKEEIRLRDSMSKRKLLESRASSRRGRRYRKTRYRHPKWKPKTKRIYNEKADRKGRHWKKQKNTFTSKRQAGWLPPSLQSKTDHHIQWIRKLLDLLPEGYRLSIELGRFDPARMRDPEIHGELYQKGPQYDYENVRAYVLARDGYTCRVCKKKGGKLHVHHILYRSRGASDNPKYMAAVCSKCHTTENHLPGGILYQWMQDQKKFTRGLRDATFMNILKKRLRKAFPDAVFTYGNITKADREKLELPKSHGNDATAIALVKTEVKSVKDEEPVIHIQQVRRKKRSLHEETPRKGRKEPNRTASRSDKNTKSVTVAKGSGEKKA…	TTRAA	GTCAGCTTCTCGGCTATAGAATAACCGAGCATACAGAAATGTATGGATCAGTTATCTGTAGCACCTGAAAGGGCATGCTGACTAGACTAAGCGCAACGGAACTTACAGCTTCCATGCTGTGAAGGATACCATTAGTGCTACGTCCCGGATATCAATACCCGACCCGGTGGTACCCAAGCCGGCACAGGGTTCAGGCAACGGATGTCTTCCCGGAGAAGAAGATACCGACCTGGTGCAGGAAGTATCCGGAACATTGTCGAAGGGTGAACACTCTCCTGTGGGAGGGCAGGATTTTTGCGTACCTGCCATAATAACATAAGGAGGGACC	x	From Altae-Tran & Kannan et. al. (2021)
CP006668.1	RpiIscB1	Ralstonia pickettii DTP0602	MAVFVLDRHSRPLMPCSEKRARLLLERRRARVHRLMPFTIRLTDRRLNDCELQPLRLKLDPGSKETGVAIVRETIHDTDGTRTAIVLSLAEIVHRGRQISEALTARRSMRRARRGRKTRYRAPRFDNRSKPKGWLAPSLRHRVDTTAAWVRRFIELAPITALSMELVRFDMQAVENPEISGVEYQQGTLLGYEVKEYLLEKFGRICAYCDAPDRPLETEHIVAKANGGSNRISNLTLACRPCNEKKGKLPLEIFLCKDPERAKRILARAKAPLRDAAAVNATRFALLDALNSCGLSVETGSGGQTKYNRRRLEIPKSHALDAACVGEVHAVLDWQRSVLRIKCTGRGSYQRTRLTAHGFPRGYLMRNKRAFGFQTGDMVKAIVPTGKKTGTYVGRVAIR…	ATGA	GTCAACTACCCCGGCCTGAAGGCCGGAGCTTGAAATGCGACTGACAAGCTCGGGTTGACCAGGCAAAGCGGCAACCAACCCGCTACGTTGCGAATAGGTTCAGGACCGACGTTGGGATCCTTCCTTAGTCCCAACCTCTCGAAGCCCCGGTTGCAGACAAGCGACAGGGTAAGCACGAAACGGATCGGGGCAGATCGCCGGTTCGCAACATTGCCGAAGGGAGACTTCCCGCAAGGGAGGCGTAAC	x	From Altae-Tran & Kannan et. al. (2021)
UKSF01000002.1	KpnIscB1	Klebsiella pneumoniae strain EuSCAPE_IT215	MNRVFVLSKTGKTLMPCHPARARQLLHDKKAVIKRLYPFTIQLTHRSEEYIQPVELKFDPGSKQTGIGIVLHGKNRLSAIYGAVLTHRGNEIKNNLDSRRMIRRSRRNRKTRYRQVRFLNRVRSKHKGWLAPSVQSRVDNIVEWSKRFIRYVTVGFITVESVKFDMQKMENADVDGIEYQRGTLFDYEVKEYLLEKYNYSCVYCGAKNVPFEKEHVIPRSRGGSNRISNLVLSCRSCNEKKDNLPIEEYLKDNPALLKKIKAQLKSSLKDAAAVNITRKQIVKELENLNVPVLTGTGAETKYNRVSQGYKKEHYIDALCAGTTGTKVYIPSTLKPLLIKKERRNNRQMCLVDKYGFPRGKAKGSKIVHGFKTGDIVKAVVLKGKKKGTYKGKVAVRSSG…	RTGA	GTCAGTAACCCCGCCCTATCGGACGAGGCTTGTAACTGAAAACTGCATTATCGTTTTCCTGAACAAGTCTGCGACTTGGATTAACTGACCAGCCTTAGTCTGTGAAACGATGAGTTTTACAGACTACGTTAAAAAACAGATGACACCATAGGATGCTTCTAACTTGCAGTACCGAAATATGCAAATATTTCGTTTTTATTCTGCTTCTCCAGTTCTATGCAATGTCGTAATACATTAAACATTTCTTTGGGGTAAGGAAAAGTGTGTATTACATGGTAGAAACGTAACGTTAAAAACGTTGCGTAAAACCGAAATGTTTTTTAACTTTGGCGAGGAGATCTTACTTTATGAAAACAATATTTTTCATAAAAGATAATAAGGTAACTTATTTTTAATAAA…	x	From Altae-Tran & Kannan et. al. (2021)
QUIS01000016.1	QuisIscB1	Ruminococcus sp. AM36-17	MSVAVISKTGERLMPTSEYRTRKLLKSGKAIKYSYHPFTIQLTERKTGNIQPIELCMDTGYIHIGISVKSEKHEYLTEQIDTLTDERSRHNARRMYRSQRRNRKRYRQPRFNNRKKDKGWIAPSLEHKKNIHVQAISRINNVMPLTDITMEMGNFDTQVLKAKEEGRPLPQGVDYQHGERYSIATLREAVFARDGYKCQCCGRTIKDGAILHVHHIKYRSQGGTNSISNLATVCDKCHTPKNHKPGGKLYGWKPKLPSFKGATFMTTIRWQLYNEAKALFPDIDIHITYGAATKERRRELNIDKSHINDAFVMGQFHPRHRIKAVLYKKKRRNNRCLEKFYDAKYIDSRDGKKRSGQELFNGRINRNHKKDSENLHQYRLQKVTAGKRTVRKQHYSVQP…	NTGA	GTCAATAACCCGCGCCCGAGGTAAACCTCGGACGGGGCTTGCAAAAGAATAAGTTTTCTTATTTCCACTTTTGTTTAGCCCCGTTACAGTTTACGGAAGGCTGTTGGCTGTAAAGCCTTATTAATAGCGCCGGGGTCACCCGTCGTTACCACATAAGGCTTACAGCCTTATTGATTAGCCTTGGTAGTAAAGAAGCCGGCCAAACCAGGTCAGGTAAATCTTTAACTGCTACGTTACCGGTAAAATAGGCACCGTGGGATGCTCCTCAAGTCTCACGCTCTGCGGTATGCTGTTAAACATCTCTTAGGGTAGGAGAAGTGCAGTATACGCTAAACTATCGGATAACATTGGCGATGAGGACAACCGATTCTGACTAGGCGCCGGCTTGCCGGAGCCGAA…	x	From Altae-Tran & Kannan et. al. (2021)
OEZH01000093.1	CdiIscB1	Clostridioides difficile strain 173070	MVYVINFEGKPLMPTTNAKARKLLKQKKATVKRVNPFIIQLLYKTDTEYIQTITLGIDSGYLNIGFSAITDSKELIVGEVKLLQGMKDRLLEKSQYRRIRRQRLRYRKPRWNNRKIKQGWLAPSLQHKLNTHLKFIDYLNSILPIRNIVIEVANFDIQKIKNPDISGVEYQQGEQMSFWNVREYVLHRDGHKCQNPNCKNKSKEQILEIHHIKYKSEGGSDAPSNLITLCNKCHTSPNHKKGKFLYDWCENGKKVRGFRDATFMSMIRWYLLEQLKEKYTNIKATYGYLTKNHRIEHGIEKSHFNDAFAIAKGVNQVRNLEIFKVEQSRLNNRSLEKFYDAKYIDNRTGEKVSASELNCGRRTRNKNLNSENLRVFRGQKISKGQRRIRKQKSLYQPND…	NTRRA	GTCAACTGCCATTACCCTAAAGGGTAGTAGCTTGTAAAAAGCTAGTTGAATAGCCTAAGTTTACACTACGTTATGTAAGAATATATAGGTACTTTAGGATACTTCTCTAGTCCTAAACTCTACGGTATATCATTAAACATCACTGATGGCAGGTGAAGTGTGGTATATTTAAAACCTTTCATAACATTGGCGAAGAGAGCTTACCACCGTAAGGTGAGGTTAAATTATCTGAAAGGATTATACTATGGTATATGTAATTAATTTTGAAGGAAAACCATTAATGCCTACTACTAATGCA	x	From Altae-Tran & Kannan et. al. (2021)
QTWT01000019.1	QtwtIscB1	Ruminococcus sp. AF18	MENRIEYCFVVDKNNRPLTPTKVNKGWYLVRKSRAKLKSKYPMVIQLEKEVKSDEDDESHIVCGIDDGSAHVGLAIVQKCPTKNKVVFKGTIEQRQDVKHLMDVRRGHRRYHRYHKRYRQARFNNRSSSKRTCRLAPSIKQKKDAILRVLYQLNKWVNIQEYHLEDVCIDIRALTDDYKPYRWQYQKSNRLDENLRKATILRDECRCQEFGKSNCVLEVHHIRARKYGGADTIGNLITLCSGCHQKTEGRERDFEDRYFNMIKSKPKRFDYAMHVMQGKTYLREKISELGSLHLTNGGETANKRIEWNMEKSHGNDAICVTDCIPDNCDVKEWIIKPMRRKSKAKTNNLLGIRHRDLVSYTYKNGETHTGYVTALYPEQLVLNFQSKTKHCKKVNARKC…	-	AGGACTAATTGTTAAGCGGTTTATTTTATAGACAAAAGTGTAAATAAGTGGACAAATGTATGATTACATTTCTTGTTCACACTTGCTTAGCAACAGGTTTCAAGCCTCAGTGACTGCTGTTATCGAAAGATATGTTGCAGATACGAACTGCGTTAGAGAAAAGGTTAAAGACACACCTTCAGATGTGCTCGTCAGTCTGAAGCTCTGCGAGTGCCAATCAAGAAACTATGCTAATGTCCTGCATAGATAACAGAGAAACACATATGCCCTCTCCGACATTGGCAAGACGAAAATTACTCCGAAAGGAAGGTATCCAG		From Altae-Tran & Kannan et. al. (2021)
FUQT01000003.1	CdvIscB1	Clostridioides difficile strain VRECD0023	MVFVLNKNKKPLNPCHFAVARKLLKQGKAVVHKQFPFTIRLKDLKEVNPKGLIIKLDPGAKQTGVALHKPNGEVILLATIEHRADKIKQNLEARRAFRRTRRNRKTRYRTPRFLNRKRPEGWLPPSIQSVVDNVKNFIIKLKKLCYIDTIYIETVRFDTQLMLNPSIEGVDYQQGTLLGYEIREYLLYAYGHTCQYCKGLTNDTKLEIEHKHPKSRGGSNSIRNLTVACRTCNQEKGNNTLDEWVQSLSKSKLDKERVKNINLILKTNKPINLKDTAKVNSSRNAILREMYKLTSNVVVSTGGVTKHNRIKVNLPKTHYYDALCVKETPKIKMHKGLKELYIKSTGRGTRSRTLLNKYGFPRAYLPRQKQFFGYQSGDMVKANIPKGKYIGQYVSNVSC…	ATGR	GTCAATAACCCACCTCTAAAGAGGTAGGCTTGAAGTTATCTCCAAGTCGTATTGACCAGATTCAGTTTTAAACTACATTATTGAGGTCATAACACCTACAAATGCTTCTCCAGTTTGTAGCCTCTGTTGCATATTATTAAACAGTTTGTGGGTACAGACAGTGTAATATGCTATCAAGCCTTAATAATCTTATCGAGGAGAGCAGTTTCTAACTGCGTTACCTATAAAGTTAAGAAATTGACTTCATAGAGTTTACTCTTAAAGGAGGCTTTT
FMDP01000005.1	FmdpIscB1	uncultured Clostridium sp. isolate 2789STDY5608831	MDTVAVINASGKKLMPTNSYRARKLLKSKRAVIHKYRPVFTIKLVDRVDGYTQPIEYKCDTGYQNIGISICSDTKEFVNEQRNLLKDEVKRHNSCRKYRRTRRNRLRYRKARWNNRKGMISKDGFAPSIRNKRDMHIRLYEEYCKVFPITKAVFEMGQFDTQVLKAIEAGLPVPVGIDYQRGEQYGYATLREAVFARDNYTCICCGKSAVKDGVKLRIHHIGYLSGDRSNRMTNLGSVCENCHTSKNHKPGGKLYNLKPRLKTFKGATFMTMVRYSMIKQLKVTTPGVDIKVTYGATTKLARKELNIKKTHSNDAYCMGEFHPKHRSDFKHYKKCRRNNRVLSKFYDAKYRDLRDGSVKTGSQLSCGRTNRKISRHTELDERIYRAHKITKGRVSTRRQ…	NTRR	GTCAACAACCCGCCACTTAGGCTAACGCCTTGAAGTGGGGGCTTGCAAAAGCCCTGTTGATTAGCCTAAGTTCTACGAGAACTACGTTAAGACAGAATAGATAGGTACGTCAGGATGCTTCACAAGTTCTGACCACTACGGATATATATTAAACATCTCTGATGGGTAGGAGAAGTGTGTATATCGAAAAACCTGTTATTAACATTGGCGATGTGAACCACTCCCGTAAGGGAAGAACCCGACAGTTTCATGGTCGGAGGCGTAAGCCAAAATATTTTAGAAGAAGGAGGTATCAG
CABVRB010000040.1	AbuIscB1	Arcobacter butzleri isolate Ab_1711	MVFVIDKQKNQLLPTTNAKARILLNANKAVIHKIYPFVIRLKTSKTINANNKCAIKLDPGANTTGVAIVDKEKCLFLMEIIHRGKEIRKALFQRKVVRRNRRQRNTRYRQARFQNRIKRNGWLAPSVKSRADNIINIVNKLSKYIPLTNVAIENVSFNTTDMTEGIKLYGKEYQNGNLKDTKLRKFLMEKYNNRCNYCGSIEKLEVEHILSKSKGGTDSIKNLTLSCRKCNELKNNLSLKQFGKLINRDLSHLEPLQTPKSAAIIQSARNYTIAQLAKSFEIETGEGWETSFNRKEVNLPKEHYYDALCVGKDYDYRIVANTVLVIKARGRGSRQMCLMDKYGFPRTSPKSSKSVKGFQTGDIIKAKVPDGKKQGKYFGKVAVRTNGYFNITTDTQTIQ…	RTGAA	GTCAACAACCTCACCCTAAAGGATGAGGCTTGGTTGTCCAGCTTTAGTAAGCAGTGATTTTTCGAGCGGTATCCAATCCGCCAACTTATGAGTTTTTTTACTGTTTAAACTACGATATTTAAGTTATCACACCTTGGAGTGCTTCTCCAGCTCCAAGCTCTGTGCAGGCTCTGTAAGTTGGGTTAAAGCCCTGTCAACCTGATGTGTTAGTCGCACTAAAAAGCTTTTATATCATTAGCGAGGAGAGAGTCGAAAGACCGTTACCGCAGAAATGCGAGAAAGAGATTAAGTTCTC	x	From Altae-Tran & Kannan et. al. (2021)
LFOD01000003.1	McoIscB1	Mycolicibacterium conceptionense strain MLE	MNSPRIHRTFPSGRCSFSTSAASRSCLATPARARQLLGKGRARVHKLYPFTIRLTDRLAETSEIDGMAVKIDPGSKATGIAVTRTDENGDLHGLVAVEVRHRGGQISKKLTARGAYRRRRRSANLRYRAPRFNNRTKPKGWLAPSLQHRVDNVIAWVTRLRKLAPVTSIAMETVRFDTQLLQNPEVSGVEYQQGTLAEYELREYLLEKYHRACVYCDATGVPLNLDHLVPRAHGGSDRAANRVLACVACNQAKGASAVEQFVTDPNRLAKILADVKKPLRDAAGVNSTRNALLRGLEATGMPVEAGTGGRTKWNRHHFSVPKSHTLDGLCVGEVSGIAKVSRDVLIASSTGRGTYQRTLPDKFGFPRLHRSRIRQHHGFQTGDLVRATVPSGKKAGTHT…	-	GTAAATCACCCCGCCCTGACGGACAGGGCTTTCGGAACCTAGTTCCAGTGGCCCGGCCTTTCAGGTCCGATTTACCAGACCCAGCCATCAGACAAGGAGGTGACACCAGATGGCTACGACCGATACACGACAGCAGACCCACCGGCGAGTGCTTCCTCAGCTCGCTGCTCTGGAATCCGCATCAGCAGACACCGTTGGGGTAACGACGAAACGGGTTGCGGAGGCTTCCGCCACGGGCAACCGTGACGGGGCACCGGGTATCGATCATGGTCGAGGGGAGACCGCGCGTACGCGTCACCGCTCCGCGCGGCGTCACGGGGGAACGGCTTCGGCTGAACCTCTCGTATCCGGTGGGAGTGATCCCGCCACACCCAC		From Altae-Tran & Kannan et. al. (2021)
QUIO01000086.1	QuioIscB1	Ruminococcus sp. AM42-11	MTNFKLRLYYKGNKNMNYMDFVLIVDKNNKPCIPIKNGKAGYLLREHKAEIINHEPLVIKRTDDYNSDLENRDIFELKVDSGYLNIGFSVSDNDHEYIAGQVKMLNGMSNRLLERKSMRSSRRNRLRYRKNKNIDYKTVHNPTYKNGNEDGWFAPSIVHKMETHIRIIEQLKQWVPIDKVIVEVANFDIAAMDAYLKDGTILNGKDYQNGEMKGYENVVSYVRARDNYSCYFCNKKKKKDGTLKEKPKRIEVHHKIPRSWGGTNNPGNLICVCQGCHQKIHSNNNNNKYFKELLEQALQENTFKDSTYMNIVRWELLNRLTEKYPELDIEAEYGYNTKLIEKKQVLRKFHYNDAVCVKEFKNTTLSKKVFIVEQKRCNDRKMENFADAKYIDSRDGKKK…	-	GTTTTGTAACCATGTAAATTAAGAGGTATACAAAACCTCAAAGTATAGTTTTATACCTCTTATTTTAAGGCACTTCTATGAAATAGACTAAGAGAAATCTACGTTATAAAAAGATAATATGTTATGGTGTCGCTCTAGCTGTAATTATATCGTTTGTACCTAAACATACACTGTGCTGAACATGATTGGTGTAAGTGATACAAACATGTAACTTTTTATAACATTGTCGAA		From Altae-Tran & Kannan et. al. (2021)
DEGM01000152.1	DegmIscB1		MYVRVIAKDGTPLMPTKRCGKVRHLLETGNAVAIKTRPFTIRLKYETTKYVQDLYGGIDTGRENIGSAVSKENGENVYLADTRSNNGSIHSQMYDRAGFRRERRRHDRQNKQRKAKHDHTEMQNGDKDKVRTTHDCISRKVSYPGAEEPVTHKVIQGKEGKFNNRKRPEGWITPSARQLVQVTMNEVKFMCDTMPIKQLSVERVSFDFQKLANVHIRKWQYSKGPLYGYNSYKDYIYDEQKGKCPFCGEELVHYHHMKPRHKRGTDTVQNIIGVCESCHEMIHCGEITDDMLHEAKDSVVRSFEVSLLNSVMPALIDAMKQFCDQRGIHLVVTDGKTTSDARDKYHIQKDHSTDAYCISLTGCDIDPANAKLDDHIFRKRRFKKKSKNIISARNQRVYY…	-	GTCAATGTCACTAAGTTAAGGCTCTGACTAACAGCTTCCACAGTGTTAGCTATCCTTAACTCAAACATTGACACGATTTTTTTCTTTGAATCAAATATGAGAATGGAAGCTCATATTTGTGCAGAATGACGATACTGCAAATGCACTTGCTGCTCTTGTACAGGTGGCAACCCTGCTTCAGTTTGCAGTGATATTTCGAGTACACGGTATCAGGAATTCGGCAACTCTGCTTCCACAGAAAGTACCGCACTGGATACACAGCAACGCTGTCCACGACAGCGAATTATCTTTTTAGTAAGGTGCAACAGTTGTTATGTATGTAAGAGTAATCGCAAAAGACGGCACACCGC		From Altae-Tran & Kannan et. al. (2021)
Ga0310139_000809		Fracking water microbial communities from deep shales in Oklahoma, United States - M2-7-4	MVYVISREGRPLMPTKRYAKVRVLLKQKRAKVVMSKPFTIQLLYETTAYTQPIVAGYDPGRTHQSITAVKEETGEVQISSELISRNKEVPKLMAKRKMHRMIRRRNRRMRKIRHAKRCGATFEVTKYIYQPGADKPIPVKYIKCKEARFCNRKRPEGWLTPTANHLLQTHINYLKKIRKILPITRVVLEYAKFDIQKLENPDIKGEGYQGGRLYGYANTREYIEERQNHKCLLCGKNPIEHLHHIKPRHESGSDSCRNKAGFCNKCHIKVHKNEKVREKLAEKLEGLSKQYDSTNILNSIMPYLYKEIQKIMGAKNVQICYGYETKIMRKSLGLGKTHYNDSYAMALMAAKQTSKIQDITPYMFKQYRRHNRQFCDAERDRLYKKGREIAARNRKKKME…	-	GTCAACTACTCCTTAATGAATTAAGGAGCTTGCAGCTTTGTAGCTGTCGGTTGTATCTATAGGGGAACCTGCTGGTACAGTAGTTGAACAGGCGGTTGTACGGCAGCGCACTCCGAGGATGCCACTCCCAGTCCCGGACGATGAAGTGCCGTATCTGCCGAGGGAGACCAACCGGCAAAAGCCGTGTTTTTACCTTTTTAATTTGAAAGGTGGTGGA
Ga0073906_1005187	McmIscB-1	Mouse cecum microbial communities from Vienna, Austria - Inoculum for glucosamine and mucus D2O microcosms	MNYVYVLDKDGKPLMPTRRYGWVRRTLKSSRARAVTTVPFTIRLTYEPETHVVQDITLGIDPGRTNIGLAAVTDDGRCLYSAHCAARNKEVPKLMAERRQHRQASRRGERLARKRLAKCLGTTRQSVMERMLPGYGKPVQVKDIINTEARFNNRRHPEGWLMPTAMQLLQTHISLVRKARKILLVTKVCLELNRFAFMELEAGGKLASWQYQQGSLYGYSGIRHALEGQQGGKCLLCGKRLIEHDHHLIPQSKNGSDTLANMAGLCSQCHDLVHKDAGAAEKLAKRKAGINKKYHALSVLNQIIPYLAQKLEQMFGAQGFFVTMGWNTKQFRDNHNIDKDHDIDAYCIACSAMETVRVLDVPKESYEIRQFRRHSRAKIHHQTERAYGLDGVTVAKNRR…	ATAAA	GTCAACTACCCATCCCCTAAAGGGAATGGGCTTGTAAAAGCCCGGACGCTTTGGGAGATAGGCAGCTGAGCAGAGGCATGACGCGGCAGGTGCCTTCGGGTGCCTTACCACTCAGGGGTGACGCCAAGCTCTGGACACTGGGATGTAGCCGCGCCAAGCCTATGGCAACACAACAGGGGCCTGCCCCCTGGATTAACTCAAAGGAGATTTTTAT	x
Ga0395764_000380		Metataranscriptome of bovine rumen microbial communities from tropical cattle in Woodstock, Queensland, Australia - Gonzalo_014 (Metagenome Metatranscriptome)	MRYLLKAGKAKVVCSKPFTIQLTYDTDEVIQGETLGIDVGRTNIGLAVVKDDGQCTAMFKVTTRNKEIPKLMKSRKEFRRKHRDYGRRDVRQRRALKSATFAKGHQIDRLLPGCDEPIQCKEIRNKEARFNNRIHPKGWLTPTARHLLETHLHCIDKMLKIRPIKNICIETNKFAFMELEARLEGQDIKNIDYQHGPKYDCKDVNDAVFKEQEGKCLLCGKKKIIHYHHIVPRCKNGSDTMGNIAGLCSECHDAVHKDDSATEKLKQKKKGFAKKFAGTSILNQIMPQLIEQIAIRYPNITLHITTGYETKVFREGYGLEKNHDIDAYCIACSALNITDKNINADVPTQEIMQFRRQDRQCCNAEMVDRKYYLDGKVIATNRHKRTEQKTDSLEEFRKT…	-	GTCATCCACTTGATATGTGATGGCACAGACACATGGACTTTTGTTGCACTTGTAAATGTTGTCCAGTTTGCAACAATGCTTAGCAAAAGCCCAGTCAGGGACGACTTTACTTTGAGTACAGCCCTCTAATCTACGGACACATTTGGCTGTATAAGAATGTTTTATCAAACTTTAAGGAGTTACAAATGAAAAAAGTAACTTGTAAACCAAAAAATAGACAGCCGGTCTATGTTACTGTGTTATCAAAGGCCGGAAAAGTCTTAGAACCCACAAACGGGG
Ga0256404_1000781	BrmIscB-1	Bovine rumen microbial communities from Lethbridge, Alberta, Canada - RJG_01	MPNIYVLAKSGKPLMPIHKYGRARRLLKSGKAHIACYKPFTIQLTYDIENPFTDDVILGVDPGRTNIGLTAVDSRGNVLYAAEAVTRNKEIAKLMLHRKQMRQSSRRGERKKRQRRAIASDKTGMAKHTEFWRMLPGCKEPICCKHIRNTEARFNNRTRAAEWLTPSARQLKETHINCIKLIQKILPVTCVVVEINVFDFARMQNPNIRNWEYQKGRLFGYDSRDEAVAEQQKHKCLLCGEADIEQFHHIVPKSRGGSESIDNIAGLCTSCHEQVHKNDRAAGKLKEKKEGILKKYHALSLINQIMEMLLKELSEILPTYVTTGYETKSIREKLQLPKRHFMDAYCIALSFFKELPEPDAIGEMYHIMQFRRHNRAIVKSQRERTYFYDGKMIAKNRKP…	RTRAA	GTCAACTACCCACCACTTAACAGACGCTGGCGCATCTGTTTGAAGTGGGGGCTTGCATAAAGTCCAACGAGTAGTTGAGCAGAGGCGTGACGCAGCATACACCGCGGGGTTTTCCCAGCTCCGTGCAATGCAAAGGCTGCGCCAAGCCTCGGGAAACTTAACAGTGGCAGCGGCTGGACTTGCAGTCATTATCGCTGCAAAACTAACGAAAGGAGAGGCATT	x
OWZO01000071.1	OwzoIscB1		MANLKLIDTLLEKTEYIYVLGADGKPQMPTNRKVRVRSLFKSGLAKIVDTVPFTIRLLYENNAVLQPITLAEDPGRTNIGVAVLTQFGDLVFSAVVETRNKYIKKLMSDRKAHRQASRRGERKARQRLAKKHGSMIKSGMIMRKLPRYAADKFVTCKFIKNTEARFCNRKRIPDWLTPTVNHLVETHINIIRKISKYIPVTDIAVEVNRFAFMQMENPETTGIDFQNGPLKGFNDVKAALRVQQHGKCLMCKNDISDFHHIVPRSQGGSDNIQNQVGLCPKCHKKAHTNENFKQKLADKKVGLLKKYGALSALNQAVPFICKSLLEIYGKDHVHFCTGKDTSLIRTGLGYEKTKDNQMHEVDAYCIGLAAVGADIVNLPKFENIYKIKQFRRQDRSIIN…	NTAAA	GTCAACTACTCGGCTATTGAATAGCCGAGCATGAAATCGTTGTGAAAACGCCTGAAAGGGTTTTTTACAATGATTCCATGTGACGTTATTTGATAACGGGTAGCTGAGCAGAGACGCGACATATACATGTATCTGGATGGTGTCTTCGGGCACCTGAAAGATGCTGGCACCTGCAGGTATTCTTCCAGCCTGCAGCACCGCAGAGTATATGCCAAGTCTAGGAAAACGATACCAGGACAATGCTTAGGGTTACAACCGATGCGAAAGAACCGTTTTTTCGTGGGAAGGTATTGTCCAACTCTGATAAGGAG	x
Ga0139362_1009404	RmcIscB-1	Rumen microbial communities from healthy moose, Palmer, Alaska	MLTYILDASGKPLMPTQRANHIKRLLNKGKARIVSKTPYVVQLKYETECITQPLYGGTDPGRTNIGEAVITSNGDVVYKAHVETRNKDIPKLMAERKQHRQASRRGERLRRKRRARKCGTTTTFPEGRMLPGYEKPVMLKDNINTESRFNNRKRPAKWTTPTVRQLIQTHMNMIRKICSILPVTDWTMEYNKFAFMLMDDGTIRGLDFQNGRIKGYSDSHEYVSALQNGRCACCGSKIEHFHHIKPRHEGGSDTPENLIGLCNSCHSKVHSGDIDLKQAGLKKKYAALSVLNQAIPYIAQELINMFGEDHVRFCTGYQTLIVRDSLGIDKDHPEDAVCIALFGSGITEYKDISYTFKIKQFRRHDRAIINNQRERTYCLNNKAVCKNRHKRTVQKTDSL…	RTAAA	GTCAACTACCCCGACATAACGCATAGCGTTTGAAGTCGGAGCTTGCAAAAGCTTAGTTCCATCCGGGACGAGTAGTTGAGCAGAGCCATGATACAGCATGTGCCTTTTTAGGTGCTACCACCACATCTGATGCCAAGGTATGTGCTCTGGATAGCTGTATATCGAGGCTATGGCAACAGTATTACCGTAAGGAAGTGCTTTACAGGCGGTAGCCTTACGGATCTTAAGAAAGGAGCATCA	x
Ga0310694_10121232		Sheep rumen microbial communities from Palmerston North, Manawatu-Wanganui, New Zealand	MKPYVYVLDKDGNPMMPTQRFGWVRRALKSGKAVVVKTIPFTIRLTYETETHVVQPIRVGIDPGRTNIGVAAVVVDDCSKENDEGSSTSRPTGKCVFQAKVETRNKEIPKLMQKRRMHRQASRRGERLARKRLAKKYETTMDASLVRSLPGYKTGTVTVKDIINTEAKFNNRRRPVGWLTPTVTQLLRTHEHVIEMVCKILPVSEVTVELNKFDFQLMENPNIQKWQYCKGPMHGHTTDAEALAELQDGVCLLCRKATIEHVHHLIPRERNGSDTLANKAGLCRKCHTKVHTDLKAAENLSEKKDGINKKYGALSCVNQMIPFFVEWVGERFPGHAYTVQGYDTKQYRERFNLVKDHNVDAYCIAMTSLCDGDILVYPDLNMPECHFVKQFRCHDRARV…	ATAAA	GTCAAGAACCCAGCACCCAAGGGTACTGGGCTTGAAATCAGCGGATACGTCCGCCGACAGATAGCTCGGGAACCTTGGGGATCTGGATCTTGAGCAGAGTCGCGACACCCTTTCACCTTGTGGTGACGCCAAGCCCAAGTTCTGAATGTGGGGGTGCCTAGACTATGGCAAACTACGGTATTGTGTGTGTGATCAGAATACTGACTTACAGTCCCCTTCGTGGGAGAAAGGTAAT
UPEL01000159.1	UpelIscB1		MSTIYVLNKDGKPLMPTTRGGHVRHLLKEQKARVVQSNPFTIQLLYETNDVVQPLYLGIDPGRTNIGFAVVKADGTAVFAAHLETRNKKIPKLMQDRKKARRARRTNGRRCRRQRRAKANGTISKKCVKQDTAQSKNPSKRAKEIGVIKRHLPGCKKDVLCVGIKNKEAKYTNRARLEGWLTPTANQLLQTHINLVKKIQKFLPISDVVLEVNKFAFMRLDNPNIQKWQYQRGPLYQKGSLENAVSEMQEHHCLFCEKPIEHYHHVVPKSENGSNTIANIVGLCAEHHNLVHKDVAWQEKLVEEKTGLNKKYGALSVLNQIIPALTKELSFLFPKHSFMTNGKSTHDYRAAHGISKDHWLDAYCIACSVLPIDVCDSTINNCVPYELKQFRRHDRRALN…	-	GGGTATTGAAGAATTTTAGTGGAATGACCCCATTCCACTAAGTTTCTTCAATATCACAGGCGGATGTACTTTTGTACATCAAGATGACGAGCTGCACTTGTACGGTTTTCCCAGCCTGCAACCATGCGAAGGCGTCATCTAGCCAAGGGAAACACAACCTCCTGCTTCGGCAGGAGAGACTTATCGTAAAGGAGGTGG		From Altae-Tran & Kannan et. al. (2021)
MGRAST_160860	Mg16IscB1		MPEVNIIVQNADGSPLMPTHHYGRVKRMLKAGKARIVSVKPFVIRLTYQIANPKLDNVTLGIDPGRTNIGLSLIDGKGRNLGSYLVETDNRDIPHNMSNKKKHRQASRQGERKRRQRRAVAHDNTLKITDLYRILPGCKKAIKCKGIKNSESRFNNRKRPEGWLTPTAKHLLNTHLRIVEIMSRYYPIANVAIEINRFDFAKMENPGIRNWEYQKGRLFGFKNRNEAVFHDQNGKCLLCGRRPIEHYHHIVPRGRGSESIDNIAGLCTRCHNLVHTNSNMRAKLQSKKHGMLKKYHALSVINQIMPRLLQELSSRYPTYITTGWKTKQMRAFYGYPKKEPDDGTHYIDAWLIAADAMGITPTEIPSLKRIGQIRQFRRHNRARINYQHERSYYLNGIKI…	-	GCTTCACTGACCCCTTGGCAAGCCAAGGGGATTGGTTAGGGGGACCCGAAAGGGAACGCTTAACCCATTCTGCGCCGGAGGCGACGCGGCGTCAGTGAGCAGAGCCATGATACGTGTGCACCGGGTGTGATTCCAAGCTCCCCGTTCTGCTAAACACGTACCGAGGCTATGGAAACTTTAACAGGCCAACAACCTGTGGCTTACAGCCATTTTTACGAAAGGAGGCGGCAT
USUY0100956		human gut metagenome genome assembly, contig: NODE_9569_length_3480_cov_3.299736, whole genome shotgun sequence | SOURCE: WGS DATE: 2019-01-27 GENOME_ID: 16952 CONTIG_ID: 9568 GENOME_ACC: USUY01.1	MPANIYVLNHDGTPLMPSHSHGRVKRMLHTGKARIAGTKPFTIRLTYQIDTPVIQPVILGMDPGRTNIGNCAVETSGKVLYASLVETRNKEIPKLMGERKGHRQMSRRGERKRLQRRAIRADKTGMARATEYWRMLTGQKKPIRCKVIRNQEVKFQNRKRPIGWLTPTAEQLARTHLNVVRKIQKILPVSAVVIEINRFDFARMENPDIENWEYQQGRLAGYADVREAVSRQQKGKCLLCGRKQIEHYHHIVPKSRGGSESIDNYAGLCMTCHEKVHQDEIARGKLQSKKKGIQKKYHALSVLNQIMPVLLRELPKLVPAFITTGYETHRIRDSVGLQEKQKDDDTHYMDAWCIAMSIVGTYETEPDFSGLYRMKQFRRHDRAKIKAQKERTYYHNGKA…	-	GTTCACTGACCCAGGGGCAAGCCCCTGGGATTGCCTGCCGAGACCGAAAGCGATCGTCAGGTGATACGCGCAGGTGGTGGCGCGATAAAGTGAGCAGAGACAGTTCTACCGAAAGGGGAGCAGCGAAAGCCGACATACGTTGCACTCGTGGGTAACATCCAAGCCCCGACCCTGCCAAGCGTATGCCGAGTCTATGGAGACACTGCGAAAGCAGAAAACAGTGCGGGACTGTGGTTTACAGCCATCTTTTAACCCGCACGTTGCGAAAGGAGACGGCCATG
OIZI01004561.1	OiziIscB1		MYVVYVLDEEGKPLMPTKRFGKVRRMLRDKLAKVVSVKPFVIQLLYKPKTHITQPLHGGTDPGRKNIGMSVINDKGEILYSSTTESRNQEIPKLMAERKAHRQASRRGERLRRKRRAKKYKTTTTFPEGRKLLGYENGVLALKDIINTQARFNNRKRPENWITPTVRQCIQTHISLVRQICRFLPVTDWSIEHNKFAFMKMEDGTVKGTDYQNGRLKTYKNVNDYIWHLQNGKCAICDSKIEHYHHIVQRTKGGSNRPDNIIGLCESCHAKVHSGETSLKEIGEKKKYAHLSVLNQAIPFICSELEQLFGEDNLYTCSGYETYTYREMYKLDKTHDIDAACIAAIPHNIETPIQKVKTYKIKQYRNHNRQIIHCQKERTYKLGKEKIAKNRKRRTDQKE…	NTAAA	GTCAATTACACCCACCTAAAGAGGTGGGTGCCTGCAAGCTTGCTTGCAGGCAAAAAAGGTAATTGAGCAGAGACATGATGCAGCGCTCACTACGGGGTAATGCCAAGCCCCGTACCCTGGTTACAGCTGCACCTAGTCTATGGCACTCTTACATTCCCTTCTTAGGGAATGAATTATCTTATTTTTAAGGAGAACCAAA	x	From Altae-Tran & Kannan et. al. (2021)
OWFL01000025.1	OwflIscB1	human gut metagenome genome assembly, contig: NODE_25_length_213871_cov_13.923256, whole genome shotgun sequence | SOURCE: WGS DATE: 2019-01-27 GENOME_ID: 11957 CONTIG_ID: 24 GENOME_ACC: OWFL01.1	MPEYIYVVGIDGKPQMPTRRRRHVNKLLNTGKARIAEHVPFTIQLLYKNEPVLQQIIMAEDPGRTNIGAAVVGLKGQLYLPAVVETRNKEIRKLMDKRRACRRASRNGERKARQRRAKRFGTMLKAGMLMRKLPQYGEDGFITCHVIRNTEARFCNRKHPKDWVTPTVEHLIRTHINLVHKMQKFLPITDVAIEVNRFAFMLLDDPTVAGVDFQKGPLKGYSNVNDAVFDQQDGKCLLCGQPIEHYHHIIPKSKGGSNTLENIAGLCCNCHDTAHKNEDVQKALKDKKSGLMKKYAALSALNQAIPFIYKRLVEEFGKEHVFTCTGRETALVRKSLGYTKTKKNQLHEVDAYCIALLALGCTDAVLPTFEHVYQMKQFRRQNRANINNQRERSYYYEGR…	RTAAA	GTCAACTACTCGGTAATTGAATTACCGAGCATGTAGTGTTCGTAGTTCATACGGGTAGTTGAGCAGAGACATGATAGCTTGCGTTCTCGTTACGAGATGACACTTTTGGATACTTTCTAGTCCAAAACACTGCAAAGCAGCTACCAAAGTCTAAGAAAACAGTAGTATTCGGTATACACAGGCTTACCACCGATGCAGGTACACCGTTGTATCTGCGGTACTGTATACCACAAAAGAAAGGA	x	From Altae-Tran & Kannan et. al. (2021)
UPFJ01002787.1	UpfjIscB1		MPEYIYVLGMDGKPQMPTTRRRHVQKLLDTGKARIAERVPFTIQLLYDNDPVLQPVTLAEDPGRTNIGLAVLDLKGELLLSAVVETRNKEIAKLMEKRRQCRRASRNGERKARQRLSKKYGTMIKAGMVMRKLPLYKADKFITCKFIRNTEARFCNRKRKDGWLTPSARHLVQTHINLIHKIRKYLPVTDIAFEVNRFAFMQLENPSVSGVDFQNGPLKGYDDRDAAVYDLQDGKCLMCRHGITQYHHIVPRSRNGSNTIGNIAGLCDTCHDKVHKDADFAKQLKDKKEGLDKKYGALSVLNQAIPFICQKLEAEFGKEHVHYCTGRETSLVRRSIGYHKTKKDQFHEVDAWCIGALALNWIPERAPDFTEVHLVRQFRRQDRSLIKAQTERVYKLDGK…	ATAAA	GTCAATAACCCACGACTAAAGTCGCGGGCTTGCTGATGCGAGTCCCACTTTAACCTGGGTTATTGAGCAGAGACGTGATGCCTGCGTTCTCCCTCTGGGGGATGGCACCTGTAGGTTTTTCCAGCCTGCAGCCATGCAGAGCAGGCACCAAGTCTTGGAAAACAGTTATACCGCCATGCACAGGCTTACTACCGATGCGGGAAGTACCGTATTTCTCGTGATACTGCATGACACTTAACGAAAGGAGGCATCGG	x	From Altae-Tran & Kannan et. al. (2021)
Ga0255061_10015882	MsrIscB-1	Metatranscriptome of sheep rumen microbial communities from Palmerston North, Manawatu-Wanganui, New Zealand - 1742 RNA GHGhigh gp2 (Metagenome Metatranscriptome)	MQHYVYVLNKDGNPLMPTQRYGWVRRALKNGKAVVKQRLPFTIQLTYEPETHEVQPVRLGIDPGRTNIGLAGVRDDGTCLYRANVETRNKEIPKLMGKRLTHRRASRHGERLARKRLAVKHHTMMKDGFVERKLPGYQDGVVKVKNIINTEAKFNNRVRPIGWLTPTVTQLLRTHMSCVEMVRKILPVSDVALEVNRFDFQRMENPHIKRWEYQKGPLHGYGSVEKAVFAMQNGVCLLCKKAPIEHYHHLIPKERRGSENVTNRAGLCLKCHAKVHTNPKATERLSKLKTGMNKKYHTLSCINQMMKPFINWVEAEFPDHAYLIQGNDTKQYRERYNLDKDHNIDAYSVAATTMFSGACSCAHANALAGTQVCKSNRTNQNLTQGVACEEDAAANDFSP…	ATAAA	GTCAAGTACCCAGCACCCAAGGGTACTGGGCTTGAAATCGGGGAAGCAATTCTCCGATGGATAGTTCGGTATCCGTAAGTGCAGAGTTCTTGAGCAGAGTCGCGACACTCTTTCACCTTTGGGTAATGCCAAGCCTGAAGCTCTGATTGTGGGAGTGCCAAGACTATGGCAATCTACTGTGGTATTTGTGTCTGCGGACTTGTTCCATGACACAGAGCACCATAGACTTATCGTCTCTCTGGTATATGCAAAGATCACGCGGTCGGCTGATTGGCTGATACGTACTCATGTGTATACGCCAGAGAAGAAAGGAAACC	x
Ga0318466_10349642	GfpIscB-1	Goal Fecal Pellet Co-assembly of all three pellet samples and three diluted pellet samples.(v2)	MSYIYVLAPDGKPLMPTKRKRHVNKLLNTGKARIATHVPFTIQLKYETGEITQSVMAGIDPGRINIGISAMDAQGNVLFSATCETRNKEIPKLMADRKTHRQASRCGERKARQRLARKHGTALKDGAIKRILPKCKEPIICHDIRNTESKFCNRKRPNGWLTPTVNQLVQTHINLVRKIGKFVPVTDVTLEVNRFAFALLDNPNLKGIDFQNGPLKGFDNVEDAVYAQQNGVCLMCKNKIEHYHHIAPRSKGGSNTLENYAGLCECCHDKAHKDEGFVKSLSEKKSGLMKRYGALSVLNQALPYIAEQLIAEFMADHVYFVTGYETKIMRDSFGYDSKDWYQNPLHDVDAAMIALLGLSLADAPNPQIESYQIKQYRRHERAIINNQRERTYKLNKETV…	RTAAA	GTCAACTACTCGGCAATTAAATAACCGAGCATGATAAAAACGGTTTATAAGAACCGTGTAGTTGAGCAAAGACGCGACGGCATGAGACATCGGCACTTTAAGGTTTTCCCAGCTTTAAACCCTGCATAATGCCGCCAAGTCTAGGGAAACAGTATTAACCGTAGTGTGCAGCCTTACAAGCAATGACCGCACTGCAAAATTAAGAAAAGGAGGCATCAGTG	x
OLOI01000001.1	OloiIscB1		MSTVYVLNKDGKPLMPTTRGGHVRHLLKEQKARVVRTKPFTIQLLYETDDVVQLLYLGIDPGRTNIGVAVVKTDGTAVFTAHLETRNKEIPKLMKKRKNSRRARRTNGRRCRRQRRAKANGTISKKCVKQDTAQNGSVSKRAKKIGVIKRHLPGCEKEVLCIGIKNKEAKFSNRVRPEGWLTPTANQLLQTHINLVKKIQKFLPISDVVLEVNKFAFMQLDNPNIQKWQYQQGPLYQKANLEEAVSEMQEHHCLFCKKPIDHYHHVVPQHKNGSNTIGNIVGLCTKHHDLVHKEAAWQEKLAKKKTGLNKKYGALSVLNQIIPALTKELSSLFPKHFFATNGKSTYDYRAAHGVSKDHWLDAYCIACSVLADDVCDNNINSHVPYELKQFRRHDRRALH…	NTARG	GGGTATTTACGAAATTTGGTGGTTTGAATAAAATCACTTAATTTTGTATGTATCACAGGCATATGGATGTTTGTTGCGCCTGTCGATTTTCCCAGTTGATAGCTCCGCAAGAGTGATATTGCCTCGCGCAATGCCACTCGCAGCAAACACCCAGCCAAGGGAAACACAACCTCCTGCTTCGGCAGGGGAGACTTATCGTAAAGGAGGTGGCGT	x
CAJFGR01000000	UrcIscB1	uncultured Ruminococcus sp. isolate Chicken_15_mag_173 genome assembly, contig: MAGpy_11413_15_idba_bin_173_fascaffold_582, whole genome shotgun sequence | SOURCE: WGS_Bacteria DATE: 2020-10-20 GENOME_ID: 504793 CONTIG_ID: 6 GENOME_ACC: CAJFGR01	MPYIYVLAPDGHPLMPTRRRRHVKKLLNSGKARIAAHIPFTIQLKYQTPEICQPLTLGIDPGRTNIGCAAIESKGRLVYSAVCETRNKEISKLMDERRQHRRASRNGERKRRQRRARKYGTMLQAGCVMRRLPHYDTEIMCRWITNTEARFCNRKRPVGWLTPTVEQLVRTHVNLFRKVSKILPITDAAIEINRFAFARMEDPSITGLDFQNGPLKGYTDVKAAVADQQKGLCLLCGRAKISRYHHIIPRYRNGSESLDNRAGLCDSCHEKVHKDVEAAGRLAAKKQGMMKKYHALSALNQAIPYICSRLSEAISPEHLYFTTGRDTSEAREGLSIRKDWKASPCHDADAYLIACNGMGITPESVDFKNSYRIKQYRRHDRQLIHAQRERAYRLDGKTV…	ATAAA	GTCAACTACCCGCCGCTTAGGCTAAAAGCCTTGAAGCGGGGGCTTGCCGTAAGGCATGTGAGTAGTTGAGCAGGGACACGGACGGCGGCGTGTGCACTTACGGGTTTTCCCAGCCCGTAACACTGCGGAGCCGCCGCCCAGTTTAGGGAAACTGTATTACCGCCGGAGCGCAGGCTTACCCCCTATGACCGCCCGGCAAACTACTGAAAGGAGGGCATTACG
Ga0209511_1009642	GvbIscB-1	Glacier valley bacterial and archeal communities from Borup Fiord, Nunavut, Canada	MQIIYVLDNNNNPLMPTKRVGKVRHWLKNKEAIIVNYKPFTIKLIRDTTNYTQNMTLGLDTGRTNIGAAVTNDDCECLYSALVETNNKLVTKHMTERKQHRQASRRGERKRKQRRAIKCNTIMNPKIKERMLPGCNKPIIIKYIKNSEAKFNNRNKVNLLPPTVRHLILTHVNLAKKVQAILPINKVIIEVNKFDFQKLEDATISGSGYAKGTLSGFDNIKDYIKYIQKDTCLLCKNKIEHYHHVIPQSKGGSDTHKNIAGLCNSCHNRVHKDSNTEVKLKTLKVGILKKYAGSSIINIAMPYIIEELKKLGLDVITTYGYETKATRDKYTIPKDHDYDAYAISLKENIATSIKVPVLDSFNIKQYRRHNRANIYAQRERTYKLDGLVVAKNHNKRTEQ…	RTAGR	GTCAAATAACCCCTACTTAATTAGCTACAGCTAATTTGAAGTGGAGGCTTGTCTTTAAGGTTAGTCCTTAAAGGTTGTTTGAGCAGAAGCATTATGTACTAGGTTTGTTTTTTAAACCGAGCACTTTAGGATTTTCCCAGTTCTAAACACTGCTAAAAGTACATGTAGCTTAGGGAAATTTTACAGCAAAGTTTACTTTTGCTGAATTAACTTCAAAAGGAGTTTTCATAA	x
ORVI01000029.1	OrviIscB1	human gut metagenome genome assembly, contig: NODE_29_length_154150_cov_4.224790, whole genome shotgun sequence | SOURCE: WGS DATE: 2019-01-27 GENOME_ID: 10841 CONTIG_ID: 28 GENOME_ACC: ORVI01.1	MAVVYVLSASGEPLMPTTRCGHVRMLLKEKKARVVERNPFTIQLAYETEGVTQPLYLGIDPGRTNIGAAVIREDGECMFTAQLTTRNKDIPKLMKARKQYRMAHRRLKRRCKRQRRAKAAGTISPQKEIQRLLPGCEEPIICKGIRNKEARFNNRKRPAGWLTPTANHLLQAHINLVKKLKKFLPITGVVLELNQFAFMAMENPRIQRWQYQRGPLFGKGSVEEAVYAAQDGHCLFCEKGIDHYHHVVPRRKNGSETLENRVGLCEEHHRLVHTEDAWTKKMAAMKAGMNKKYHALSVLNQIIPSLTERLAELFPQHAFVTTGQNTYHFRVDHDIPKDHYLDAYCIACSVLSNAQKVSPPKREPYDIRQFRRHDRQACHKANITRKYYDADGKLVAANR…	-	GGTATTTGCGAAAATAGGTGGTTGACCATCTAAAGTTGCAAATATCACAGGCTGAAACATTTGTAAATTTATCCTATTTGGATGGATAAATGGATGCACCGTGGAATTTTCCCAGTTCCATGCAATGCAGAGCAAATGTTAGTTGTCAGAAAACTATCTGGCAGAAAAGCCAAGGGAAACAGTTACCTCTCCAGCGATGGAGAGAGTCTTACGAAAGGAGATTACGG		From Altae-Tran & Kannan et. al. (2021)
Ga0307249_10149369	GfpIscB-2	Goal Fecal Pellet Co-assembly of all three pellet samples and three diluted pellet samples.	MYVVYVLNKEGKPLMPTVRFGHVRRLLKSGKAKAVSTRPFVIQLQYETTKYVQPLYGGTDPGRTNIGEAVVNGRGEVVYAAHVTTRNKDISKKMGERKAHRQASRRGERLRRKRRAIRCGTVTTFPEGRRLPGYKDDVLGLKDIINTEAKSNNRKRPKGWLTPTARQCIQTHISMVRRICRILPVSHWTMEYNRFAFMLLEDGSVRGRDFQNGKLKNHDNANDYISAVQKGKCKCCGKPIEHFHHIVPKNMGGSDSPDNIIGLCLKCHHEVHTGKRDLDEIGTIKKYSAASIVNIAMPFIWDELEKMFGENAFICEGKDTEEMRKHTKIEKDHHNDAICIAGRGAVISSESHFHLRLDDNRPFEIVQYRCHDRAIIKSQVERTYKLDGKTVARNRKPRF…	RTAAA	GTCAACTACCCACCGCCTAACGCCAATGGCGTTTGAGGCGGGGGCTTGCAAAAGCCCGGCGTAGTCGAGCAGAGACACGTTTGCCGCAAGGCATTCGAAAAACGATACAGCGGTAGGGATCATTCCCGTACCACCCCGGGTGAACTGGAATCGACCAGAGCGGCTTCCTGAAGCTGCGGACAAGCCTCCTGAACTGGGTGTAGCTGTATCGAGTCTATGGCCACACAACTGCATATCCTTTCGGATATGCAGGATTACCTCAAAGCGGAGGTTTCC	x
Ga0395764_001470		Metataranscriptome of bovine rumen microbial communities from tropical cattle in Woodstock, Queensland, Australia	MVNIYVLNKDGLPLMPIHSYRRAKKLLKSKRAHVVNKNPFTIRMNEQLNNPVVDDCLLGIDPGRTNIGLCVIDRYGNILFASDVVTRNKEIHRLMRERKLSRQASRRGERKARQRRAIRSDKTGLARATEFWRMLPGCKKPIRCKVIKNSHARFLHRKRPKGWLTPTANHLLQTHINAVNKVLSFLPVSTIVIEVNRFDFARMENPGIKNWEYQQGKLAGYNSVEEAVFIQQKGKCLLCKKKIHSYHHIIPVSQGGSESIENRAGLCYEHHYGEQGVHKSSITQGRLEKKKKGVLKKYHALSTINQIMSYLLENLNKIRPVLVTAGYETQRIRQSFSSLPIKEKDDGTHYIDAWCIAISALDEIKGFPDFENSFYTIVQFRRHDRAIIYAQHERTYYYN…	-	GGCAAGCCCATGGGATTGAGTAATTGATTATCTAACCAGTAATCGATTATTTAACCTGTATCGGAAGTGATACGGCATATGTGAGCAGAGACAGTCGTTCCGTCCGCAAGGACGGGGCAACGATCGCACACGGAACACTTGATGTTCTCCAGACCATGTGCCTGGACCATGTACGTGCCAACAACATCTGAATGAGTACCATCGGTAATCTCCAAGCCTGATGTACAGCGAAGCAGATGCTGAGTCTATGGAGACCTAACAGTTTTGTAGGGGATCTGTGGTTTACAGCCTTTAAACCCTACATTTTTAAAGGAGTTTTTT
Ga0224422_12932982	SrmIscB-1	Sheep rumen microbial communities from New Zealand - Tag 1265 SPADES assembly	MPQEYIYVLASDGRPLMPTQRRRHVFKLLRRGKARIAEHVPFTIQLKYETPGVTQPLFGGTDPGRTNIGNAVMAADGVVVYKDKAETRNREVPKLMAKRRMHRQASRRGERLARKRLAKKLGTTMKGILKRKLPGYGEGTVTVKDIINTEARFNNRKRQKGWVTPTVTQLIRTHVNMIRRIRKFLPVDHWVLEINRFVFMLMEDGTVRGVDFQNGRLKGFASVNDYVGNLQKGRCACCGSPIAHYHHIVPRSQGGSDRPENIVGLCLSCHEKVHRKELRLTAIGERKKYNALSVLNQAVPRIADALEAEFGPNFTTCTGMETAVLRELYGIRKDHDLDAVCIAAVGAAPADILDTAHTFTVRQYRRHDRALIRSQRERTYYLDGVAVAKNRRPRFEQED…	ATAAA	GTCAACTACCCATGACTGAAGTCACGGGCTTGTCATGAGCCCGTTATGGAGGTTATGCGTGGTTGAGCAGAGGCGCGATCCGGGTGTTCCACTCCGGGATACTTTCCTAGTCCCGGACCTTGGTTAACCGGACCCAGCCTAAGGAAACATGTCAGGCAGTGTGGAGCTTTACAGGCTGTGAAGCACTGCCGCACTTAAAAGAAAGGAGGCAT	x
Ga0307245_1790033	GfpIscB-3	Goat Fecal Pellet Co-assembly of all samples untreated with antibiotics	MKHKQKERVNIVYVVDKNGRPLMPTKHFGKVKHMLRDGRATIYLHRPFTIRLCYETPGKTQSVVIGVDPGRTNIGLVSVSQKGEVLYAAKVETRNKDVSKLIAERAVHRRASRIGERQRRKRRARKHGTTTKFPNGRKLPGYKDGVLELKDIINQEARFNNRKRAAKWLAPTARHLLQTHQNLLLHVRRFLPITAVAIEHNKFAFMLLEDGTVRGADFQNGRLKGYESVAVYVRARQNDKCEICGAPIEHIHHIQARSENGSNLPENLVGLCSKCHEAVHVGKKEINIKGFAKKYASTSVLNQALPHFLFWLETAFGDGNVRTCAGWETKVERKRLGFSKDHHYDAVSIISACGHPVDLNLGGGRILVHTPHLIMQFRHHDRQIIHCQFERTYKVVGDN…	ATAAA	GTCAACAACTCCTACTTTATGCCTGTTAACGTTTGAGGTAGGAGCTTGCAGGAGAAAATCTGCGAGTCACCAGAAAATATCTGGGGGAGTTGAGCAGAGGCATGACGCGGCGGGATTAATTCCGAAACACCGAGGGTAATACCAAGCCTCTCGCACTGTGGGTAGCCGTGCCGAGCCTATGGTTTGTACCTGCTTTTTGCTTTTGCAGGGATTATGTACCTAACGGTACAAAGGAGGTGTTTTATTTTGAAACACAAACAAAAAGAGCGC	x
UWST01001880.1	UwstIscB1	mouse gut metagenome genome assembly, contig: NODE_1880_length_30065_cov_4.990836, whole genome shotgun sequence | SOURCE: WGS DATE: 2019-06-06 GENOME_ID: 279225 CONTIG_ID: 1879 GENOME_ACC: UWST01.1	MPVYVISSTGKPLMPSRRFVHVRLLLKEGKAKVVKTKPFTIQLLYESTEYTQPLYGGTDPGRTNIGEAVLDQCGTVQYAAHVESRNKDIPKLMENRAAHRSASRRGERKRRQRRAVANGTITFPLQKQRILPGCQKPITNKFIINSEAKFLNRKRPANWLTPTTNQLVQTHLNMVKKICSILPVTDWTLEINKFAFMLMEDGTIRGVDFQNGRMKGYPDVEAYIYAIQDGKCPFCGKTIEHYHHIKPRSEGGSNRPENLVGLCSDCHARIHKGDTEMAGLIDKLGEQKKYAALSVLNQAIPYIYQGLVEIFGEEHTHICYGWQTKEMYTKLKIPKTHSNDAICIAALGSGVVPPIQMTNPYEVKQCRRHNRAIVKAQRERTYKLFGETVAKNRHPRFKQ…	ATAR	GTCATGACCCCACGGCTAAAACCGGGGGCTTGAGGGAGTAACCAATCTCTCCAGGTCTCCCGGTGCCGCGAGATCATGAGCAGAGGCATGACACATCCGCACTTTGGGGTTTTCCCAGCTTCAAACCCTGCTGATAGATGTGCCAAGCCTAGGGAATCTAACCCACCTTCGGGTGGAGTATTTATTGACAGAAAGGAGGGC	x	From Altae-Tran & Kannan et. al. (2021)
OMBG01000014.1	OmbgIscB1		MAMVYVQNKDGKPLMPTTRYCYVRLLLKENKARVVSTTPFTIQLNYDTPDITQDLILGIDPGRTNIGVAVVKEDGQCVFSAHLETRNKDVPLLMQKRAGFRKQHRTLDRRRKRQRRAKVAGTTVEGETIERLLPGYEKPVVCHYIRNKEARFNNRSRPAGWLTPTANHLLQTHINLIAKVAKFLPITKVVVELNRFAFMAMDNPNIRRWEYQQGPLYGLGSVEDAVYAQQDGRCLFCKKPIDHYHHVVPRHKGGSETLANRCGLCREHHALVHTDKVWADKLVTRKEGVNKKYHALSVLNQIIPHLMEYLGSETRYDVYATDGRSTKGFRVAKNVPKEHYTDAYCIACSILDTDIEVSTPVEPFELKQFRRHDRQSCHQQRVDRKYYLNGKQVATNRHK…	-	GGCTATTTAAGATTTGATGTGGGAAACCCACAAAAAGTCTAATAGCCACAGCCACAGCGACGTATGTAAGCCCCTCAGGTAGAGGCGACGGATGCACCTGCGGGTTTTCCCAGCTCGCAGCACTGCCAAGCATACGCCGAGGTAAGGGAGACATTACCGCCTCCTCTGGAGGTGAGACACTACTACGAAAGGAGATGAGCG
OGEU01000025.1	OgeuIscB1		MMAVVYVISKSGKPLMPTTRCGHVRILLKEGKARVVERKPFTIQLTYESAEETQPLVLGIDPGRTNIGMSVVTESGESVFNAQIETRNKDVPKLMKDRKQYRMAHRRLKRRCKRRRRAKAAGTAFEEGEKQRLLPGCFKPITCKSIRNKEARFNNRKRPVGWLTPTANHLLVTHLNVVKKVQKILPVAKVVLELNRFSFMAMNNPKVQRWQYQRGPLYGKGSVEEAVSMQQDGHCLFCKHGIDHYHHVVPRRKNGSETLENRVGLCEEHHRLVHTDKEWEANLASKKSGMNKKYHALSVLNQIIPYLADQLADMFPGNFCVTSGQDTYLFREEHGIPKDHYLDAYCIACSALTDAKKVSSPKGRPYMVHQFRRHDRQACHKANLNRSYYMGGKLVATNR…	NTRRDR	GGCTCTTCCAACTTTATGGTTGCGACCGTAGGTTGAAAGAGCACAGGCTGAGACATTCGTAAGGCCGAAAGACCGGACGCACCCTGGGATTTCCCCAGTCCCCGGAACTGCATAGCGGATGCCAGTTGATGGAGCAATCTATCAGATAAGCCAGGGGGAACAATCACCTCTCTGTATCAGAGAGAGTTTTACAAAAGGAGGAACGG	x	From Altae-Tran & Kannan et. al. (2021)
Ga0256406_1002428		Bovine rumen microbial communities from Lethbridge, Alberta, Canada	MVYVYVLDKHGKPLMPTTRCGHVRRLLKSGKAVVVSTTPFTIRLKYESTHFTQPVHEGIDTGRENIGDAASLEDGRNVFLADVKTHNKSIKKKMVERAGFRRERRRHRRIRKQRRAMHDQTTMQKGKADTVRTKRACQSVEITYPSADNPVTQKVIQGKESKFANRRRPDGWITPSARQVIQITMDEIKQTAKILPVTDIYLERVAFDFQKLENTNIRKWQYGKGPLYGYKTYKDYIWDEQHGKCACCGKPIEEYHHIHHRAEGGIDNVKNIIGLCHHCHEEIHNSKEAEDRLMELKQGALQKYCVGLLNSVMPALIDAVQAYCDEHGLTLTATNGKTTSETRDKYGLEKDHCIDAYAISLAERDVTTVRPADTIYMKRRFKKKTKALISTRNQRVYKL…	-	CAATGGCATTAAGTTAAGGACTCAGGCGTGCTTCGGTACGTCCGGGGACTGACTTTCGAACCATTGACACGTTCTTTTTCCCGTAACATTTCGCCCCGGCGGAGTGCGAAAGGATAACAGCATGGCTGTATGCACCTGGCGGTCCGGTACAGCTGCCAGCTCTGCTCCAGGCCATGCTGATGGAACGAGTACAGGTAAGGCTTGCCCCTGCCGTCACATCCCCTCGCGGGATGATTTACCTTTTTTGAAAGGTTCAATGC
Ga0223824_10000144	SrmIscB-2	Sheep rumen microbial communities from New Zealand	MSKKKNKSNHYIYVVDRHGNPVMPSRRPGRIRHLLKEGKAVPISTHPFVVKLKYDIPGRMQPVHLGIDTGRENIGVGASLENGENVFLSDVETKNKAVTKAMSDRRSYRMSRRRHKREKKQRHAHAKESEMKNGRPAVKGERHAHETVGRDIRYPKCKNSVTHKVIKGKEARIANKRRDEGWQTPSARQLIQTHIRIVRNVMKFLPVTHITIEMVSFDFQKFANVEIKDWEYSDGPLHGFKSPADYVWARQNGKCYFCDKKIVVCHHAMHRANGGSDRVGNLVGLCPECHQKLHGDRDMDKRLQEKFGTPKIRVSVLNSAIHEIDRQMRALCDAKGIVYDTCTGFDTYEARKRYGIPKDHCTDGYAISLYGRNVNNICLTDSVCTMRRFRKKSGSIIQK…	GNGGT	CAATGTCATTAAGTTAAGGGGAAACTGATGATTTCGGTCATTAAGCTCCCCTAACTTATAAACATTGACAGGCTTTTTTTCTTCACATAATTCAGAATGCATGGAATAAGTCTGATGCATGTGGAGATAACATCAAAGGAATCACCCAGTGCCCTTGCACAGGTGCTGGCTCTGCGCTACAGCCGATGATGATATTGTCAGTGCATGCCAGGAGCGAAACTTTGCGTTTTCCAGACGCAAAGCCCAGCTCACGAAGGCGGTAACAGGAAAGTTCCTTTTCTCAGGAAAAAGATCGAGTACTGCATTATCCTTCCCACAGGAAGGAAGAAAGTGAGGACATCTTATC	x
AP019309.1	EbaIscB1	Erysipelotrichaceae bacterium SG0102 DNA, complete genome | SOURCE: NCBI_Prokaryotes DATE: 2019-01-27 GENOME_ID: 208690 CONTIG_ID: 0 GENOME_ACC: GCA_003925875.1_ASM392587v1_genomic	MSGKKNKSNHYIYVVDRHGNPVMPSRRPGRIRHLLKEGKAVPISTHPFVVKLKYDIPGRTQPIHLGIDTGRENIGVGASLENGENVFLSDVETKNKAVTKAMSDRRAYRMSRRRHRREKKQRHAHAKKSEMKNGRPAVKGERHTRKTVGRDIRYPGCKNPVTHKVIKGKEARIANRRRDEGWQTPSARQLIQTHMRIVRNVMKFLPVTHITIEMVSFDFQKLANVEIKNWEYSDGPLHGFKSPADYVWARQNGKCYFCDKKIAICHHAMHRAKGGSDRVGNLVGLCPECHQKLHSDRDMDKRLQEEFGTPKTCISVLNSAMPEIDRQMRALCDARGIVYDTCTGFDTYEARKRYGIPKDHCTDGYAISLYGRNANNVCLTDSVCMMRRFRKKSGSIIQK…	-	CAATGTCATTAAGTTAAGGGAAAACTGATGATTTCGGTCGTTAAGCTCTCCTAACTTATAAACATTGACAGGCTTTTTTTCTTCACATAATTCAGAATGCATGGAATAAGTTTGATGCATGTGAGGATAACATCAAAGGAATCACCCGGCGCCCCTGCACAGGTGCCGGCTCTGCGCTACAGCCGATGATGATATTGTCAGTGCATGCCAGGAGTGAAACTCTGCGTTTTCCAGACGCAAAACCCAGCTCACGAAGGCAGTAACAGGAAAGCTCCTTTCTCCGGAAAAGAGTGAGTACTGCATTATCCTTCCTGCGGGAAGGAAGAAAGCGAGGATATGTTATT		From Altae-Tran & Kannan et. al. (2021)
Ga0247058_1001447		Cryoconite microbial communities from ice sheet in Thule, Greenland	MSQVFIIDHDKRPLNPMHPADARHLLKAGQAAVFRRYPFTLILKQRVPVAAVQPLRLKIDPGSKTTGIALLNEVTGHVVWAAELTHRGQQVKAKLDDRRTQRRGRRNRHTRYRAPRFANRTRPKGWLPPSLQSRIQNVLTWVARLQRCAPISNLTQELVRFDMQLMQDAEISGVAYQQGELQGYEVREYRALEPMFVSSLQGRFRTTNRGVNSLRPETASLGVGSLWIMYQKLKPMSVWCYPCGSWLRKKLLYEASLALVGVMADTPIQRVGVTDGIPVIRCFFSPSGVKAEPTSYSKMRTRESRNTYAPFPAREAKMPAWGQVDGGGVVVKCSSVMGETGRRSARESLVKTERETNGRDMVDAGLPSNRNRPHRKANHLRTANERSTGKRSEGKLSRS…	-	TTCGTCAGATACCCCATGCCTCAAGGCAGGGGCTTGCAAGAGCCTGAATCTGACCAGTCTCAGCCCTGTAAGGGGCTACGTTACGAGAGAATACATAGGCACCGTGGGGTGACATTCCAGCCCCACGCTCTGCGGTCACCGATTAAACAGGTTTACGGGGAAAGAGGCCAGTGTCGTTGACAAATAAACCTCTCGCTAACTTTGACGAGGAAAACTTCACCCGCGCAAGCGGTGGCCCGCAAGGGCGCTAGGAGCACCCA
OIXA01.1 (contig 136) [NOW SUPPRESSED]	HgmIscB1	human gut metagenome genome assembly, contig: NODE_137_length_98666_cov_9.003610, whole genome shotgun sequence | SOURCE: WGS DATE: 2019-01-27 GENOME_ID: 6111 CONTIG_ID: 136 GENOME_ACC: OIXA01.1	MKPWITTRILQASVREDARKCRKETIMVAVLSNTDVALMPTSSCRARILLRSKRAEIVGYHPFTIRLLDRETGNTQPIEYKSDTGSVYVRVSICSEKHEYISEERILLDDEKKKHDNCRTLRRTRRNLLRYRKPRFDNREKAKGWIAPTLQNKLDRQLDIFHAYKKVMPITSATFEVGKFDIQLLAAMESGKPVPEGKDYQQGARYQQETLRQAVFFRDSFTCQVCQKGVKDGVILRMHHIGFRKNDHSDRMANLLTVCTTCHSSKNHNPGGELWDLKPEIKPLHDAAFMNTIRWKLIDTLKETHPDVELHFTYGARTKCTRRTMHIGKSHANDAYCIGEFHPKHRCDTVYYQKQRRNNRVLEKFYDAVYLDLRTGEDEKAAALGSGRTKRNTHLAYKD…	-	GTCAACAACCAACGCTTAATCTCTGTTAAGATTTGAAGCGGGAGCTTCAAAAGCAACAGCCAAAGCATCATCTTGGTAAGGTCGTTTTTGAAGCTGGTTGATTAGCCTAAGGCATAAGAGGGTCACACTCTTATGAAGAACCTACGTTACTTATGAATAATACAGGCACCCTGTGAATGCGTGTAACAAGTTCCAGGCTCTGCGGTACGGGTTTAAACATCGGCATTCCGGTGGTATCATGTGATGATTTTTATAAATTACCACGGGAATGTCCGCAAAAGCGTAAGCTTTTGGCCTGAGGCAAGGGCAAGTGATCCGTATACGGGCTCTCTGAGTCCTAAAACCATTTGTAACATTGGCGCTG		From Altae-Tran & Kannan et. al. (2021)
mgm4492763.3 (contig 3439)	Mg78IscB1	7806 | SOURCE: MG-RAST DATE: 2019-01-27 GENOME_ID: 237294 CONTIG_ID: 3439 GENOME_ACC: mgm4492763.3	MVYVLSKKGKPLMPTERHGKVRRMLKDGRARVIKARPFTIQLTYETTSYTQHITLGIDAGYQEIGLSAVSPGKELLSAGCTLLKGQVERNKERLMYRRQRRSRLRYRKPRFNNRKKPEGWLAPSIQHKLDSHLRLVAWAKKLLFITDIVIEVASFDIQAIKNPGIQGKEYQQGEQYGFWNLREYILHRDGHQCQNLKCRNKNQVLQTHHIGFWKDDMTDRPGNIITLCDKCHRPENHKEGKFLWGWEPKVKPFRAETFMSTVRWKIVNALKCRHTYGHITKSRRIGLKLEKSHANDAFVIAGGSCQTRANTFSIEQVRRNNRSLGKFYDSRYIDIRTGEKVSGQELNCGRRTRNKNLNSPNLRVYRGKKVSKGRVSIRKQRYPYQPKDIVEFGGWRYTV…	-	GTCAACAACCACCGCCTATAGAAGCGGGGGCTTGGGGGAGCGTATAGAGGAAAAGCTATACGTCCCCAAGCCCGGTTGATTAGCCTCAGCCACCGGGCGTAAAGCCTGACGGGGCTGCGTTGCAATGGAATATATAGGCACTCCGGGATACTCCACTCGTCCCGGACACTGCGGCCAATGGTTAAATATCGCTGAAGGGTAGGCGAAGCGCTGTTGGCGACAAACCCGTTGTAACATTGGCGA
Ga0307245_1681274	GfpIscB-4	Goat Fecal Pellet Co-assembly of all samples untreated with antibiotics	MKYVYIVDKHGKPLMPTTRFGHVRKLLKEGKAVAISNNPFTIRLKYDSTHYTQPVHEGIDTGRENIGDAASLEDGRNVYLANVKTNNKSIKKQMQDRSCYRRERRRHHRQNKQRRANHDGNSIQNGEDDAVRTKHQCKSVQISYPTATESVIHKVIRGKEGKFANRKRPEGWITPSARQLIQLTMNEIQQTAKILPVTHISLERVAFDFQKLENQNIRRWEYGKGPLYGYKTYKDCIWDKQNGKCACCGKPITQYHHIIHRAEGGINNVKNIIGLCDDCHDEIHGFVDAEARLKELKEGVRQRYYIGLLNSVIPALIETVSDYCDKHGIEFTVTDGKQTAETREKYGFTKDHCIDAYTISLADRNVSNTDICNTIYQKRRFKKKSKNIVAARNQRVYKL…	NGGNT	CAATGGCATTAAGTTAAGGATTTGAGATGGATTTTTTCCACCTCAGATACCTGACTTTCGAACCATTGACACGTTATTTTTCTCGTAACAATTACGAGATAACAGCATGACTGCACCTACAGGTCTTGTACAGCTTGTAGTCAAACTGCTTCAGGTTGTGCTGATGTAACGAGTACAGGTATAGCTTATCAGACTATACAGTAACATCCATCTGTGGATGAATTATTTTCGAAAGGAAAATCA	x
OPXW01000461.1	OpxwIscB2	human gut metagenome genome assembly, contig: NODE_461_length_28699_cov_2.357946, whole genome shotgun sequence | SOURCE: WGS DATE: 2019-01-27 GENOME_ID: 9575 CONTIG_ID: 460 GENOME_ACC: OPXW01.1	MQYVYVVDKHGKALMPTTRYRHVRKLLKSGKAVAICNKPFTIRLKYESSTYTQDLWEGIDTGRQNIGDAVSNEKGENVYLADVRTNNKSIKSNMQDRAGFRRERRRHDRQSKQRKAKHDGTEIQNGDDDTVRTKHSCKSIKISYPTADEPVIHKVIRGKEGKFANRKRPEGWITPSARQVIQITMNEIRQTARILPVNHINLERVSFDFQKLENQDIRRWEYGKGALYGYKTYKDYIWDEQHGKCACCGKPITQYHHIIHRAEGGIDSVKNIIGLCNGCHNKIHASKDAEDKLKELKEGVRQRYYVGLLNSVIPALIEEVSAYCDEHGIEFTVTDGKTTAETREKYGLSKDHCTDAYAISLADRDVKSVSVSDRIYEKRRFKKKSGNIIAKRNQRVYKF…	-	CAATGGCATTAAGTTAAGGATTTCGGGCGAGCAAAACCGTCCGAGACACCTGACTTTTGAACCATTGACATGTTATTTTTCTTGTACCATTTACAAGATAACATTGTCACCGCACCTATCGGTCTTGCACAGCTGATAGTTAAACTGCTTCAAGTGACAATGATGTAACGGGTGTAGGTAGAACTTATCAGGTTCTACAGTAACTCCCACCGTGGGAGAATTATTTCCAGAAAGGAGATTATT		From Altae-Tran & Kannan et. al. (2021)
Ga0256404_1005038		Bovine rumen microbial communities from Lethbridge, Alberta, Canada	MRYVYIVDKHGKPLMPTTRFGRVRKLLKEGKAVAINNSPFTIRLKYESTHYTQGVYEGMDTGRENIGDAVSLENGRNVYLADVRTNNKSIKKAMSDRADHRRGRRRHHRQNKQRRANHDGTAIQNGDDDTVRTTHTCKSVKISYPTADKPVTHKVTRGKEGKFANRKRPDGWLTPSARQVIQITMNEIRQTAKMLPVTHISLERVSFDFQKLENQNIKAWEYGKGPLYGFDSYKDYIDEEQHGKCACCGGPIEEYHHIVHRADGGIDNVKNIIGLCHDCHTAIHNSDDEEARLLELKEGVRQKYYVGLLNSVIPALIEEVSAYCKEHGIKFTVTDGKATAETRDRYDLKKDHCIDAYAISLAERDSITNTDISDIIYMKRRFKKKSGNKIAALNRRKYR…	-	CAATGGCATTAAGATAAGGATTCTGAGGCGGATAACCGCTTCGGAGTCCAAGTTTTATAACCATTGACACGTTATTTTTCCTGTAACATTTACAGGATAACATTACATCTGCACCTACAGGTCTTGTACAGCTTGTAGTCAAACTGCTTCAGGATGTAATGATGTAACGGGTACAGGTATATCTTTAAGGATATACAGTAACAGCCGTAAGGCTGGATTATCTTCAAGAAAGGAGATCA
Ga0310695_10005521		Bovine rumen microbial communities from Lethbridge, Alberta, Canada	MNYVYVLDKHGKPLMPTTRYGHVRRMLQAGEAVAVSTKPFTIRLKYESTHYTQPVHEGIDTGRQNIGDAASLEDGQNVFLSDVKTGNKSIKKKMQDRAAFRRERRRHHRQRKQRKAVHDGNAMKNGDDDIVRTKHACKSVRISYPTADEAVKHKVIRGKEGRFANRKRSEGWITPSARQVVQITMNEIRQTAKILPVTHISLERVAFDFQKLENQDIRRWQYGKGPLYGYKSYKDYIRDEQHGRCACCGKPIEEYHHIHHRASNGIDNVKNIIGLCHQCHTEIHNSADAEERLSDLKKGVEQKYYVGLLNSVMPVLIEAAAAYCNENGIVFTVTDGKETAKTREKYGLDKDHCIDAYAISLADREVSNVEVADKIHLKRRFKKKTKAVIAKRNQREYHL…	-	CAATGGCATTAAGTTAAGGATTTCAGGAGTGCTTCGGCACTCCTGAGTCCTGACTTTCGAACCATTGACACGTTTGTTTTTTCGTAACAATTTGCTCCGGCAGGTTGTTATGGGATGACTGCATAACTGCACCCGGTAGTCCTGTACAGCCGCCGGCACTGCTTCAGGTTATACTGCTTACGAGTACATGTATGACTTATCAGGTCATACGGCAACAGTCTTCGGACTGAATTATTTCTGAAAGGAAATTGTAA
Ga0256404_1019803		Bovine rumen microbial communities from Lethbridge, Alberta, Canada	MNNYIYVVDKHGKPLMPTKRFGKVRHLLDDGKAVVINTRPFTIRLKYKSTHYTQPIHEGIDTGRENIGDAASLENGKNVFLSDVRTNNKSIKKNMQDRAAFRRERRRHHRQRKQRKAAHDGTIIQNGDADTVRTKHTCKSVKISYPTADHPVTHKIIRGKEGKFANRKRSDGWITPSARQVVQITMNEIKQTAKILPVTHISLERVAFDFQKLENQNIRRWQYGKGPLFGFKSFKDYIWAEQDGKCACCGKPITQYHHIIHRADGGIDNAKNIIGLCDDCHREIHSSADAEERLKELKAGVKQRYYVGLLNSVMPTLIEEVSAYCKNHGIVFTVTDGKATAKTREKYGLTKDHCIDAYAISLADRNGITDTEVCDTIYQKRRFKKKSNNMIAARNQRVY…	-	CAATGGCATTAAGTTAAGGAATTCAGAGGCTCTCCGGAGCTTCTGAGCCTTGATTTTCGAACCATTGACACGTTATTTTTCTTGTAACAATTTCATCATGGATGGATGCGTTGAGGGATAACATTCTGACTGCACCTGTCGGTCTTGTACAGCTGACAGCACTGCTTCAGGCCAGAATGATGTAACGAGTACAGGTAGAACTTATCAGGTTCTACAGAGACAGCCTTCGGGCTGAGTTATTTTCGAAAGGAAATCAATTA
OMGI01003682.1	OmgiIscB1	human gut metagenome genome assembly, contig: NODE_3682_length_6100_cov_3.653598, whole genome shotgun sequence | SOURCE: WGS DATE: 2019-01-27 GENOME_ID: 8314 CONTIG_ID: 3681 GENOME_ACC: OMGI01.1	MKYVYIIDKHGKPLMPTTRFGHIRKLMKSGKAVPISNNPFTIRLKYDTTSYTQDLWEGIDTGRQNIGDAVSDKDGKNVYLADVCTNNKSIKSNMQDRAGFRRERRRHDRQSKQRKAKHDGTEIKNGDDDTIRTKYFCKSVKISYPAADEAVTHKVIRGKEGKFANRKRPDGWMTPSAKQVIQITINEIKQTAKILPITHINLERVSFDFQKLENQDIRKWEYGKGILYGYKTYKDYIWDKQHGKCACCGQPITQYHHIIHRAEGGIDNVKNIIGLCDACHDEIHGSQDAEDKLKELKEGVRQRYYIGLLNSVIPALIEEISAYCKKNGIEFMVTDGKMTADTRKEHGLQKDHCTDAYAISLAGRNITTVSVSDTIYEKRRFKKKSCNIIAARNQRVYKF…	-	CAATGGCATTAAGTTAAGAAAAATGGGGCTACTTCGGTAGTCCCTGACCTCAACTTTTGAACCATTGACACGTTTTTTATTTCGTAACAATTACGAAATGATACTAACACCCTTCGCACCAGTTGCTCTTGCACAGGTGGCTGCTCTGCATCAAGTGTTAGTGACATTACAAGTGCAGGTATATCTTATCAGGATATACAGTAACGCTCATCATAAGCGAATTATCTCAGAAAGGAGATTTA		From Altae-Tran & Kannan et. al. (2021)
QUKU01000013.1	QukuIscB1	Ruminococcus sp. OM08-7 OM08-7.Scaf13, whole genome shotgun sequence | SOURCE: NCBI_Prokaryotes DATE: 2019-01-27 GENOME_ID: 172916 CONTIG_ID: 4 GENOME_ACC: GCA_003481515.1_ASM348151v1_genomic	MTTLEERLSKTEYIYVLGFDGKPQMPTRRKRHVLKLLKTGRARIAEDIPFTIRLTYRNAPVLQPVTLAEDPGRTNIGAAVLSPLGDLLFAAVIETRNKEIKKLMADRKKSRQASRRGERKARQRLAKRYGSMLKSGMIMRKLPMYAADKFVACKFIRNTQARFCNRKRCTDWITPTVQHLVQTHLNIIRKISRYLPVTDIAIEVNRFAFMHMENPKAVGVDFQNGPLKGYDDVKEAIRTQQHGKCLMCKKPIAHFHHIVPRSRGGSDTIQNLAGLCTEFHTKVHTDTAFRKDFDEKKSGQLKKYGALSALNQAVPFICKKLLEEYGEEHVHFCRGLDTSLIRTALGFEKTKKNQMHEVNAYCIGLAALEVNEVAAPAFDHTFQIRQFRRQDRSIIHHQT…	-	GTCAAGTAACTCATGACTAAAGTCACGAGCTTGCGAAAGCAGGTTCTGGTTTTAGCTGTAGGGTTACTGAGCAGGGATACGGTGACGTATGCGTGTATCCAATGGCATCTTCGGATGCCGGAGGGTGCTGGTACCGGAGGATATCATGCTTTTCAGCAGGATTCCAGTCTTCCGTTCTACAGAGCATACGCCAAGTCCAGGAAAACAAACGTAAGTGCAGTGCCTCAGGCTTACCACCGGTGCAGGAGGACCGTTCCTCCCGTGAAACAGCACTGCTAAAGGAGTTAGT		From Altae-Tran & Kannan et. al. (2021)
QUIS01000025.1	QuisIscB1	Ruminococcus sp. AM36-17 AM36-17.Scaf25, whole genome shotgun sequence | SOURCE: NCBI_Prokaryotes DATE: 2019-01-27 GENOME_ID: 172850 CONTIG_ID: 17 GENOME_ACC: GCA_003480205.1_ASM348020v1_genomic	MKQKKQKVIVYILNKKGKPLMPTTRCGHVRKLLDSKKAVVVNSNPFTIRLKYDTPNGVQDVFAGIDSGRENIGSGVSNEDGDCLYLGELRTSNKSIKMKMNERAGFRRERRKHDRQNKQRKARKDHTEIQNGKADICRATISCKSVQISYPTAEESVTHKIIRGKEGKFANRHRDGDWITPSARQLVQIHMNDLKSICKILPISHVTLERVAFDFQKLENENIKAWEYGKGKLYGYDSPEEYIHDVQDGKCLVCGKPHIDYLHHIIPRSKGGSDKVSNIAGLCYDCHYGPMGVHNCQDTQDRLPELKNEANKQYKVSLLNSVMPVLIEEIDKFCKANSIMFSICEGHDTAKVRDMYDLQKDHCLDGFAISLVGRNVKSVDVMPDRIHQKQRYKKKSKNI…	-	CAATGTCATTAAGTTAAGGGATTTTGGCAGCTTCAGCTGTCAAAGTCCTTTAATTTAAAAAACATTGACACGATTTTTTTCAAAGGGATTTCGTAACATTTGTTGCGAATGAACCGAGAAGATACTAACACCCCATGCACCAAGCGCTCTTGTACAGGTGCTTGCTCTGCTTCAAGTGTTAGTGATATTTCGAGTACAAGTACAACTTATTAGGTTATACAGCGACATCTCTTCGGAGATGATTTACAATCTGGTTTCCACCAGAGAAAGGAACTTTATGAAGCAAAAGAAACAAAAAGTA		From Altae-Tran & Kannan et. al. (2021)
QUKU01000039.1	QukuIscB2	Ruminococcus sp. OM08-7 OM08-7.Scaf39, whole genome shotgun sequence | SOURCE: NCBI_Prokaryotes DATE: 2019-01-27 GENOME_ID: 172916 CONTIG_ID: 32 GENOME_ACC: GCA_003481515.1_ASM348151v1_genomic	MVYILNKKGKPLMPTTRCGHVRKLLDSKKAVVVSSNPFTIRLKYDTPNGVQDVFAGIDSGRENIGSGASNEDGDCLYLGELKTSNKSIKMKMTERAGFRKERRSHDRQNKQRKARKDHTEIQNGNADICRTTISCKSVQISYPAAEKSVTHKIIRGKEGKFANRHRDEGWITPSARQLVQMHMNDLKSMCRILPISHVTLERVAFDFQKLENENIKAWEYGKGKLYGYNSPEEYIHDVQGGKCLICGKPHIDYLHHIIPRSKGGSNKVSNLAGLCYDCHYGPMGVHNCQDTQDRLPELKNEANKQYKVSLLNSVMPVLIEEMDKFCKANSIIFSICGGHDTAKVRDMYDLQKDHCIDGFAISLAGRNVKSVDVMPDRIHQKQRYKKKSKNIIQKRNCRE…	RTGA	CAATGTCATTAAGTTAAGGGATTTTGGCAACTTCGGTTGTCAAAGTTCTTTAATTTGAAAAACTTTGACACGATTTTTTTCAAAGGGATTTCGTAACATTTGTTGCGAATGAACTGAGAAGATACTAACACCCCATGCACTAAATGCTCTTGTACAGGTGCTTGCTCTGCTTCAAGTGTTAGTGATATTTCGAGTACAAGTACAACTTATTAGGTTATACAGCGACATCTCCTCGGAGATGATTTACAATCTGGTTTCCATCAGAGAAAGGAGCTTTATGAAACAAAAGAAACAAAAAGTA	x
NZ_JACBGJ01000005.1	LasIscB1	Lactobacillus salivarius strain KZ-NCB Lactobacillus_salivarius_contig_50, whole genome shotgun sequence | SOURCE: NCBI_Prokaryotes DATE: 2020-10-27 GENOME_ID: 358408 CONTIG_ID: 45 GENOME_ACC: GCA_013391745.1_ASM1339174v1_genomic	MSKSQIKKLIYVVDSNGKSLMPTTRNRKVRHWLATGQAHWFGNSRKTIQFTRPVNQHIQPVTVGVDLGRHTGISAVDQSNNREYYSAQVERPYVQEVKRNKQRKMYRTQKRHRLRHRQSRFDNRRKPNGWLAPTIQHQLDFIDYEIQRVSQFLPVDKIVLEDQPFDIRKLTNDNQRPADYTKGPQSGFASLKAYLYASQNGIDPIDGQHYLLSDMVVHHLLPRSQGGTNSPHNLVLISKEHHNNANHRNGVLKHLAQQLRDCLDTRGAYLMNILYNRLPEQLSNIAPVVFTAGYITAQNRKTYGINKSHINDALVIAGGNAQTIRLAPSIKRVKLRRNNRSLAKFYDAKYEDLRDGQIKSGQELSSGRTSRSREYHYDNQRIYRARKIKKGRTSIRKNH…	NTGA	ATCAACTACCTCACGATAAATCGTGAGGTTTGGTAATAGCTATGCTGTTACTAAACCTGGTTGACTAGTCTCAGTACTTCATGTACTACGTTATTCCAGAATAAGTTATAGGTACCTGTAAATACTTCTCTCGTTTGCAGCACTACGCATTAATATTAAACCAAGCTAATTGGTAGGCTTCGTGTATTAATGCTTGTTATTAAACAAGTAAACCTGGAAATAACTTTGACAAAGAGAACTCACAAAGCGTGATTCTTTCCGCTTTGACTTACCGTATACTAAATATAGAAAGGAAGTGA	x	From Altae-Tran & Kannan et. al. (2021)
Ga0315274_10054540		Sediment microbial communities from Yellowstone Lake, YNP, Wyoming, USA	MPVLSFEGKPLMPCTQTKARHLLERKKAHVVKLNPFIIQLNFICENKVQDISLGIDIGYKTIGFSAITEIEEIMSGEVKLDNKTSERMVIRRICRLKRRCKLRYREPRFNNRTRSENWFPPSIQRKLNTHISLINKLKSFLPITKVIIEIAKFDIQKIENSEISGIGYQQGNLYGYLNVKMFLFNREKGKCQFCRKKIEKGQKVHIHHIKSKNEGGTDRPSNLALLHKNCHEELHEKMLYDKLKFVKSYKTESCILTIGKKLQELIDCEVTFGYITNFRRKSLELEKTHINDAFVIAEGNNQKRCKPLIIEHKRINNRILQVSRKGFKLLSIRRKRYKIQNKDFIWIDGIKYLCGGTKMNGARVYYFKGTIKQDISSKKIEKVYHTNSLVWF*	-	TGGCCTTACAGCGTTATTTTAAATAATGTTGTGAGAGTTTAGGGAGCTTACTTAGTAATGAGTAAGCAGACGTTACAGTTAAAGTTCAAGAACGTACCTACGGATACTTCACTAGTCTGTAGCTCTACAACTTTGCCATTAAACAGGAACGAAAGGGCCAGTGTGGTAGAGAAAGTACTGGACTGTAACAATCCCGAAGTGAATCAACGGAAACAGGTATCCGAGCTTAAAGCTATT
Ga0243848_1000244	HfmIscB-1	Human feces microbial communities from a cholera patient in hospital, Baltimore, Maryland, USA	MVYVLNENGQPLMPTENHAKVRVLLRQGKAKVVNNCPFTIQLLYSSTNYTQPVTLGVDAGSKHIGLSATTEDKELYAADVELRNDIVKLLATRRASRRSRRNRKTRYRKPRFNNRKRDKGWLTPSIKEKIGTHLKVVDDTCKLLPVSKIIVETASFDIQKIKNPDVKGTDYQQGEQLGFWNVREYVLFRDGHKCQCCKGKSKDKILNVHHIESRQTGGNAPNNLITLCETCHTGYHKGTIKLPAKIKRGMKFKDAAFMGIMRWAFYGELKKRYPDVSLTYGYITKNTRIENELPKEHYVDARCISGHPLARPLGTVFYIKKVRCHNRQIYKFKILKKGVRKRNQAEYEVYGFRLYDKVSWKGRTCFVFSRKSTGYITLRLLDGTRVKESASYKKIKLLR…	ATGA	CTCACTAATACCCACGGGCAAGCCCGTGGGGTTGCAGTAGAAATACTGTAACCCATGTGAGTAGCCTAAGTCTTGAAATAAAGACTACGTTAAGAAAGAATATATAGTTACCTACGGATGTAGTACCAAGTCTGTAGCTCTAAGGCATGTGATTAAACAGTTCTGAGGTATAGGAACAGTGTCATATGTATATAAAACCTTTCATTAACATTAGCGATGGTACACTAACCACTCGTTTAGAGTGAGTAATTAAAGCTTTAAGGCTTTTAAACATTTTAGAAGGAGGATGCGTA	x
mgm4547164.3	MgmIscB1		MVYVISKDGHPLMPTVRHGKVRHLLKENKAIVVKRCPFTIKLTYDTPDIVQEVTLGVDAGSKHIGLSATIETKELYASEVELRDDMSKLLEARREYRHARRNRKTRYRKARFDNRVRSKHRGWLAPSVEAKIETHIRVIENICDILPVESIVVEVTTFDTQKLQNPEIAGVEYQQGTLMGYTIREYLAEKFNHKCCYCGKPQGNGVRFEVEHLTPKSRGGSNRIVNLGWSCHECNEAKGNLTCEEFGHPEVRKEAEAGMKHAAHMGIMRWKLYERLKAIYGDRLHLTYGSTTLYLRHKAGLEKSHINDARCISGNPKAEPSEEYFCQKKVRRHNRQIHKLTIQKGGIRKRNQAPFEVKGFRLFDKVKAKGSEWYIHGRRVKGSFVLKTLDGEKLEIVPS…	ATGA	GTCAACTACCCACCGCTTAGACGCTAACGCGTCTTGAAGCGGGGGCTTGTGAAAGCCCAGTTGACTAGCCTAAGTGCTTCGAGCACTACGTTACCTGTAAATACATAGGCACCGCGGGATGTAATACCTAGTCCCGTGCTCTGCGGCATGTGGTTAAACAGTTCTGACGGGTAGGAACGGTGCTGCATACAAAAACTACAGGATAACATTGGCGAAGGTATCTAACGGTTGCAGGCACCGGCTTACAGCGTAAAGCCTGCAAAACTACGAAAGGAGACATGCC	x
ORRM01000724.1	OrrmIscB1	human gut metagenome genome assembly, contig: NODE_724_length_33230_cov_4.750505, whole genome shotgun sequence | SOURCE: WGS DATE: 2019-01-27 GENOME_ID: 10741 CONTIG_ID: 723 GENOME_ACC: ORRM01.1	MSTCACVLSKSGERLMPTIRLGKVRHLLKDGKAKIIKHHPFTIQLLYDSETNIQPIEICEDVGYNYIGISVKSESHEYVSVQYDTLQDEKDCHDSCRKMRRIRRNRLRYRKPRFDNRKRNKDWLAPSLEHKKELNVNVIKMYCEVVPITHVTVEVGSFDTMLVKAIQEGKAIPEGADYQKGPRYNLATLREAVFYRDNYTCKVCGRKAKNDSAILHVHHMFYWKGRHGNSLNELLTVCEKCHTPANHQKGSKLYGFGENIKFANLSGAAFMNTVRWQIVNELYATFGKLFVTFTYGAMTKEKRIALHLEKCHNNDAYAMGNFHPVDRCAFEHYKKVKRNNRILEKFHDSQYIDIRTGKVANGRSLFNGRINRSHKKDSENLHKYRGKRTRKGYRALRRK…	RNGNTGA	GTCAACAACCTCGCCTAAACCGTTCCGCCGGTTATAGACGGGACTTGCGGGGAAATTCGTAAGTCCGGTTGATTAGCCTAAGCCCGTTGCTTCTGCAGCGGGGGAAACTACGTTGTGTACCAATAATATAGGCACCTTATCCATACTCCACAAGTGGTAAGCTCTGCGGATGTTTGTTAAAAATCTCTGAGGGTAGAAGAAGTGCGAACATCATACCGAAAGGTAAAACAGTACAACAACATTGGCGATGTGGACCACAGGGCGCAAGCCCTGACTTATTGATTTATTATTTGCGAAAGGAGTGCCTTGCA	x	From Altae-Tran & Kannan et. al. (2021)
Ga0134492_1000535		Human fecal microbial communities from ulcerative colitis therapy, University of Washington	MPNKVYVINKHGRPLMPCSPAKARHLLDAGKAKVKKRTPFTIQLVYGSSGYTQEVILGVDDGSKTIGISASTKKEEVFAADVTPRNDVVNLLSARREFRRARRNRKTRYRKSRFDNRVRSKRKGWLAPSVEVKIQEHITSIKMVCRILPVSKVVIETAEFDLQLLKAIEEGKPVPQGEDYQQGEMYGHYNVRQYVLWRDNYTCQCCGAHATKKKEVRLHVHHLESRKVGGDAPDNQVTLCESCHEKLHKGLITEGDFKKRKRRSTRDATFMGIMRKTLMQRLCSELPIPVVETRGYITKATREKLLVLPKSHTNDALAIAQGKRGFNVGYLPGIIQTDKIYTIRPVRHHNRQLHKAAILKGGIRKSNQVGKYVFGYRLFDKVQFNEQDCFIWGRRTTGI…	-	GTCAATAACCCCCACCAAATCTAACGATTTGGAGGGGGCTTGCGAGAAATCGTAAGCCCTGATTGACTACCCTAAGTGTTTCGAGCACTACGTTACTCAAGAATGTAAGAATAGGCACCGGCGGGCGTGAATCCGAACCTGCCGCACTGCGGTGTGTGATTAAAAGCTCTGAGGGTAAGGAGCGGTGTTGCACACGAAAACCTTGAGATAACATTGGGTACGGATACCTGACGGCCGAAAGGCCGCGTGGCTTTTTCGTTAGCCACAACCAAAGAAGAAGGAGGAAGGCATCATGCCA
Ga0243876_100026		Human feces microbial communities from a cholera patient in hospital, Baltimore, Maryland, USA	MTANIYLIDMNGNPLMPCRSSAFIRCKLKSKEARVVRRKPFTVQLLYPVRNCYKQDITLGVDAGYRYIGFSASTEKAELFSAELEQDCGMVERNKERRMYRRQRRSRLRYRKARFDNRISTKKAGWTAPSLQRKRDTHLRFIMMLKSIMPVTKTVIEIGLFDPALMKATAEGREIEGADYQHGEAEGFENMKSYIRYRDSYTCQNPDCRCHKMNPKDREKLRLFVHHIGYWKKDRSNRPANLVTLCELSHTAENHQESGLLYGWKPKVKSLRETAFMNIIRKEIVERLKLIYPDMDVRYTYGYRTNMTRKEWCIEKTHHGDAFCIAGNYSLKRAETLYFTQHRRNNRSLEKFYDAKYLDSRDGKRKSGKELFNGRTARNKNFCGENQHQYRSQKLSKGK…	NTGA	GTCAACTACTCGGCAATTAAATTACCGAGCTTGAAAGAGCTGGTAATTATTGTGCTGTATAGAGAAAACTCTGTACAGAAGTTGATTAGCCTAAGTGCCTCGGGCACTACGTTAGGACAGAATATACAGGCACCAGGGAATACTTCTCTCGTTCCCTGCTCTGCGCCCTGTATGTAAACATCTCTGTGAGTAAGGAGAAGTCATACCGGGATACAAAACCTGTCATTAACACTGGCGAAGAGAACCTACCGCACACTGCTTGTACAGGGTGTGTGAGAGCATCATGAGAGCTTTGCTTTCGCTTGATGCATTGATT
Ga0169696_100022	HfmIscB-2	Human fecal microbial communities from infant at 12 months in Denmark	MAYCFVVDKNNRPLAPTKVNKGWYLVRKGRAKIKSRYPMVIQLEKEVEPDKYDESRVVVGIDDGSAHVGLAIVQKCPTKNKVVFKGTIEQRQDVKHLMDVRRGYRRYHRYHKRYRQARFNNRHSSKRSGRLAPSIKQKKDAVLRVLYQLNRWINIQEYYLEDVCMDIRAMTDGYKPYRWQYQKSSRLDENLRKAAIIRDGCKCQECGRSNCVLEVHHIKARKYGGADTIGNLITLCSGCHQKTEGREREFEDRYFKIIGSKPKRFDYAMHVMQGKNYLRERISELGPLHLTNGGETANKRIEWNIVKSHSNDAICITDCISDTCDVKEWIIKPMRRKSKAKTDNVLGIRHRDLVSYTYKNGEIHTGYVTALYPELLALNFQSKTKHCKKVNAQKCRLLW…	RNRRRD	AGGACTAATTATTAAGCAGTCTAATATATAGACAAAAGTGTAAACAAGTGGACAAGTGTATAATTACATTTCTTGTTTACACTTGCTTAACAATAGGTTTCAAGCCTTAGTGACTGCTACTATCGAAAGATATGTTGCAGATACGAACTACGTTAGGGAAAAGGTTAAAGACACACCTTTAGATGTACTCGTCAGTCTGAAGCTCTGTGAGTGCCAATCAAGAAACTGTGCTAATGTCCTGTACAGATAACAGAGAAACACATATACCTTCCCCGACATTGGCAAGACGAAGATTACTCCGAAAGGAAGGTATCCAGAGATGGAAAATGAA	x
Ga0394879_0000885		Desert spring benthic microbial communities from California, United States - Upper Travertine Spring	MQSVFVLSSDKKPLDPTSPAHARKLLRAGQAAIYRHYPFTIILKDRAAAESVTHAHAVKIDPGSKKTGVALVNQAGRVRWVGEIEHRGQQVREALLSRRQLRRARRSRTIRYRPARFDNRRRKDGWLPPSLESRIANVVTWVGRLQKLAPVESLALELVKFDTQLMESPEISGAEYQQGELAGYELREYLLEKWGRKCAYCGATDTPLEMEHLTPKSRGGSDRVSNLTLACHPCNQAKGNQTAAEFGHPEIQAQARQPLKDVAAVNASRWVIYRRLQVTGLPMECGTGGRTKYNRATLGLPKAHWIDAACVGESGASVQINPALRPLAIRATGHGTRQMCRMDKFGFPRTSAKRVRRAHGFRTGDLVRAVVPSGKKAGTHVGRVAVRASGSFDIKTPRG…	ATGA	GTCAGCGACCGCTGCCTGAAAGCAGCGGCTTGTAGGGGCGACTCTGCAAGCCCATGCTGACCAGCCTCAGCCAGGAGTCCTGAAGTCGAAGGACTTATCGGGCTACGTTCGCGGGAGAGTTGACGAACGCACTCCGGGGTGCGTGGGCCAGCCCCGGACACTGCAACCGGCCAGTTAAACATCCCGAGGGTCTAGGGAAGTACTTGTCGGACACGCTGACCGCGAACATTGGCGAGGCCCACTTGACCGACAAATCCATAAGGACGAGTCGCGCGCTCCGTAAGGAGCAAAACTAAGGAA
Ga0243958_100158	HfmIscB-3	Human feces microbial communities from a cholera patient in hospital, Baltimore, Maryland, USA	MRVFVLNKRGKPLMPCSPAKARLLLKEEKAIVKRRTPFTIQLTIATGETKQPVSLGVDAGYEHVGLPASTEKAELYASEVELRQDITDLLSARRALRQSRRNRKTRYRAPRFNNRLCTKRKGWLAPSVENRINAHLSRIKAVLRLLPVTKITVETASFDLQLLKNPDISGKEYQEGEQLGFWNIREYVLCRDGHVCQHCYGRSKDPVLNVHHLESRRMGGDSPGNLITLCETCHKALHRGEITLKAKRGQSFREEAFVGIMRWEVHNRLRALHPGIEVSNTYGYRTKHARIANGIAKSHCADAFAGNLGAERLCEFFFQKQMRRNNRQIHKLSILKGGIRKRNQAPFEVKGFRLFDKVACQGEEGFIFGRRSSGFFDVRKLDGTRISAGISCKKLHLLE…	NTGA	GTCAACTACCTCGGCCTAAAGGCCGCGGCTTGAAAAAGCCTCTAGTTGACTAGCCTCAGGCCGTCATTTGGCGGACTATGTTGGTCGGGATTTTATAGGCACCGCGGGATGCAGATCCTAGTCCCGCGCTCTGCGGCTGATGGTTAAAAGCTCTGAGAGGTAGGAGCGGTGCTGTCAGCTTGAAACCCCTTCCAACATTGGCGAAGGATCACAACCGGTCGAAAGACCGAGGAGATAAAA	x
UZOQ01000009.1	UzoqIscB1		MAVVYVISKSGKPLMPTTRCGHVRILLKEGKARVVERKPFTIQLTYESTEETQPLVLGIDPGRTNIGMSVVTESGESVFNAQIETRNKDVPKLMKDRKQYRMAHRRLKRRCKRQRRAKAAGTVFEEGAKQRLLPGCSKPITCKSIRNKEARFNNRKRPAGWLTPTANHLLVTHLNAVRKVQKILPVTKVVLELNQFAFMAMDNPKVQRWQYQRGPLYGKGSVEEAVSMQQDGHCLFCKHGIDHYHHVVPRRKNGSETLENRVGLCEEHHRLVHTDKEWEAKLSSKKAGMNKKYHALSVLNQIIPYLADQLADMFPGSFCVTSGQDTYMFREKHGIPKDHYLDAYCIACSALTDANKVSVPKGKPYMVRQFRRHDRQVCHKANLNRSYYSDGKLVATNRH…	NTAG(RRC)	CGCTCTTCCAACTTAATGGTTGCGGCCATGAGTTGAAAGAGCACAGGCAGAGACATCCGTAAGGTCGAAAGGCCGGACGCACCCGGGGATTTCCCCAGTTCCCGGCACTGCATAGCGGATGCCAGTTGGTAGAGCAATCTATCAGAAAAGCCAGGGGGAACAATCACCTCTCTGTACCAGAGGGAGTTTTAACAAAGGAGGAACGG	x
KY407659	IteIscB	Ignatius tetrasporus culture UTEX:2012 chloroplast, complete genome	MNTILVLSSIKIPLMPSHPARARQLIQSGKAKVYRHNPFTIILTERNQGNIQPIECKIDPGSQTTGMALVVQGKKQTKALLGIHLKHRGKHITQALKKRSVSRKFRRSRKTRYRPPRFLNRTRPIGWLPPSINSRLNNITNWVRKLKVWAPLSSIEVENVKFDIQKLQNPEIQGIEYQQGTLMGYEVREYILEKFHKTCAYCGQTKGRLEIDHIIPKSKGGSNRMSNLTLACQRCNQKKGNQSLTEFVKNKQKLEKIKAQCRTSFKDAAIVNSMRKALVSTLKKFHLPVYCWSSGLTKYNRVRQNYEKHHWIDAACVGNSGSNVCLPRNSSVLTITAMGRGNRKKCQMNKYGFPKSKPKQAKRVHGLDTGDWVKIRALSPEQNANRNEKNQITRPVYGR…	NNG	GTCAATGACCCATTTTCAATAACACAATGAGCAAGCGAAGCGGGGAGTTTTGCTCCCCAAATCCAGAGCTCCTTTACATTGACCCGGCTCAGGGACTTCTAAGTTCCTACGTTAGCAGTTAATATTATAGGTACCCCAGAATGCTTCACCAGTTCGAGGGCTCTACGGTAAGTGGTTAAACAAGTGGAAGGGGTTAAACTAGTGCTGCTTACATAAACAACTGCATAACATTGCCAAGGTGACGTGATTCATACTAAGCTCTAAGCTAGCATGAGTCACACCACCATGCAAGTGTGTAAATGCTTTTCGCTCACTTGCATGAGAGTGATTGAAGGTAACT	x	From Altae-Tran & Kannan et. al. (2021)
Ga0137379_10029863	VzsIscB	Vadose zone soil microbial communities from Sagehorn Ranch, Mendocino, California, USA	MCLVYVLTPDGQPLMPCAPAVARLLLKGEKAKVVRRTPFTIKLFTHPKHAYTQPLTLGMDTGSAVAGVAVANEEGAIFYLAEVEMRNDIAATMKERASKRRNRRQRKTRYREARWRNRRNSIRADRFSPTMRSKIDGHLREARFVQALLPISSQVLETGTFDPHALKHPEVLQQKWLYQKGINYGFANTKAYVLTRDAYTCQHCQGKSRDRRLEVHHLVFRSQGGSDEEANLLTLCKTCHDRVHAGTISLKQRGRKKGGLAHATQMNSIRVQLLKRLGAEETWGFVTKEHRLLAGLPKTHANDAAVIATRGKTPQFRTMQVILKKCIPAGDYQQTKGVRSEQPITTGKIRGFRKFDKVCYGGREYFIKGRMSTGYAILMDIDGKKVDLKPIPKFEQLKR…	ATAAA	GTGAACTACCACTGGGCTAAAGACCCGGTGGCTTCTTCGGAAGCCCAAGTTCACCAGACTCAGCCCCAGAAATGGGAACTCCGTTCATGTGGTCATGACACCTGCGGTTGACGCATCAGACCGCTGCTCTGTCGCCTGGGTTTAAGTAAGACTGGGGAAAAGTTCGGTGATCCAGGTGCAAAAAGCCGTGTGAACATTGTCGAGATGAAGTCGGACTCGATTGGTGGTCACAGCCAACCGATACGCACCACCTGCTGGTTGCAGCAGAGCATTTTTCCGAAAGGAACTGT	x
SEQG01000039.1	CdiIscB-2	Clostridioides difficile strain LC3P-135-3 NODE_39_length_37572_cov_14.4214, whole genome shotgun sequence	MVYVINFEGKPLMPTTNAKARKLLKQKKATVKRVNPFIIQLLYKTDTEYIQTITLGIDSGYLNIGFSAITDSKELIVGEVKLLQGIKDRLLEKSQYRRIRRQRLRYRKPRWNNRKIKQGWLAPSLQHKLNTHLKFIDYLNSILPIRNIVIEVANFDIQKIKNPDISGVEYQQGEQMGFWNVREYVFHRDGHKCQNPNCKNKSKEQILEIHHIKYKSEGGSDAPSNLITLCNKCHTSPNHKKGKFLYDWCENGKKVRGFRDATFMSMIRWYLLEQLKEKYTNIKATYGYLTKNHRIEHGIEKSHFNDAFAIAKGVNQVRNLEVFKVEQSRLNNRSLEKFYDAKYIDNRTGEKVSASELNCGRRTRNKNLNSENLRMFRGQKISKGQRRIRKQKSLYQPND…	NTAAA	GTCAACTGCCACTACCCTAAAGGGTAGTAGCTTGTAAAAGCTAGTTGAATAGCCTAAGTTTACACTATGTTATGTAAGAATATATAGGTACTTTAGGATACTTCTCTAGTCCTAAACTCTACGGTATATCATTAAACATCACTGATGGCAGGTGAAGTGTGGTATATTTAAAACCTTTCATAACATTGGCGAAGAGAGCTTACCACCGTAAGGTGAGGTTAAATTATCTGAAAGGATTATACTAT	x
MNIF01000020.1			MNVVYVLSPDRVPLMPCSCAIARLLLKQGKAKVVRRTPFTIKMYTQPVDTHTQPLTLGIDTGSAVIGSAVSDECGNILYVSEGEVRNDIAQTMKNRATSRRNRRYRKTRYRPARWLNRRNSLKTGRFSPTMTSKTEAHLREIRFVQSLLPIQSIVLETGTFNPHALKHPAVLQNKWMYQKGINYGLANTKAYVLTRDGYVCQRCKGQSKDRRLEVHHIVFRSQQGSDEEANLLTLCKTCHEGLHAGTVTLKQKGKRKGNLLHATQMNSIRIQLLSRVEAIETWGFVTKEHRLLAGLPKEHIFDAAMIATRGNIPVFQTTEVLLKKCISDGDYQQTKGKHSQQRIPTGKIAGLRKFDKVRYLGVEYFIKGRMSTGYAILMDLSGNKLALKPTPKFDNMKR…	-	GTGAACTACCGCTGAGCTGAAGACTCAGCAGCTTCTTCGGAAGCTTGAGTCTTCAGTCTGGTCGCTTCGTGAGAAGCTTGAGTTCACCAGACTCAGCCCCAGAAATGGGAGCTCCGTTCGAGAGGTCAAAACACCTGCGGTTGACGCATCAGACCGCTGCTCTGTTGCCTGGGTTTAAGAAGGGCTGAGGGAAGGCCCGGTGATCCAGGCGTAAAAAGCCTCTTGAACGTTGTCGAGATGAAGACGGATTCTCCTGGTGGCCACAGCCAGGAGATACGCACTACCTGCCTTTGGGCAGAGCATTTTTCCGAAAGGAATGGTCGT
Ga0075011_10017758	FmcIscB	Freshwater microbial communities from Pennsylvania, USA, analyzing microbe dynamics in response to fracking	MVYVISMNGEPLMPTGNGKARILLKEKKAVVKRRKPFTIGLTYEPETSYTQPITLGIDSGYSTVGFSAVTDKKELLAGEFELLKNMKERLEAKARYRRVRRSRLRYRAPRFDNRKRTKPTGWLAPSLKHKLDSHMKFIASLYAILPITGCVVEVANFDIQKMKDDTIRGVDYQQGDMLGFWNVREYVLHRDQHRCQNPDCKNKGSEVILKVHHIRYRSNGGTDAPGNLITLCSRCHTPANHQKGRFLYTWMEEGKKTRGYRDATFMTTIRWKLIEQLRQAIRGVRFTYGYQTKNHRIRYGIEKSHCNDAFAIAGGVEQIRNPVIHRLMQSRRNNRSLEMFYDAQYIDTRTGEKASGTVLNSGRTTRNRNHDDENQRIYRGQKLSKGQRRIRTKRHFYQP…	NTAAA	GTCAACAGCCAGCTACCCTAAAGGGTAGTGGCTTGTGAAGAATCGAAAGAAGACACACAAGCCGGTTGAATAGCCTCGGTCGGAGGGGGAACCCGAAGACTCCGTTATATCGGAATGCATAGTTACCCATGGATGCTTCTCCAGTCTGTGGCTCTAAGGATCCGTATTAAAAAGCGCTGATGGCAGGCGACGTGTGCGGATTGAGAAACCCGGTATAACATTGGCGAGGAGAAATTACCCGGGCGGCTGGCAACAGCCAACCGGCGATCGATTTATCTGAAAGGATTAATAAAA	x
LQWY01000025.1	DamIscB-2	Domibacillus aminovorans strain DSM 1314 DSM1314_contig_31, whole genome shotgun sequence	MFCVVYVLTIDGKPLMPCSSVIARLLLKQGKAKVRRRTPFTIQLLYKTKTEYTQPLTHGLDSGSAKVGSAVSDEKGNVLYMSQMEIRNDITEKMKQRSKYRRNRRNRKTCYRKARWLNRKNSTKKDRFSPTMTSKINSHLKEMKFVESILPITRQIVETATFDPHALKNPAVLTNKWLYQKGMNYGYANTKAYMLTRDGYRCQHCKGKSKDKRLEVHHIIFRSMGGSDEESNLITLCKTCHDALHRGEIELKKRGKKKGQLNHATQMNSIRMQLLKRTHAEETFGFVTKEHRQFMELPKEHYFDAVTIATEGKGARFQTNQVLFKRCVSDGDYQQTKGVRSEQVIPTGKLFGFRKFDKVQYKGKEYFIKGRMSSGYAILMDTEGNKVDLKPIPKFSKME…	ATAAA	GTGAACTACCACGAACCTAAAGGTAACGTGGCTTCTAAAAAAGAAGCTACATGGTCTCTAGCTTCGTCCCTATGGGGTAAGTTCACCAGACTCCGTTAGGAGAAATCCTAGCTACGTTAATGAGGTCATGACACCTTCGGTTGACGCACCAGACCGTTGCTCTGTCGTCCATGTTTAAGTAGGGTTGAGGTAAGGCTCGGTGACATGGACGTAAAAAGCCTTTTTAACTTTGTCGAGGTGAGGTCGGATTCCTTGTATGGTCACAGTACAAGGATACGCATG	x
LDEB01000035.1			MVYVLSINNEPLMPCSNVIARLLLKQGKAKVKYREPFTIKLTYETTTYTQPLTLGVDTGSQTFATAVTNGKGNILYTSEVVLREDKNHSIKKKMDQRRMYRRNRRNRKTRYRKARFNNRKNSKRKNRFSPTMTSKLHSHQKEIEFIKSILPIAKLILETGTFDPHLMKNPSLANLKVKPWGYQQGPNYGFENMKARILARDNHTCQICKKKPKNERLEVHHIIFRSQGGSDEENNLVTVCHSCHVELHKGLIHPNFEGSLKNALKYATQMNSIRVQLLKLYPDAIETFGYVTKANRLNLGLPKEHYVDAAVIATAGNQVNFACNLMIKRCIPKGDFQRTKGIRSEKIIPKGKIDGFKKYDKVRYFGNEYFVKGRMTTGYIQLMNIYGEKISFNHMPKGF…	-	GTGAACTACCACATACCCAAGGGTATGTGGCTTCCATTAAATAGTTTACCAGACTCAGTATATAGAAATATATACTACGATAGTTAAGTCATGACACCTTTGGTTGACGCAACAGACCATTGCTCTGTCATATACGTTTAAGTTAGGTTGGAGTAAGCAAAGCCTTGTGGCGTATATCTAAAAAGCTTAATTATCCTTGTCGAGTTGAGGTCGGAAAAAATTATATGGTAACAATATAGTTTGAGTACGCATTACCTGCTTTTAA
Ga0137371_10051144		Vadose zone soil microbial communities from Sagehorn Ranch, Mendocino, California, USA	MNRVYVLSSDRVPLMPCSCAIARLLLKHGKAKVVRRTPFTIKLLSQPEDAYTQPLTLGIDTGSSVIGSAVSDERGNILYLSEVEVRNDIVQTMKERAAIRRNRRQRKTRYRPARWLNRRNSIKTGRFSPTMTSKIEAHLREIRFVQELVPIQSIVLETGTFDPHALKNPTVLENKWLYQHGVNYGYANTKAYVLTRDGYLCQQCRGKSKDQRLEVHHIVFRSEHGSDEEANLLTLCQTCHDSLHAGTITLKQTGKRKGTLLHATQMNSIRMQLLKRVQAEQTWGFVTKEHRQVWSLPKEHIFDATVIATRGQRPTFQTTAAITKRCVPDGEFQQTKGIRSKQRINTGKIGGFRKFDKVRYFGQEYFIKGRMATGYAILMDIAGHKVALKPIPKFDKMKR…	-	GTGAACTACCACGAGGCTAAAGACCTCGTGGCTTCTTCGGAAGCCTGAGTTCACCAGACTCGCCAGCAGAAATGGTGGCAGCGTTCGAGCGGTCATGACACCCTCGGTTGACGCATCAGACCGCTGCTCTGTCGCCTGTGTTTAAGAAGAACTGAGGGAAGGTTCGGTGATGCTGACGCAAAAGCCGCTTGAACAGTGTCGAGATGAGGCCGGATTCTCTTCGTGGTGACAGCGAAGAGATACGCACAACCCGCGCAAGCGGAGCATTTTTCCGAAAGGAATCGTCGTTATGAA
VBHI01000071.1			MNMVYVFSPERAPLMPCSGVMARLLLKQGKAKVVHRTPFTIQLLSQPENTYTQPLTLGVDTGSSLMGSAVADENGNVLYLSEVEIRNDIARTMRERAASRRNRRNRKTRYRPARWLNRKNSIKKERFSPTMTSKIDAHLREMRFVQSLLPITSMVLETGTFDPHALKNPEVLQNKWLYQKGINYGYAHTKAYVLTRDGYTCQHCQGKSKDQRLEVHHLVFRSEHGSDEEANLLTLCKTCHDGLHAGTVTLKQAGKRKGNLLHPTQMNSIRNQLLQRVQAEETWGFVTKEHRHFLGLLKEHLFDATVIATRGAKPIFQTNSALLKKCVPDGDYQQTKGVRSTQRIPTGKIAGFRKFDKVHYLGQEYFIKGRMATGYAILMDIQGHKLTLKPIPKFEQMKR…	-	GTGAACTACCGCTGAGCTAAAGACTCAGCGGCTTCTTCGGAAGCCTGAGTTCACCAGACTCAGCCGCAGAAATGCGAGCTACGTTAGATGGGTCATGACACCTGCGGTTGACGCATCAGACCGCTGCTCTGTCGCCTGGAGTTAAGTAGACCTGGGGAAAGGGTCGGTGCTCCAGGCGCAAAAAGCCTTTCTAACATGGTCGAGATGAGGCCGGATTCCATGCATGGTCACAGTGCGTGGATACG
DMZA01000063.1	KteIscB	MAG TPA_asm: Ktedonobacter sp. isolate UBA10491 contig_29023, whole genome shotgun sequence	MCLVYVLTPDSKPLMPCVPAIARLLLKEGQARVVRRTPFTIKLLTLPKTTYTQPVTLGVDTGSAVVGVASADESANILYLSEVELRNDIAATMKERASKRRNRRNRQTRYRQPRWLNRRKSIKQGRFSPTMRSKIDGHLREIRFVKSILPIRAIVLETGTFDPHALKNPEVLQNPSLYQKGINYGFANTKAYVLTRDSYMCQRCQGKSKDRRLEVHHLVFRRQGGSDDETNLLTLCKTCHDGLHAGTITLKRSGKKKGTLAHATQMNSIRVQLLKRLDTEETWGFVTKEHRLLAGLPKTHANDAAVMATRGKTPQFRTTQVILKKCIPDGDYQQTKGVRSEQPITTGKIRGFRKFDKVRYCGQEYFIKGRMSTGYAIFMGMDGKKVNLRPIPKFEKMKR…	ATAAA	GTGAACTACCACTGGGCTAAAGACCCAGTGGCTTCCTCGGAAGCCCAAGTTCACCAGACTCAGCCCCAGAAATGGGAACTCCGTTCGATTGGTCATGACACCTGCGGTTGACGCATCAGACCGCAGCTCTGTCGCCTGGGTTTAAGTAGGACCAGGGTAAAGTCCGGTGGCCCAGGTGCAAAAAGCCTTTTGAACGTTGTCGAGATGAAGCCGGACTCTGTTGGTGGTCACAGCCAACAGATACGCATCACCTGCTGGTCACAGCAGAGCATTTTTCCGAAAGGAACGGT	x
ACWL01000074.1	CopIscB	Coprobacillus sp. 3_3_56FAA cont1.74, whole genome shotgun sequence	MVYVISKDGNPLMSCCNVIARLLLKQGKAQVKKREPFTIKLNYETTNYLQNLTLGVDTGSRTIGTAVSNDNGDILYMSEVVVRNDITEKMTQRAKYRRNRRNRKTRYRKARWLNRANSIKNDRFSPTMRSKLYSHVKEIECIKSILPITQMVFETGQFDTHLMKNPSLANPRIRRWGYQKGPNYGYENTKAMVLNRDNYTCQCCKGKHKDSKLEIHHIVFRSKGGSDEASNLITLCHTCHKDLHSGKINPKLKGRIKGNLKFATQMNTIRKQLFRLYPNAIETFGYITKANRLQLGVNKEHYYDACTIATQGNRFTIKSNLYKKKCISDGDFQQTKGICSKQPIVTNKIHGFRKFDKVRYLGKNYFIKGRMSTGYAVLMDINGKKADFSNMPKGFKTPK…	ATAAA	GTGAACTACCATAGACCATAAAGGTCTATAGCTTCTGTTAAATGGTTCACCAGACTCAGCTGATAGAAACATCAGCTACGATATTTAGGTCATGATACCCTCGGTTGACGCAACAGACCGTCGCTCTATCGTACATATTTAAGTTGGGTCAGAGTAAGAACAGCCCTGTGATATGTATGTAAAAAGCCTTTATATCATTGTCGAGTTGAGGACGGAACAGC	x
Ga0182742_1000666	EmgIscB	Enriched Miracle-Growth compost microbial communities from Emeryville, California, USA	MFYMVYVLTQDRRPLMPCSSAIARLLLKQGKAKVKRRTPFTIQLRYKTDTEYVQTLTHGVDTGSAKVGSGVADEKGNVLYLSQIEIRNDITDKMKQRSKYRRNRRNRKTRYRKARWLNRKNSIKKKRFSPTMTSKINAHLKEMKFVSTVLPITRQILETATFDPHALKNPAVLTNKWIYQKGLNYGYANTKAYVLTRDAYRCQHCKGKSKDNRLEVHHIIFRSMGGSDEESNLLTLCKTCHDALHHGKIELKKRGKKKGQLNHATQMNSIRIQLLRQTNAEETFGFITKEHRQLTRLPKEHYFDAVAIATKGVTPTFKSNNILFKKCVSDGDYQQTKGVRSEQKIPTGKLFGFRKFDRVQYKGEKYFIKGRMSSGYAILMDIEGNNVPLKPIPKFSKMQ…	ATAAA	GTGAACTACCACGAACCTAAAGGCATCGTGGCTTCTGAAAAAGAAGCGACATGGTTTTAGGATTGTCCCTTCAAGGGTAAGTTTACCAGACTGAGATAGGAGAAATCCTAACTACGATAGATCGGTCATGACACCTTCGGTTGACGCACCAGACCGTTGCTCTGTCGCTTGCATTTAAGTAGAGGTGAGGTAAACCTCGGTGATGCAAGTGTAAAAAGCTGATGTATCATTGTCGAGGTGAGGTCGGATTCCTTGTATGGTCATAGTACAAGGATACGCATCACCTGCTTTCGGGCAGAGATTTTATCCGAAAGG	x
Ga0137384_10000565		Vadose zone soil microbial communities from Sagehorn Ranch, Mendocino, California, USA	MVVYVLAPDRTPLMPCTPVIARLLLKDGKAKVLRRTPFTIKLLAQAEESYTQPLTLGVDTGSSVIGSAVADQNGYVLYLSEVEVRNDIAQTLNQRAASRRNRRQRKTRCRPARWLNRRNSIKIGRFSPTMRSKIEAHLREIRFVKCLLPVTSLVLETGTFDPHALKSPEVLRNTWLYQRGINYGYANTKAYVLTRDTYTCQQCQGKSRDRRLEVHHIVFRSEQGSDEESNLLTLCKTCHEGQHAGKITLKQKGKKKGTLLHATQMNSIRLQLLRLLQAEETWGFVTKEHRQLWDLPKEHVFDAAVIATRGRQPIFRTTRLLAKRCVSDGDYQQTKGVRSEQRIVTGKMGGFRKFDKVRYRGQDYFIKGRMSTGYAILMDLAGNKVALKPIPTFEKMKRV…	-	GTGAACTACCGCTGAGCTAAAGACTCAGCGGCTTCTTCGGAGGCCCAAGTTCACCAGACTCGCCACCAGAAATGGTGGCAGCGTTCGAGTGGTCATGATACCTGCGGTTGACGCATCAGACTGCTGCTCTATCGCTCGGGTTTAAGTAGGACTGGGGCAAGGTCCGGTGACCCGAGTGCAAAAAGCCACTTGAACAGTGTCGAGATGAAGCCGGATTCCATGCATGGTGGAAGTAGCATGGATACGCACTACCCGGCATTTGCCGGAGTTTTTTCCCGGAAGGGATC
CP045273.1	PmeIscB	Priestia megaterium strain FDU301 plasmid pFDU301A, complete sequence	MAYVISLSGKPLDPTHPAKARKLVRKGKANVLQVNPFTIQLTYETTEYTQDITLGIDSGYQHIGFSAVSEKKELISGELHLLQGMTNRIEERRSYRRTRRRRLRYRQPRFDNRKRIEGWLAPSIQHKLDSHIRFIKKMKTLLPIKNVIIEVANFDIQKIKNPDISGVDYQQGEQMGFWNVREYVLHRDHHKCQNPNCKNKAKEPILQVHHIVYRDNGGSDAPSNLITLCTKCHTSANHKKGKFLYEWQINKPKLNRFKDSTFMSMVRWRLAAIEGTKTTYGYITKNSRIQFNLEKTHYNDAYVIAGGSTQLRCEPIHYQQVRRNNRSLEKFFDAKYIDVRTGGKSTGKELDSGRRTRNKNENSENSRVYRREKISNGQRRIRTQRYFYQPNDLVRFEGQ…	NTAAA	GTCAACGGCCAGCCACCCTAAAGGGTAGTGGCTTGTAGAATTACCTGCAAGTCAGTTGATTAGCTTCAGCTTACAACTTGTAAGCTACGTTCATTTAGAATGATATAGGCACCCTGGGATGCTCCACAAGTCCTTTGCACTGCGGGTAATGATTAAACATCTCTGATGGCAGGAGAAGTGTTGTTACCAAAAACCTATTTGAACATTAGCAATGTGGACCTACCACCTTAC	x
UPMZ01012670.1	UpmzIscB	human gut metagenome genome assembly, contig: NODE_12670_length_3544_cov_2.336773, whole genome shotgun sequence	MVYVIAKDGSPLMPCSNVIARLLLKQQKAKVKRKTPFTIKLTYETTKYTQNLTLGVDTGSGTIGTAVCRDNGEVVYMSETEIRNDIADRMKQRRSYRRTRRNRKTRYRKPRFDNRGNSIKKGRFSPTIRSKLHSHVKEIEYIKSILPITQVVLETGQFDPHLLKNPALASEKVKHWGYQKGPNYGFENTRAMVLERDNHVCQHCKGKRKDNRLEVHHIVFRSHGGSDRADNLITLCHTCHKKLHAGKIRLKLDEKPKDTLKHATQMNSIRKQLLKIYPDAKETFGYITKTNRLLLGVEKEHFYDACVIARQGDPFVIKCDLVKKKCIAKGDFQKTKGPCSDQRIETGKIGGFRKFDKVRYLGKDYFIKGRMSTGFAILMDVNGKKADFSFMPRGSKTPK…	ATAAA	GTGAACTACCACACACCGTAAAGGTGTGTGGCTTCTATTAAAAGTTTACCAGACTCAGTATCCCGGAAACGGATACTACGATAGTCAGGTTATGACACCTGGGATTGACGCAACAGATCCCTGCTCTGTCGCATACATTTAAGGCAGGGTTAGAGCAAACAAAGCCTGATGTGGTGTATGTGTAAAAAGCCTTTCTATCATTGTCGAGTTGATGTCGGAATGCCTGTATGGTAACAGTACAGGAGATACGCACAACCTGCCATAAGGCAGAGTATTTATAAGGAGAAACTTAT	x
UMGW01048463.1	UmgwIscB	human gut metagenome	MATVYVLNKDSKPLMPTTRCGHVRHLLKEKKARVVRTNPFTIKLLYETNDVVQPLYLGIDPGRTNIGVAVVKWDGAAVFTAHLETRNKEIPKLMAKRKEYRQGRRHYRRCKRQRRAASHGTLSKKCKKQSTAQGCNISKRAQKIGVFERNLPGCEKPVLCIGIKNKEARFNNRARPAGWLTPTANHLLLTHINLVKKIGKFLPINDVVLEINKFAFMALDNPNIQKWQYQQGPLYQKDSLESAVSEQQDHHCLFCKKTIEHYHHVIPRSENGSNTITNIVGLCTKHHDLVHKDDKLKEELAKKKQGLNKKYGALSVLNQIIPALTKELGSLFQGHFYVKTGKSTYDYREAHGVSKDHWLDAYCIVCSVLPGGCFDNTINSRVPYELKQFRRHDRQVCQQ…	-	AGTCCTACTTGCAGTATAGGAGCAGTCTTGACTAGCGTGTAGGACACAGGCATCAGATACTTATGTACCTGCAGATGTCAACCCAGTATGCAGCTCTACTTAGTAAATATCTTTAGCCAAGGGTTACACAACCTTCTGCCTCGGCAGAAGAGATTTATCGTAAAGGAGGTAGCGTAT	x
OVMF01000009.1	OvmfIscB		MATVYVLNKDSKPLMPMTRCGHVRYLLKEKKARVVRANPFTIKLLYETDDVVQPLYLGIDPGRTNIGVAVAKGDGTAVFTAHLETRNKEIPKLMAKRKEYRQGRRHYRRCKRQRRAAAHGTLSKRCKKQDTAQGSNISERAQKIGVFERNLPGCEKPVLCIGIKNKEARFNNRVRPAGWLTPTANQLLLTHINFVKKICKYLPISDVVLEINKFAFMALDNPNIQKWQYQQGPLYQKGSLENAVSEQQDHHCLFCKKAIEHYHHVVPRSENGSNTIANIVGLCTKHHDLVHKDTAWQKKLAKKKTGLNKKYGALSVLNQIIPALTKELSSRFQGHLYVTTGKSTYDYRAAHGVSKDHWLDAYCIACSVLPDGCFDNTVNSRIPHELRQFRRHDRQVCHQ…	-	AGTCCTACCTGCGGTACAGGAGCAATCTTGACCAACATGTAGGATGCAGGCATCGGATATTTATGTACCTGCAGATGTCAACCCAGTATGCAGCTCTACTCAGTAAGTATCTTTAGCCAAGGGTTACACAACCTTCTGCTTCGGCAGGAGAGATTTATCGTAAAGGAGGTAGCGTAT
UAKG01000284.1	UakgIscB		MAVVYVISASGKPLMPTTRCGHVRGLLNEGKARVVEREPFTIQLKYETPDVTQPLYLGIDPGRTNVGAAVVCEDGECVFTAQLTTRNKDVPKLMKARKQFRMAHRRLKRRCKRQRRAKAAGTLSQKGEFQRLLPGYEKPILCKGIRNKEARFNNRQRPVGWLTPTANHLLLTHLNMVKKLQKLLPITDVVLEVNRFAFMAMENPSIRRWQYQRGPLYGKDCVEDAVYAQQDGHCLFCGRPIAHYHHVVPQHKNGSDTLENRVGLCNEHHDLVHKDRAWEAKMKETKAGLNKKYHALSVLNQIIPALTEQLTELFPQHAFVTTGKDTADFREDHGIAKEHYLDAYCIACSVLTEPDRVSAPTAKPYRLMQFRRHDRQVCHKENIKRVYLLDGKAVATNRH…	NTRG	GGTTCTTCCAATTTAGTGGTTGTTTGACCACCGAGTTAGAAGAACACAGGCATACTGACGTCCGTAAGTATATACGTCTTGCGTGTATGTGGACGCACCCGTGGACTTTCCCAGTCTGCGGCACTGCATAGCGGACGCCAAGCCAGGGGAAACATTTACCCCGCCAGAAACGGCGGGAGTCTTACAAAAGGAGGTACGGACA	x
OFMX01000058.1	OfmxIscB		MAVVYVISASGKPLMPTTRCGHVRGLLNEGKARVVEREPFTIQLKYETEEMTQPLYLGIDPGRTNVGAVVVREDGECVFTAQLTTRNKDVPKLMKARKQFRMAHRRLKRRCKRQRRAKGAGTLSQKGEFQRLLPGYEKPILCKGIRNKEARFNNRQHPVGWLTPTANHLLLTHLNMVKKLQKLLPITDVVLEVNRFAFMAMENSNIRRWQYQRGPLYGKGSVEDAVYAQQDGHCLFCGKPIAHYHHVVPQHKNGSDTLENRVGLCNEHHDLVHKDRAWEAKMKETKAGLNKKYHALSVLNQIIPALTEQLAELFPQHAFVTTGEDTADFREDHGIAKEHHLDAYCIACSVLAEPSTVAAPTAKPHRLMQFRRHDRQVCHKENIKRVYLLDGKAVATNRH…	YSNRT	GGCTGTCCGACAATTCGTGTGGGAACGCACTAAAAGTCTGACAACACAGGCACATTGACGTTCGTAAGTATACACGTCCAGCGTGTATATGGACGCACCCGCAGACTTTCCCAGTCTGCGGCACTGCATAGCGGACGCCAAGCCAGGGGAAACATTTACCCCGCTGGTCAAACAGCGGGAGTCTTACAAAAGGAGGTACGGACA	x
OZKI01001624.1	OzkiIscB		MAVVYVISASGKPLMPTTRCGHVRGLLNEGKARVVEREPFTIQLKYETPDVTQPLYLGIDPGRTNVGAAVVCEDGECVFTAQLTTRNKDVPKLMKARKQFRMAHRRLKRRCKRQRRAKAAETLSQKGEFQRLLPGYEEPILCKGIRNKEARFNNRQRPAGWLTPTANHLLLTHLNMVKKLQKLLPITDVVLEVNRFAFMAMENPSIRRWQYQQGPLYGKGSVEDAVYAQQDGHCLFCGKPIAHYHHVVPQHKNGSETLENRVGLCNEHHDLVHKDRAWDAKMKETKAGLNKKYHALSVLNQIIPALTEQLTAMFPQHAFVTTGKDTADFREDYGIAKEHHLDAYCIACSVLAEPTKVAAPTGKPHRLMQFRRHDRQVCHKENIKRVYLSEGKAVATNRH…	-	GGCTGTCCGATAATTCGTGTGGGAACGCACTAAAAGTCTGACAACACAGGCGGATTGACGTTCGTAAGTATATACGTCCAACGTGTATATGGACGCACCCGCAGACTTTCCCAGTCTGCGGCACTGCATAGCGGACGCCAAGCCAGGGGAAACATTTACCCCGCCAGAAACGGCGGGAGTCTTACAAAAGGAGGTACGGAC
UXRM01000268.1	UxrmIscB		MAVVYVISASGKPLMPTTRCGHVRGLLNERKARVVEQNPFTIQLNYETKEMTQPLYLGIDPGRTNVGAAVVREDGECVFTAQLTTRNKDVSKLMKARKQFRMAHRRLKRRCKRQRRAKAAGTISQKRELQRLLPGCEEPILCKGIRNKEARFNNRQRPAGWLTPTANHLLLTHLNMVKKLQKFLPITDVVLEVNRFAFMAMENPNIRRWQYQRGPLYGKGSVEDAVYAQQDGHCLFCGKPITHYHHVVPQHKNGSDTLENRVGLCIEHHDLVHKDRAWEAKMKEVKAGMNKKYHALSVLNQIIPALAEQLAELFPQHAFATTGKDTADFREDHGVTKEHHLDAYCIACSVLTEPGRVSAPTAKPHRLMQFRRHDRQVCHKENIKRVYLLDGKAVATNRH…	NTRRT	GGTTCTTCCAATTTAGTGGTTGTTTGACCACCGAGTTAGAAGAACACAGGCGTACTGACGTTCGTAAGTATATACGTCCAACGTGTATGTGGAGGCACCCGTGGATTCTCCCAGTCTGCGGCACTGCATAGCGGACGCCAAGCCAGGGGAGACATTTACCCTGCTGGTCAAACAGCGGGAGTCTTACAAAAGGAGGTACGGACA	x
CEAB01048341.1	CeabIscB1		MAVVYVLSASGKPLMPTTRCGHVRVLLKEGKARVVERIPFTIQLTYQSEEETQPLYLGIDPGRTNIGAAVIREDGECVFTAQLTTRNKDVPKLMKARKLFRMAHRHLKRRCKRQRRAKTNGTTSQKEAFQRLLPGCEEPITCKGIRNKEARFNNRKRPVGWLTPTANHLLLTHINLVKKLQKLLPVTDVVLEVNQFAFMAMDNSNIQRWQYQKGPLFGQGSVEEAVYAAQDGHCLFCKKGIDHYHHVIPRRKNGSETLENRVGLCEEHHRLVHTEASWEKKLAAKKAGMNKKYHALSVLNQIIPQLTEQLTELFPQHAFVTTGQDTYSFREDHSIPKDHYLDAYCIACSVLPDTSGVAIPKVAPYDIRQFRRHDRQACHKANIERKYIDADGNVVASNR…	-	GGCTCTTCCAACTTAATGGTTGTGACCAGAAGTTGAAAGGGTCACAGGCAGAGACATCCGTAAGGTCGAAAGGCTGGAAGTACCTCGGGACTTTCCCAGTTCCGGGCACTGCATAGCGGATGCCAGTTGATGGAGAAATTCATCAGAAAAGCCAAGGGAAACAATTACCTCTTCAGTAATGGAGAGAGTCTTATCGAAGGAGGAACGGA
USXK01000034.1	UsxkIscB		MAVVYVLSASGKPLMPTTRCGHVRILLKEGKARVVERIPFTIQLTYQSEEETQPLYLGIDPGRTNIGTAVIRENGECVFTAQLTTRNKDVPKLMKARKQFRMAHRRLKRRCKRQRRAKANGTTSPKEEFQRLLPGCEEPITCKGIRNKEARFNNRKRLVGWLTPTATHLLLTHINLIQKLKKFLPITDVVLEVNQFAFMAMDNPHIQRWQYQRGPLFGQGSVEDAVYAAQDGHCLFCKKGIDHYHHVIPRRKNGSETLENRVGLCEEHHRLVHTEASWENKLASKKAGINKKFHALSVLNQIIPQLTEQLTELFPQHAFVTTGQDTCSFREDHSIPKDHYLDAYCIACSVLTDTSRVAIPKAAPHDIRQFRRHDRQACHKANIERKYIDAGGKVVASNR…	-	GGCTCTTCCAACTTAATGGTTGTGCCCAAAAGTTGAAAGAGCACAGGCAGAGACATCCGTAAGGTCGAAAGACTGGAAGCACCCCGGGACTTTCCCAGTTCCGGGCACTGCATAGCGGATGCCAGTTGATGAAGAAATTCATCAGAAAAGCCAAGGGAAACAATTACCTCTTCAGTAATGAAGAGAGTCTTATCGAAGGAGGAACGGACA
CEAB01048341.1 (different IscB)	CeabIscB2		MAAVYVLSASGKPLMPTTRCGHVRILLKEGKARVVERIPFTIQLTYQSTEETQSLYLGIDPGRTNIGAAVIREDGECVFTAQLTTRNKDVPKLMKARKQFRMAHRRLKRRCKRQRRAKTNGTTSQKEAFQRLLPGCEEPITCKGIRNKEARFNNRKRPVGWLTPTANHLLLTHINLVQKLKKFLPITDVVLEVNRFAFMAMDNPHIQRWQYQRGPLFGQGSVEEAVYAAQDGHCLFCKNGIDHYHHVIPRRKNGSETLENRVGLCEEHHRLVHTEASWEEKLATKKAGLNKKYHALSVLNQIIPQLTEQLTELFPQHAFATTGQNTYAFREDHSIPKDHYLDAYCIACSVLADTSRVAIPKEAPYDIRQFRRHDRQACHKANIERKYIDAGGKVVASNR…	-	GGCTCTTCCAACTTAATGGTTGTGCCCATGAATTGAAAGAGCACAGGCAAAGACATCCGTAAGGTTGAAAGACTGGAAGCACCCCGGGACTTTCCCAGTCCCGGGCACTGCATAGCGGATGCCAGTTGATGGAGAAATTCATCAGAAAAGCCAAGGGAAACAATTACCTCTTCAGTAATGGAGAGAGTCTTATCGAAGGAGGAACGGA
CAAGCC010000039.1	CaagccIscB		MAVVYVLSAGGEPLMPTTRCGHVRILLKEKKARVVERNPFTIQLAYETEGVTQHLYLGIDPGRTNIGAAVVSEDGECMFTAQLTTRNKDVPKLMKARKQYRMAHRRLKRRCKRQRRAKAAGTISPQKEIQRLLPGCEEPIICKGIQNKEARFNNRTRPAGWLTPTANHLLQTHINLVKRLQKFLPITDVVLEANRFAFMAMENPRIQRWQYQRGPLFCKGSVEEAVYAAQDGHCLFCEKGIDHYHHIVPRRKNGSETLENRVGLCEEHHRLVHTEDAWTKRLAAKKAGMNKKYHALSVLNQIIPSLTERLAELFPQHAFVTTGQDTYYFREDHDIPKDHYLDAYCIACSVLSNAQKVSPPKREPYDIRQFRRHDRQACHKANITRKYYDADGKLVAANR…	NTRG	AGGTATTTGTGAAAATAGGTGGTTGACCATCTAAAGTTGCAAATATCACAGGCTGAGACATTTGTAAATTTATCCTGTTTGAATGGATAAATGGATGCACCGTGGAACTTTCCCAGTTCCATGCAATGCAGAGCAAATGTTAGTTGTCAGAAAACTATCTGGCAGAAAAGCCAAGGGAAACAGTTACCTCTCCAGTGATGGAGAGAGTCTTACAAAAGGAGATTACGGAC	x
OGOV01007445.1	OgovIscB		MTVVYVLSASGEPLMPTTRCGHVRILLKEKKARVVERNPFTVQLAYETEGVTQPLYLGIDPGRTNIGAAVVREDGECVFTAQLTTRNKDVPKLMKARKLYRMAHRRLKRRCKRQRRAKAAGTISPQKEIQRLLPGCEKPIICKGIRNKEVRFNNRKRPAGWLTPTANHLLQTHINLVKKLKKFLPITDVVLEVNQFAFMAMENPRIQRWQYQRGPLFGKGSVEEAVYAAQDGHCLFCAKGIDHYHHVVPRRKNGSETLENRVGLCEEHHRLVHTEDAWTKKLAAKKAGMNKKYHALSVLNQIIPTLTERLAELFPQHAFVTTGQGTYHFRENHDIPKDHYLDAYCIACSVLSNAQKVSHPKREPYDMRQFRRHDRQACHKANITRKYYDADGKLVAANR…	NTRG	GGGTATTTGCGAAAATAGGTGGTTGACCATCTAAAGTTGCAAATATCACAGGCTGAAACATTTGTAAATTTATCCTATTTGGATGGATAAATGGATGCACCGTGGAATCTTCCCGGTTTCATGCAATACAGAGCAAATGTTAGTTGTCAGAAAACTATCTGGCAGAAAAGCCAAGGGAAACAGTTACCTCCCCAGCGATGGAGAGAGTCTTACGAAAGGAGATTACGGAC	x
ORVI01000029.1	OrviIscB		MAVVYVLSASGEPLMPTTRCGHVRMLLKEKKARVVERNPFTIQLAYETEGVTQPLYLGIDPGRTNIGAAVIREDGECMFTAQLTTRNKDIPKLMKARKQYRMAHRRLKRRCKRQRRAKAAGTISPQKEIQRLLPGCEEPIICKGIRNKEARFNNRKRPAGWLTPTANHLLQAHINLVKKLKKFLPITGVVLELNQFAFMAMENPRIQRWQYQRGPLFGKGSVEEAVYAAQDGHCLFCEKGIDHYHHVVPRRKNGSETLENRVGLCEEHHRLVHTEDAWTKKMAAMKAGMNKKYHALSVLNQIIPSLTERLAELFPQHAFVTTGQNTYHFRVDHDIPKDHYLDAYCIACSVLSNAQKVSPPKREPYDIRQFRRHDRQACHKANITRKYYDADGKLVAANR…	-	GGGTATTTGCGAAAATAGGTGGTTGACCATCTAAAGTTGCAAATATCACAGGCTGAAACATTTGTAAATTTATCCTATTTGGATGGATAAATGGATGCACCGTGGAACTTTCCCAGTTCCATGCAATGCAGAGCAAATGTTAGTTGTCAGAAAACTATCTGGCAGAAAAGCCAAGGGAAACAGTTACCTCTCCAGCGATGGAGAGAGTCTTACGAAAGGAGATTACGGAC
UPMC01000520.1	UmpcIscB		MVLTYVLSVDGKPLMPTTRCNRVAWLLKHSMAKVVSKNPFTIRLAYDTPDITQSLILGIDPGRTNIGLTVIRETGESVYTAHLETRNKKIPKLMKARKQFRTERRTLKRRRKRQCRAIASNTVSPKCVKTSNSQNSNESKKGMKQGVLERLLPGCDTPILCIGIKNKEARFDNRIRKTGWLTPTANHLLQTHLNAMNKICKILPVTKTVLEINKFAFMQLDNPCVKKWQYQRGQLFGYGSVEEVVYEQQNSHCLFCDKAIDHYHHVVPRSKRGSETLANRVGLCAEHHTLVHNDEKWNTKLIAKKQGMNKQYHALSVLNQIIPALSNALAKLFPDRFYATSGKSTYTFREAYGINKDHHIDAYCIAASILPDVNVKLSQTVYEIKQFRRHDRQVCHKAN…	-	CCCTGCATATTGAATAGGTAATTTCCTTGTTTGTATGCAGGCGCAGGCAAACGGACATTCGTAATCATATAGAGGACGCACCTGCCGATTTCCCCAGTTGACAGCTCTGCAAAGCGAATGCCCAGCCGAGGGAAACCTAACATTTACCTATAATATGGCAAATGACTTATCGAAAGGGGTAATGCAGC	x
CDZD01040362.1	CdzdIscB		MAIIYVQDCHGKPLAPTTRGGHVRRLLDSKQARVVCSNPFTIRLVYEVDPCTQRFILGIDPGRTNIGVAVVAADGDCVFSAKAETNNKDVPKRMKERKSQRKASRQGERKRRQRRARINGTCFDERKRILPGCKEPITNHYITNTEARFMNRARPKGWLTPTANQLLQSTISLVRKGCKLLPITDVVLELNKFAFMAMDNPGIQRWEYQKGPLYGYGSVEAAVYAQQDGHCIFCEQAIANYHHVIPVSKGGSDTLENRAGLCGCHHDLVHKEQSWADKLAELKAGMNKHYAALSVLNQIILRLADELGKMFPGHAFATNGWSTKQFRDAHGIPKDHNTDADCIACSILENPTIKLPEKVYELRKFRRHDRAQISRMEDRNYYLPGADPKTGKPKKVLAA…	-	GGCTATTCCAACTTAGTGGTGGTTTCCACCACCGAGTAGAATAGCGCGAAGCGTGATGCGAGCTGCACTCCGGGGTTTCCCTCCACGCAGACCGCTACGCTAGGTCTGCAGCTCCGGACCATGCCTGGCTGCATCCAGTTTAGGGGTGAGGGCTTCGGCCCCAAATGACTGCCGCCCTCTGGGCGGTATGAGTAACACTACTTCTCTTTGGAAGAGAGGTCAGGAC
OHHM01000018.1	OhhmIscB		MSIIYVQDRHGKPLAPTTRGGHVRRLLDSKQARVVCGNPFTIRLMYGVDPCTQGFILGIDPGRTNIGVTVAAADGTCVFSAKAETNNKDVPKRMKERKAHRQASRQGERKRRQRRARKNGTCFGERKRILPGCKEPITNHYITNTEARFMNRARTKGWLTPTANQLLQSTISLVRKVCKFLPVTDVVLELNEFAFMAMDDPGIQRWEYQKGPLYGYGSVEAAVYTQQDGHCIFCEQAIAHCHHVIPASKGGSDTLENRAGLCGGHHDLVHKEQSWTDKLAELKAGMNKRYAALSVVNQIIPRLADELGKMFPGHAFATNGWSTKQFRDAHGIPKDHNTDADCIACSILENPTIKLPEKVYELRKFRRHDRAQISRMEDRNYYLPGADPKTGKPKKVLAA…	NTRRT	GGCTATTCCAACTTAGTGGTGGTTTCCACCACCGAGTAGAATAGCGCGAAGCGTGATGCGAGCTGCACTCCGGGGTTTCACTCCACGCAGACCGCTACGCTAGGTCTGCAGCTCCGGACCATGCCTGGCTGCATCCAGCTTAGGGGTGAGGGCTTCGGCCCCAAATGACTGCCGCCCTCTGGGCGGTATGAGTAACACTACTTCTCTTTAGAAGGGAGGTCAGGAC	x
ORBS01002263.1	OrbsIscB		MTMVYVQNKDGKPLMPTTRYCYVRLLLKENKARVVSTTPFTIQLNYDTPDITQDLILGIDPGRTNIGVAVVKEDGQCVFSAHLETRNKEVPLLMKKRAAFRRQHRTQDRRRKRQRRAIAAGTTVESNTIERLLPGYEKPIVCHHIRNKEARFNNRCRPAGWLTPTANHLLQTHINLIAKVAKFLPITKVVVELNRFAFMAMDNPNIRRWEYQQGPLYGLGSVEDAVYAQQDGRCLFCKKPIDHYHHVVPRHKGGSETLANRCGLCREHHALVHTDKVWADKLVTRKEGVNKKYHALSVLNQIIPHLMEYLGSETRYDVYATDGRSTKGFRVAKNVPKEHYTDAYCIACSILDTDIEVSTPVEPFELKQFRRHDRQACHQQRVDRKYYLDGKQVATNRHK…	NRARG	GGGCTATTTAAGATTTGATGTGGGGAGCCCACAAAAGGTCTAATAGCCACAGCCGTATCGACGTATGTAAGTCCCTCAGGTAGAGGGTACGGATGCACCTGCGGGTATTCCCTGCTCGCAGCTCTGCCAAGCATACGCCGAGGTAAGGGAGACACTACCGCCTCCTCTGGAGGCGAGACACTACTATGAAAGGAGATGAGCGCAC	x
OOXY01001118.1	OoxyIscB		MTMVYVQNKDGKPLMPTTRYCYVRLLLKEKKARVVCTTPFTIRLNYDTPNITQDLILGIDPGRTNIGVAVVKEDGSCVFSAHLETRNKEVPLLMKKRAAFRRQHRTQDRRRKRQRRAIAAGTTVESNTIERLLPGYEKPIVCHHIRNKEARFNNRSRPAGWLTPTANHLLQAHINLIAKAAKFLPITKVVVELNRFAFMAMDNPNIRRWEYQQGPLYGLGSVKDAVYAQQDGHCLFCKKPIDHYHHVVPRHKGGSETLANRCGLCEKHHALVHKDKAWAEKLVTRKGGMNKKYHALSVLNQIIPHLMEYLGSETPYDVYATDGKSTKGFRIAKNVPKEHYTDAYCIACSILDADTKVSAPAEPFKLKQFRRHDRQSCIRQMVDRKYLLDGKVVATNRHK…	CTAG	GGCTATTTAAGATTTGATGTGGGGAGCCCACAAAAGGTCTAATAGCCACAGCCGTATCGACGTATGCAAGTCCCTCAGGTAGAGGGTACGGATGCACCTGCGGGCTTTCCCAGCTCGCAGCTCTGCCAAGCATACGCCGAGGTAAGGGAGACACTACTATGAAAGGAGATGAGCGCAC	x
OCMB01000908.1	OcmbIscB		MDMVYVLNKDGKPLMATTRGGRVRYLLKEKKARVVSSTPFTIQLNYDTPDITQDLILGIDPGRTNIGVAVVKEDGQCVFSAHLETRNKDIPLLMKKRAGFRRQHRTLDRRRKRQRRAKAAGTTIVDGSVERLLPGYEKPVMCHYIRNKKARFNSRKRPKGWLTPTANHLLQTHINLIAKVAKFLPITKVVVELNRFAFMAMDNPNIRRWEYQQGPLCGLGSVEDAVYAQQDGHCLFCKKPIDHYHHVVPRHKNGSETLANRCGLCAKHHDLVHKDKAWADKLVTRKEGMNKKYHALSVLNQIIPFLMEYLGSETLYDVYAIDGRSIKGFRIAKNVPKEHYTDAYCIACSILDTDNKASAPVEPFELKQFRRHDRQACIRQMVDRKYLLHGKVVAANRHK…	NTAAT	GGCTATTTAAGATTTGATGTGGGAAACCACCAAAAAGTCTAATAGCCACAGCCAAAACGACGTATGTAAGCCCCTCAGGTAGAGGGAACGGATGCACCTGCGGGATTTCCCAGCTCACAGCTCTGCCAAGCATACGCCGAGGCAAGGGAAACACTACCGCCCCTTTGGGGTGTGCCTTATCGGAAAAAACTTAGAAAGGAGATAACGTTAT	x
WHDB01000125.1	WhdbIscB		MDMVYVLNKDGKPLMATTRGGRVRYLLKEKKARVVCTTPFTIQLNYDTPDITQDLILGIDPGRTNIGVAAVKEDGQCVFSAHLETRNKDVPLLMEKRAAFRRNHRNLDRRRKRQRRAKAAGTIVENETIERLLPGYEKPVVCHYVRNKEARFNNRCRPQGWLTPTANHLLQTHINLIAKIAKLLPVTKVVVELNRFAFMAMDNPNIRRWEYQQGPLYGLGSVEDAVYAQQDGHCLFCKKPIDHYHHVVPRNKNGSETLANRCGLCAKHHDLVHKDKAWTDKLVTRKEGMNKKYHALSVLNQIIPHLMEYLGSKTLYDVYATDGKSTKGFRIAKNVPKEHYTDAYCIACSILDTAIEVSAPTSPFKLKQFRRHDRQSCIRQMVDRKYLLDGKVVAANRHK…	NTAA	GGGCCATTTAAGATTTGATGTGGGAATCCCACAAAAGCCTTAAATAGCCACAGCCACACCGACGTATGTAAGTCCCTCAGGTAGAGGTGACGGATGCACCTGCGGGTATTCCCTGCTCGCAGCTCTGCCAAGCATACGCCGAGGCAAGGGAAACACTACCGCCCCTCTTGGGTGTGCCTTAACGGAAAAACAAGAAAGGAGATAACGTTAT	x
OLNQ01000076.1	OlnqIscB		MDMVYVLNKDGKPLMATTRGGRVRYLLKEKKARVVSSTPFTIRLNYDTPDITQDLILGIDPGRTNIGVAVVKEDGQCVFSAHLETRNKEVPLLMKKRAAFRRNHRTLDRRRKRQRRAIAAGTTVESNTIERLLPGYEKPVVCHYIRNKEARFNNRSRPAGWLTPTANHLLQTHINLIAKIAKFLPITKVVVELNRFAFMAMDNPNIRRWEYQQGSLYGLGSVEDAVYAQQDGHCLFCKEPIDHYHHVVPRHKGGSETLANRCGLCERHHALVHKDKAWAGKLVTQKEGMNKKYHALSVLNQIIPSLMEYLGDEMLYDVYATDGRSTKGFRIAKNVPKEHYTDAYCIACSILDTNIKVSAPVEPFELKQFRRHDRQACHQQRVDRKYYLDGKQVATNRHK…	YSNRT	GGCTATTTAAGATTTGATGTGGGAAATCCACAAAAAGTCTTTATAGCACAGCCACAGCGACGTATGTAAGCCCCTTCTCAGGTAGAGGGAGCGGATGCACCTGCGGGCTTTCCCAGCTCGCAGCTCTGCCCAGCATACGCCGAGGCAAGGGAAACATTACCACCCCTTTGGGGTGTGCCTTAACGGAAAAATAAAGAAAGAAAGGAGATAACGTTAT	x
CEAB01048341.1 (yet another IscB)	CeabIscB3		MAMVYVQNKDGKPLMPTTRYCYVRLLLKENKARVVSTTPFTIQLNYDTPNITQDLILGIDPGRTNIGVAVVKEDGQCVFSAHLETRNKDVPLLMQKRAGFRKQHRTLDRRRKRQRRAKVAGTTVEGETIERLLPGCEKPVVCHYIRNKEARFNNRSRPAGWLTPTANHLLQTHINLIAKVAKFLPITKVVVELNRFAFMAMDNPNIRRWEYQQGPLYGLGSVEDAVYAQQNGHCLFCKKPIDHYHHVVPRHKGGSETLANRCGLCAKHHDLVHKDKAWAEKLVTRKGGMNKKYHALSVLNQIIPHLMEYLGNETLYDVYATDGRSTKGFRIAKNVPKEHYTDAYCIACSILDTDIEVSTPFEPFELKQFRRHDRQACHQQRVDRKYYLNGKQVATNRHK…	NTRRT	GGCTATTAAAGATTTGATGTGGGAAACCCACAAAAAGTCTAATAGCCACAGCCGCAACGACGTATGTAAGCACCTCAGGTAGAGGGAGTAGATGCACCTGCGGGCTTTCCCAGCTTGCAGCTCTGCCAAGCATACGCCGAGGTAAGGGAGACACTACCGCCTCCTCTGGAGGTGAGACACTACTACGAAAGGAGATGAGCGCAC	x
OLGV01002091.1	OlgvIscB		MTMVYVQNKDGKPLMPTTRYCYVRLLLKEKKARVVCTTPFTIRLNYDTPNITQDLILGIDPGRTNIGVAVVKEDGSCVFSAHLETRNKEVPLLMKKRAAFRRQHRTQDRRRKRQRRAIAAGTTVESNTIERLLPGYEKPIVCHHIRNKEARFNNRSRPAGWLTPTANHLLQAHINLIAKAAKFLPITKVVVELNRFAFMAMDNPNIRRWEYQQGPLYGLGSVKDAVYAQQDGHCLFCKKPIDHYHHVVPRRKNGSETLANRCGLCAKHHALVHTDKAWAEKLVTRKVGMNKKYHALSVLNQIIPHLMEYLGEETSYDVYATDGRSTKGFRIAKNVPKEHYTDAYCIACSILDANTKGSTPAEPFKLKQFRRHDRQACHQQRVDRKYYLDGKQVATNRHK…	NWAGG	GGCTATTTAAGATTTGATGTGGGAAATCCACAAAAAGTCTTTATAGCACAGCCACAGCGACGTATGTAAGTCCCTCAGGTAGAGGGTACGGATGCACCTGCGGGTATTCCCTGCTCGCAGCTCTGCCAAGCATACGCCGAGGTAAGGGAGACACTACCGCCTCCTCTGGAGGCGAGACACTACTATGAAAGGAGATGAGCGCAC	x
CAAFKL010000550.1	CaafklIscB1		MDMVYVLNKDGKPLMATTRGGRVRYLLKEKKARVVSSTPFTIQLNYDTPDITQDLILGIDPGRTNIGVAAVKEDGQCVFSAHLETRNKDVPLLMKKRAGFRKQHRTLDRRRKRQRRAKVAGTTVEGETIERLLPGYEKPVVCHYIRNKEARFNNRSRPAGWLTPTANHLLQTHINLIAKVAKFLPITKVVVELNRFAFMAMDNPNIRRWEYQQGPLYGLGSVEDAVYAQQDGHCLFCKKPIDHYHHVVPRHKGGSETLANRCGLCERHHALVHKDKAWAEKLVTRKGGMNKKYHALSVLNQIIPHLMEYLGSETPYDVYATDGKSTKGFRIAKNVPKEHYTDAYCIACSILDADTKVSTPAEPFKLKQFRRHDRQSCHQQRVDRKYYLDGKQVATNRHK…	NRAGG	GGCTATTTAAGATTTGATGTGGGAAATCCACAAAAAGTCTTTATAGCACAGCCACAGCGACGTATGTAAGTTCTCCCTCAGGTAGAGGTGACGGATGCACCTGCGGGATTTCCCGGCTCGCAGCTCTGCCAAGCATACGCCGAGGCAAGGGAAACACTACCGCCCCTCTGGGGTGTGCCTTATCGGAGAAAACTAAGAAAGGAGATAACGTTGAAC	x
OQVS01000252.1	OqvsIscB1		MDMVYVLNKDGKPLMATTRGGRVRYLLKEKKARVVSSTPFTIQLNYDTPDATQDLILGIDPGRTNIGVAVVKEDGSCVFSAHLETRNKDVPLLMKKRAAFRRNHRTLDRRRKRQRRAKAAGTTIAEGSVERLLPGYEKPIMCHHIRNKEARFNNRSRPAGWLTPTANHLLQTHINLIAKVAKFLPITKVVVELNRFAFMAMDNPNIRRWEYQQGPLCGLGSVEDAVYAQQDGHCLFCKKPIDHYHHVIPRHKRGSETLANRCGLCAKHHDLVHTDKAWADKLVTRKEGMNKKYHALSVLNQIIPHLMEYIGSETLYDAYATDGRSTKGFRIAKNVPKEHYTDAYCIACSILDTDIEVSAPVEPFEMKQFRRHDRQACIRQMVDRKYILDGKVVATNRHK…	-	GGCTATTGAAGATTTGAAGTGGGAAACCCGCAAAAAGTCTAATAGCCACAGCCACAGCGACGTATGTAAGTTGTCTCTCAGGTAGAGGCGACGGATGCACCTGCGGGTTTTCCCAGCTCGCAGCAACTGCCAAGCATACGCCAAGGCAAGGGAAACACTACCACCCCATTGGGGTGTGCCTTAACGGAAAAAACTATGAAAGGAGATAACGTTAT
UPMY01000069.1	UpmyIscB		MSTIYVLNKDGKPLMPTTRGGHVRHLLKEQKARVVQSNPFTIQLLYETDDAVQPLYLGIDPGRTNIGVAVVKTDGTAVFTAHLGTRNKEIPKLMQGRKKARRARRTNGRRCRRQRRAKANGTISKKCVKQDTAQNGSVSKRAKKIGVIKRHLPGCEKEVLCIGIKNKEAKFNNRTRPEGWLTPTANQLLQTHVNLVKKIQKFLPISDVVLEVNKFAFMQLDNPNIQKWQYQQGPLYKKESLESAVSEMQEHHCLFCKKPIDHYHHVVPQHKNGSNTIGNIVGLCTKHHDLVHKDSAWEKKLAKKSTGLYKKYAALGVLNQIIPALTNKLSVLFPKHFFVTTGKSTHDYRESHGVSKDHWLDAYCIACSALPGSVCDSDINNHVPYELKQFRRHDRRALH…	-	GGGTATTTGCAAAATTAGGTGGTTCCAACAAAACCACCTGACTTTGTAAATATCACAGGCGGATGTACTTTAGTATATCAAGATGACGAGCTGCACTTGTACGGCTTTCCCAGCCTGCAACCATGCGAAGGCGTCATCTAGCCAAGGGAAACACAACCTCCTGTTTCGGCAGGAGAGACTTATCGTAAAGGAGGTGGCGTAT
OURV01001425.1	OurvIscB		MSTVYVLNKDGKPLMPTTRGGHVRHLLKNQKARVVRTKPFTIQLLYETNDVVQPLYLGIDPGRTNIGVAVVKANGTAVFTAHLESRNKEIPKLMQDRKKARRARRTNGRRCRRQRRAKANGTISKKCVKQDTAQSKNPSKRAKEIGVIKRHLPGCEKDVLCIGIKNKEAKYTNRARLEGWLTPTANQLLQSHINLVKKIQKFLPISDAVLEINKFAFMRLDNPNIQKWQYQQGPLYQKGSLENAVSEMQEHHCLFCEKPIDHYHHVVPKSENGSNTIANIVGLCAEHHNLVHKDAAWQKKLAEEKVGLNKKYGALSVLNQIVPALTNKLSMLFPKHFFVTTGKSTHDYRESHSVSKDHWLDAYCIACSVLPSDVCDSNINNHVPYELKQFRRHDRRALH…	TGATT	GGGTATTTACGAAATTTGGTGGTTCCAACAAAACCACCTGACTTTGTAAATATCACAGGCGGATGTACATTTGTACATCAAGATGACGAGCTGCACTTGTATGGCTTTCCCAGCCTGCAACCATGCGAAGGCGTCATCTAGCCAAAGGAAACACAACCTCCTGTTTCGGCAGGAGAGACTTATCGTAAAGGAGGTGGCGTAT	x
UPDQ01000031.1	UpdqIscB		MPTVYVLNKDGKPLMPTTRCMHVRHLLKNGKARVVKSKPFTIQLLYETDDVVQPLYLGIDPGRTNIGVAVVKADGAAVFTAHLETRNKEVPKLMKKRKESRCARRTNGRRCRRQRRAKTNGTISKKCVKQTTAQNGSVSKRAKEIGVIKRHLPGCEKDVLCIGIKNKEAKFTNRARPEGWLTPTANQLLQTHINLVKKIQKFLPISDVVLEVNKFAFMQLDNPNIQKWQYQQGPLYQKGSLENAVSEMQEHHCLFCEKPIEHYHHVVPKSENGSNTIANIVGLCTEHHNLVHKDATWQKKLAKEKVGLVKKYSALSVLNQIIPALTKEMNSLFPKHFFVTNGKSTYDYRTAHGVSKDHWLDAYCIACSVLPNDVCDSNINSHVPYELKQFRRHDRRVLH…	YSNRT	GGGTATTTGCAATAATAGGTGGTTTGAATAAAACCATCTGTTATTACAAATACCACAGGCATTTGGATGTTTGTTGCGCCTATCGACTTTCCCAGTTGATAGCTCCGCACGAGTGGCATTGTCTCGTACAATACCGCTCACAGCAAACACCCAGCCAAGGGAAACACAACCTCCTGTTTCAGCAGGAGAGACTTACAGTAAAAGGAGGGTAGCGTAT	x
OGCO01000060.1	OgcoIscB		VACISTIYVLNKDGKPLMPTTRGGHVRHLLKEQKARVVRTKPFTIQLLYETDDVVQPLYLGIDPGRTNIGVAVVKTDGTAVFTAHLETRNKEIPKLMKKRKDSRRARRTNGRRCRRQRRAKANGTISKKCVKQDTAQNGSVSKRAKEIGVIKRHLPGCEKEILCIGIKNKEAKFNNRTRPEGWLTPTANQLLQTHVNLVKKIQKFLPISDVVLEINKFAFMQLDNPNIQKWQYQQGPLCQKANLEEAVSEMQEHHCLFCKNPIDHYHHVVPQHKNGSNTIDNIVGLCTKHHDLVHKETAWQEKLAKKKTGLNKKYGALSVLNQIIPALTKGLSSLFQKHFFVTTGKNTYDYRAAHSVSKDHWLDAYCIACSVLPNDVCDNSINSRVPYELKQFRRHDRR…	-	GGGTATTGAAGAATCTTAGTGAAATGGTCACATTCCACTAAGTTCCTTCAATACCACAGGCAGATGTACTTTAGTGCATCAAGATAGCAGATGTACTTACAGGTCTTCCCGGCTTGATAACCCTACTAAACTGCTATCTAGCCAAGGGAAACACAACCTCCTGTTTCGACAGGAGAGACTTACAGTAAAAGGAGGTGGCGTGT
OHXC01000011.1	OhxcIscB		MSTIYVLNKDGKPLMPTTRGGHVRHLLKEQKARVVRTKPFTIQLLYETNDVVQPLYLGIDPGRTNIGVAVVKTDGTAVFTAHLETRNKEIPKLMKKRKESRRARRTNGRRCRRQRRAKANDTISKKCVKQPTAQNGSISKRAKEIGIIKRRLPGCEKDVLCIGIKNKEARFNNRTRPEGWLTPTANQLLQTHINLVKKIQKFLPISDVVLEVNKFAFMQLDNPNIQKWQYQQGPLYKKESLERAVSEMQEHHCLFCDKPIDHYHHVVPQSENGSNTIANIVGLCAEHHNLVHKDAAWQKKLAEEKVGLNKKYGALSVLNQIIPALTKELSFLFPEHSFVTNGKSTYDYRATHGVSKDHWLDAYCIACSVLPSDVCDSNINNHMPYELKQFRRHDRRVLH…	-	GGGTATTGAAGAATCTTAGTGGAATGACCCCATTTCACTAAGCTCCTTCAGTATCACAGGCGGATGTACATTTGTATATCAAGATGACGAGCTGCACTTGTACGGCTTTCCCAGCCTGCAACCATGCGAAGGCGTCATCTAGCCAAGGGAAACACAACCTCCTGCTTCGGCAGGAGAGACTTATCGTAAAGGAGGTGGCGTAT
OWFT01000839.1	OwftIscB		MSTVYVLNKNGKPLMPTTRCGHIRYLLKEKKARVVASKPFTIQLLYETNDVVQPLYLGIDPGRTNIGVAVVKTDGTAVFTAHLETRNKEIPKLMKKRKDSRRARRTNGRRCRRQRRAKANDTISKKCVKQATAQNGSVSKRAKEIGVIKRHLPGCEKEVLCIGIKNKEAKFSNRTRPEGWLTPTANQLLQTHINLVKKIRKFLPISDVVLEVNKFAFMRLDNPNVQKWQYQQGPLYQKASLEEAVSEMQERHCLFCKKPIAHYHHVVPQSENGSNTIDNIVGLCTKHHDLVHKDTTWQKKLAKKKTGLNKKYGAQSVLNQIIPALTERLNTLFPKHFFVTTGKSTYDYRAAHGVSKDHWLDAYCIACSVLPNDVCDSGINNRVPYELKQFRRHDRRALH…	NTANT	GGGTATTTACGAAATTTGGTGGTTTGAATAAAATCACTTAATTTCATAAGTATCACAGGCACTTGGATGTTTGTTGCGCCTATCGACTTTCCCAGTTGATAGCTCCGCAAGAGTGGTATTGCCTCGTGTAATGTCACTTGCAGCAAACACCCAGCCAAGGGAAACACAACCTCCTGCTTCGGCAGGGGAGACTTATCATAAAGGAGGTGGCGTAT	x
OHKK01000195.1	OhkkIscB		MSTVYVLNKDGKPLMPTTRCGHVRRLLKEQKAQVVTSKPFTIQLLYETDDVVQPLYLGIDPGRTNIGVAVVKIDGTAVFTAHLETRNKEIPKLMQGRKKARRARRTNGRRCRRQRRAKANGTISKKCVKQTTAQNGSVSKRAKKIGVIKRHLPGCEKEVLCIGIKNKEAKFSNRARPEGWLTPTANQLLQTHINLVKKIQKFLPISDVVLEINKFAFMRLDNPNVQKWQYQQGPLYQKASLEEAVSEMQEHHCLFCKNTIDHYHHVVPQHKNGSNTIGNIVGLCAKHHDLVHKDTSWQEKLAKKKTGLNKRYGALSVLNQIIPALTKELSSLFPKHFFATNGKSTYDYRAAHGVSKDHWLDAYCIAGSVLPNDACDNNINSHVPYELKQFRRHDRRALH…	NTRGG	GGGTATTTACGAAATTTGGCGGTTTGAATAAAATCACTTAATTTCGTATGTATCACAGGCATTTGGATGTTTGTTGTGCCTATCGATTTTCCCAGTTGATAGCTCCGCAAGAGTGGTATTGCCTCGTGTAATACTACTCGTAGCAAACACCCAGCCAAGGGAAACACAACCTCCTGCTCCGGCAGGGGAGACTTATCGTAAAGGAGGCGGCGTAT	x
UMHX01044597.1	UmhxIscB		MSTVYVLNKDGKPLMPTTRGGHVRHLLKEQKARVVQSNPFTIQLLYETNDAVQPLYLGIDPGRTNIGVAVVKADGTAVFTAHLKSRNKEIPKLMQDRKRARRARRTNGRRHRRQRRAKANGTISKKCVKQTTTQNGSVSKRAKEIGIIKRHLPGCEKDVLCIGIKNKETKYTNRERPEGWLTPTANQLLQTHVNLVKKVQKLLPISDVVLEVNKFAFMRLDNPNIQKWQYQQGPLYKKESLESAVSEIQEHHCLFCKKPIDHYHHVVPKSENGSNTIANIVGLCAEHHNLVHKDVAWQEKLAEEKTGLNKKYGALSVLNQIIPALTNKLSVLFPKHFFVTAGKSTHDYRAAHGVSKDHWLDAYCIACSVLPSNVCDSNINNHVPYELKQFRRHDRRVLH…	NTRRT	GGGTATTGAAGAAATTTAGTGGAATGACCCCATTTCACTAAGCTCCTTCAGTATCACAGGCAGATGTACTTTAGTACATCAAGATGACGAGCTGCACTTGTACGGCTTTCCCAGCCTGCAACCATGCGAAGGCGTCATCTAGCCAAGGGAAACACAACCTCCTGTTTCGGCAGGGGAGACTTATCGCAAAGAAGGTGACGTAT	x
ORLY01000389.1	OrlyIscB		MSTVYVLNKDGKPLMPTTRCGHVRHLLKEQKARVVTSKPFTIQLLYEADDVVQSLCLGIDPGRTNIGVAAVKADGTAVFTAHLETRNKEIPKLMKKRKESRRARRTNGRRCRRQRRAKANGTISKKCVKNDTAQNGSVSKRAKEIGVIKRHLPGCEKDVLCIGIKNKEAKFSNRTRPEGWLTPTANQLLQTHINLVKKIQKFLPISDVVLEINKFAFMRLDNPNVQKWQYQQGPLYQKANLEETVSEMQEHHCLFCKNTIDHYHHVVPQSENGSNTIGNIVGLCTKHHDLVHKDATWQKRLAKKKTGLNKKYGALSVLNQIIPALTKELSSLFPKHFFVTNGKSTYDYRAAHGVSKDHWLDAYCIACSVLPNDTCDKTINSRVPYELKQFRRHDRRALN…	NCAATAAA	GGGTATTGAAGAATTATAGTGGAATGACCCCATTCCACTATGTTCCTTCAATATCACAGGCAGATGTACTATTGTACATCAAGATGACGAGCTGCACTTGTACGGCTTTCCCAGCTTACAACTATGCGAAGGCGTCATCTAGCCAAGGGAAACACAACCTCCTGCTTCGGCAGGAGAGACTTATCGTAAAGGAGGTGGCGTAT	x
OGSD01000007.1	OgsdIscB		MSTIYVLNKDGKPLMPTTRGGHVRHLLKEQKARVVMTKPFTIQLLYETDDVVQPLYLGIDPGRTNIGVAVVKADGTAVFTAHLETRNKEIPKLMKKRKDSRRARRTNGRRCRRQRRAKANDTLSTKRVKQTTAQNGSASKRAKEIGVIRRRLPGCEKDVLCIGIKNKEAKFNNRTRPEGWLTPTANQLLQTHINLVKKIQKFLPISDVVLEVNKFAFMQLDNPNIQKWQYQKGPLYQKESLESAVSEMQEHHCLFCKKPIDHYHHVVPQHKNGSNTISNIVGLCTKHHDLVHKEAVWQEKLAKKKTGLNKKYSALSVLNQIIPALTKELSVLFPKHFFVTTGKSTYDYRAAHGVCKDHWLDACCIACSVLPNDVCDSSINNRVPYELKQFRRHDRRVLH…	NTRR	GGGTATCGAAGAATCTTAGTGGAATAACCCCATTCCACTAAGTTCCTTCAATATCACAGGCGGATGTGCATGCACATCAAGATAGCAGATGTACTTGCAGGTATTCCCTGCTTGCTAACCCTACTAAGCTGCTATCTAGCCAAGGGAAACACAACCCCCTGCTTCGGCAGGGGAGACTTATCGTAAAGAAGGTGGCTAC	x
UPNS01000133.1	UpnsIscB		MSTVYVLNKDGKTLMPTTRCGHVRHLLKKQKARVVTSNPFTIQLLYETDDVVQPLYLGIDPGRTNIGVAVVKADGTAVFTAHLETRNKGIPKLMKKRKDSRRARRTNGRRCRRQRRAKANGTISKKCVKQATAQNGSASKRAKKIGVIKRHLPGCEKEVLCIGIKNKEAKFNNRTRPAGWLTPTANQLLQTHINLIKKIQKLLPISDVVLEINKFAFMQLDNPNIQKWQYQQGPLYQKANLEEAVSEMQEHHCLFCKKKIDHYHHVVPQHKNGSNTIDNIVGLCTKHHDLVHKDTAWYEKLTKKKTGLNKKYGALSVLNQIIPALTKGLSSLFQKHFFVTTGKSTYDYRAAHGVSKDHWLDAYCIACSVLPNDVCDSNINSHVPYELKQFRRHDRRALH…	NTARG	GGGTATTTGCAAAAATAGGCGGTTTGAATAAAACTATCTGTTTCTACAAGTATCACAGGCATATGGATGTTTGTCGCGCCTATTGATTCTCCCAGTTGATAGCTCCGCACGAGTGGCATTGTCTCGTACAATACCGCTCACAGCAAACACCCAGCCAAGGGAGACACAACCTCCTGCTTTGGCAGGAGAGACTTATCGTAAAGGAGGTGGCGTAT	x
UPPJ01000015.1	UppjIscB1		MSTVYVLNKDGKPLMPTTRCGHVRHLLKEQKARVVTSKPFTIQLLYETDDVVQPLYLGIDPGRTNIGVAVVKTDGTAVFTAHLETRNKEIPKLMQGRKKARRTRRTNGRRCRRQRRAKANGTISKKCVKQTTAQNGSVSKRAKEIGVIKRHLPGCEKDVLCVGIKNKEAKFSNRTRQEGWLTPTANQLLQTHINLIKKIRKFLPISNVVLEINKFAFMRLDNPNIQKWQYRQGPLYQKASLEEAVSEMQEHHCLFCKKPIAHYHHVVPQSENGSNTIGNIVGLCTKHHDLVHKDTTWQKKLAKKKTGLNKKYGALSVLNQIIPALTKELSSLFPKHFFATNGKSTYDYRAAHSVSKDHWLDAYCIACSVLANDVCDSNINSRVPYELKQFRRHDRRALN…	ACARTAA	GGGTATTGAAGAATCTTTGTAGAATGACCCCATTCCACTAAGTTTCTTCAATATCACAGGCGGATGTACTTTAGTACATCAAGATGACGAGCTGCACTTGTACGGTTATCCCAGCTTACAACCATGCGAAGGCGTCATCTAGCTAAGGGATACACAACCTCCTGCTTCGGCAGGGGAGACTTATCGTAAAGGAGGTGGCGTAT	x
OLQD01000348.1	OlqdIscB		MPTVYVLNKDGKPLMPTTRGGHVRHLLKEQKARVVRAKPFTIQLLYETDDAVQLLYLGIDPGRTNIGVAVVKANGTAVFTAHLESRNKEILKLMQDRKKARRARRTNGRRHRRQRRAKANGTISKKCVKQDTAQSKNPSKRAKEIGVIKRRLPGHKKDLLCIGIKNKEAKYTNRARPEGWLTPTANQLLQTHINLVKKIQKFLPISDVVLEVNKFAFMRLDNPDIQKWQYQQGPLYQKGSLENAVSEMQEHHCLFCDKPIDHYHHVVLQSENGSNTIANIVGLCSEHHNLVHKDAAWQKKLAEEKVGLNKKYGALSLLNQIIPALTNKLSVLFPKHFFVTTGKSTHDYRESHSVSKDHWLDAYCIACSVLPSNVCDSNINNHVPYELKQFRRHDRRALH…	-	GGGTATTTACGAAATTTGGTGGTTCCAACAAAACCACTTGACTTTGTAAATATCACAGGCAGATGTACCTTTGTACATCAAGATGACGAGCTGCACTTGTACGGCTTTCCCAGCCTGCAACCATGCGAAGGCGTCATCTAGCCAAGGGAAACACAACCTCCTGTTTCGGCAGGAGAGACTTATCGTAAAGGAGGTGGCGTAT
OLNZ01000036.1	olnzIscB		MSTVYVLNKDGKPLMPTTRCGHVRHLLKEQKARVVTSKPFTIQLLYETDDVVQPLYLGIDTGRTNIGVAVVKADGSAVFTAHLETRNNEIPKLMKKRKESRRARRTNGRRCRRQRRAKANGTISKKCVKQATAQNGGASKRAKEIGVIKRHLPGCEKEILCIGIKNKEAKFNNRTRPEGWLTPTANQLLQTHVNLVKKIQKFLPISDVVLEINKFAFMQLDNPNIQKWQYQQGPLYQKANLESAVSEMQEHHCLFCKKPIDHFHHVVPQHKNGSNTIDNIVGLCTKHHDFMHKDTAWQEKLAKKKTGLNKKYDALSVLNQIIPALTKELSFLFPKHFFATNGKSTYDYRAAHGVSKDHWLDAYCIAGSVLPNDVCDNNINSRVPYELKQFRRHDRRALH…	-	GGGTATTTACGAAGTTTGGTGGTACGGACAAAACCACTTAATTTCATAAGTATCACAGGCATATGGATGTTTGTTGCGCCTGTCGACTTTCCCAGTTGATAGCTCCGCACGAGCGGCATTGTCTCGTACAATACCGCTCACAGCAAACACCCAACCAAGGGAAACACAACCTCCTGTTTCAGCAGGAGAGACTTACAGTAAAAGGAGGTGACGTAT
OWDR01000057.1	OwdrIscB		MSTVYVLNKDGKPLMPTTRGGHVRHLLKEQKARVVRTKPFTIQLLYETDDVVQPLYLGIDPGRTNIGVAVVKADSTAVFTAHLETRNEEIPKLMQGRKKARRARRTNGRRCRRQRRAKANGTISKKCVKQTTAQNGSASKRAKEIGVIKRHIPGCEKDVLCIGIKNKEAKFSNRTRPEGWLTPTANQLLKTHINLVKKIRKFLPISDVVLEINKFAFMRLDNPNIQKWQYQQGPLYQKASLEEAVSEMQEHHCLFCKKSIAHYHHAVPQSENGSNTIGNIVGLCTKHHDFVHKDTAWQKKLAKKKTGLNKKYGALSVLNQIIPALTKELSSLFPKHFYATNGKSTHDYRIAHGVSKDHWLDAYCIACSVLPNDTCDRTINSRVPYELKQFRRHDRRALH…	-	GGGTATTGAAGAATTCTTGGTGGAATGACCCCATTCCACTAAGTTCCTTCAATGCCACAGGCAGATGTACTTTCGTACATCAAGATGACGAGCTGCACTTGTACGGCTTTCCCAGCTTACAACTATGCGAAGGCGTCATCTAGCCAAGGGAAACACAACCCTCTGCTTCGGCAGGGGAGACTTATCGTAAAGGAGGTGGCGTAT
OKUT01000063.1	OkutIscB		MSTVYVLNKDGKPLMPTTRGGHVRHLLKEQKARVVRAKPFTIQLLYETNDVVQPLYLGIDPGRTNIGVAVVKANGTAVFTAHLETRNKEIPKLMQDRKKARRARRTNGRRCRRQRRAKANGTISKKCVKQTTAQNGSVSKRAKDIGVIKRRLPGCEKDVLCIGIKNKETKFTNRTRPEGWLTPTANQLLQTHINLVKKIQKFLPISDVVLEVNKFAFMRLNNPNIQKWQYQQGPLYKKESLESAVSEMQEHHCLFCKKPIDHYHHVVPQHKNGSNTIGNIVGLCAKHHDLVHKDSAWEKKLAKKSTGLYKKYGALGVLNQIIPTLTNELSSLFPKHSFVTNGKSTYDYRAAHGVSKDHWLDAYCIACSVLPSNVCDSNINNHMPYVLKQFRRHDRRVLN…	-	GGGTATTGAAGAATCTTAGTGGAATGACCCCATTTCACTAAGTTCCTTCGATATCACAGGCGGATGTACATTTGTATATCAAGATGACGAGCTGCACTTGTACGGCTTTCCCAGCCTGCAACCATGCGAAGGCGTCATCTAGCCAAGGGAAACACAACCTCCTGCTTCGGCAGGAGAGATTTATCGTAAAGGAGGTGGCGAAT
UYCF01000238.1	UycfIscB		MSTVYVLNKDGKPLMPTTRGGHVRHLLKEQKARVVRAKPFTIQLLYETNDVVQPLYLGIDPGRTNIGVAVVKANGTAVFTAHLETRNKEVPKLMQDRKKARRARRTNGRRCRRQRRAKANGTISKKCVKQDTAQSKNPSKRAKEIGIIKRRLPGYKKDVLCIGIKNKEAKYTNRTRPEGWLTPTANQLLQTHINLVRKIQKFLPISDVVLEVNKFAFMRLDNPDIQKWQYQQGPLYQKGSLENAVSEMQEHHCLFCDKPIDHYHHVVPQSENGSNTIANIVGLCAEHHNLVHKDAAWQKKLAEEKVGLNKKYGALSVLNQIIPALTNKLSVLFPKHFFVTAGKSTHDYRATHGVSKDHWLDAYCIACSVLPSDVCDSNINNHMPYVLKQFRRHDRRVLN…	-	GGGTATTGAAGAATCTTAGTGGAATGACCCCATCCCACTAAGTTCCTTCAATATCACAGGCGGATGTACTCTTGTACATCAAGATGACGAGCTGCACTTGTACGGTTTTCCCAGCTTGCAACCATGCGAAGGCGTCATCTAGCCAAGGGAAACACAACCTCCTGCTTCGGCAGGAGAGATTTATCGTAAAGGAGGTGGCGAAT
OIXV01000050.1	OixvIscB		MATVYVLSKTGKPLMPTTRCGHVRILLKQKKARVVSLKPFTIQLLYDCEEGTQPIVLGIDPGRTNIGLSAVRKDTGEAVFTAQMETRNKEIPKLMKDRRAFRRKHRSYGRRKVRQRRASAHDTNSPKCAKQKTAQNGGVSKQAQKVGVIKRHLPGCEEPVICIGIKNKEARFNNRLRPKGWLTPTANHLLQTHITVVNKVRRFLPITDVVLEVNKFAFMALDNPHVQKWMYQHGPLKGYGSVEEAVSVQQDGHCIFCKNEIANFHHIVPQSKRGSNTIGNVVGLCSEHHELVHKDSTWEQKLKTKKQGMNKKYGALSVLNQIIPRLCDTLTNMYVEHFYVTDGQSTKAFRNEHDIRKDHYLDAYCIACSVLSSSCRSNVPDEKDVFHIMQFRRHDRRAC…	NWRR	GGCCCTGCATGTGAGTCAGGAGCAATCCTGACGAGGGTGTAGGGTACAGGCATCATGGACCCCGTCCATGAAGAACGTACGTAACCCGCAGGTCAGCTGCGTGGGGATGCACTGCCGGGCTTTCCCAGCTCGGTAGGGTCAGGTGAATCATCTGCATAACGTACGCTCAGCCAGGGGAAACATTACCTTCCGCAAGGAAGAGTCTTATCGAAAGGAGTAGCGTC	x
UYJO01001918.1	UyjoIscB		VVYVLAKNGVPLMPTQNYGYVRVLLKSHDAVVVRQKPFTIRLKYTTTTYTQPLVCGIDPGRTNIGVAVVTENGECVFSANADTHNKDVPKRMAERKAHRQASRHGERLRRQRRAKAAGTCFTEGKRQRILPGCKEPITCKGIKNSEARFNNRKRKKGWLTPTANHLLQSHLTLLRLVKKILPISKVVLELNSFDFMAMENPNIQRWQYQKGPLYGKGSVKDAVSMSQGGTCLFCSHSIQHYHHIVPRSKGGSNTLPNIVGLCENHHKLIHTDSVWQSKIKSEKAGRNKKYGALSVLNQIIPALTEALHEIPDIEVCVTDGHSTKAFRDVHQVDKDHHLDAYCIACSVLGDSITVAPPTNHYSLRRFRRHDRAAVSRQEERKYYLDSKLVARNRHKRTEQ…	-	GGCTCTTGGAACTTCGTAGTGGATAGCCACTGAAGTACAGGAGCGCAGGCACACGGATGTAATGCGCACTACGGCGCTTTCCCAGCACCGTACCCTGCTTGGTTACATTTAGCTTAGGGAAGATGGGCTTTGCCCATTGTTACCCTTGTCAGGAATGGCAAGGTGTTGGGCCATTACCGGCCCCTAAAGTAATAATCATTTCTCACGAAAGGAGGCGTGGGC
CAAFKL010000436.1	CaafklIscB-2		MTMVYVLNKDGKPLMVTTRGGRVRYLLKEKKARVVSSTPFTIQLNYDTPDITQDLILGIDPGRTNIGVAVVKEDGSCVFSAHLETRNKEVPLLMKKRAAFRRNHRTLDRRRKRQRRAKSAGTIVENESIERLLPGYEKPVVCHYIRNKEARFNNRKRPQGWLTPTANHLLQTHINLIAKIAKFLPITKVVVELNRFAFMAMDNPNIRRWEYQQGSLYGLGSVEDAVYAQQNGHCLFCKTPIDHYHHVVPRHKNGSETLANRCGLCAKHHDLVHQDKAWADKLVTRKEGMNKKYHALSVLNQIIPFLMEYLGSETLYDVYATDGRSTKCFRVAKSVPKEHYTDAYCIACSILNTDIEVSAPVEPFELKQFRRHDRQACHQQRIERKYYLDGKQVATNRRK…	NNARDD	GGGCTATTTAAGATTTGATGTGGGTTTCCCACAAAAAGTCTTATAGCTACAGCCACACCGACGTATGTAAGTCTTCTCTCAGGTAGGGAAGACGGATGCACCTGCGGGTATTCCCTGCTCGCAGCTCTGCCAAGCATACGCCGAGGCAAGGGAAACACTACCACCCCTTTGGGGTGTGCCTTAACGGAAAAACTATGAAAGGAGATGAGCGCAC	x
CADAWG010000097.1	CadawgIscB		MPTTRCGYVRRLLKFGKARVVSTCPFTVQLLYETEEKTQPLVLGIDPGRTNIGMAIVTEDAGPEMLLQAETRNKEMPKLMEKRKSFRQKHRKCRREKRRRRAKAAGTESPKGEIERILPGCEKPIVCKGIKNKEARFNNRKRPAGWLTPTAKHLLQTHLNLVETVGRILPITDVVLEVNKFAFMALDNPNIRPWEYQKGPLYRQGSVEKAVFAMQDGTCLFCGKPITRYHHVVPRSKGGSDTLENRVGLCEEHHALVHTDPEWAKKLKEQKTGMNKKYHALSVLNQIIPFLTDELAKRFPDHTYVTSGKSTFDFRNVHDIPKDHYLDAYCIACSILDKSDSRVLNEKPYLVRQFRRHDRQACHQQNCKRRYMLDGKVVAVNRHQAFEQKETSLEKYLAN…	NNAAT	CCCAACTTATGTAACAGGTGAAAGCCTGCTGCACGTGTTGGATACAGGAATGTAGACATTTGCGCACCCACTGGACTTTCCCGGTCCGTGGCAATGCAAAACAAATGCCTATCCAAGGGAAACATTTACCGGATGCAGTCATCCCAGGCTGTATTCGTCCTTACAGGAAGGAGACTTCTGCTCATGACCACAGTATATATTCAAACAAGAAGCGGAAAGCCGCTT	x
OKVB01002796.1	OkvbIscB		MPTVYVLNKDGKPLMPTTRCMHVRHLLKNGKARVVKSKPFTIQLLYETDDVVQPLYLGIDPGRTNIGVAVVKADGAAVFTAHLETRNKEVPKLMKKRKESRCARRTNGRRCRRQRRAKTNGTISKKCVKQTTAQNGSVSKRAKEIGVIKRHLPGCEKDVLCVGIKNKEAKFSNRTRQEGWLTPTANQLLQTHSNLIKKIRKFLPISNVVLEINKFAFMQLDNPNIQKWQYQQGPLYQKGSLENAVSEQQDHHCLFCEKTIEHYHHVILRSENGSDTIANIVGLCAEHHDLIHKDDKLKEELAKKKQGLNKKYGALSVLNQIIPALTYELGSRFQGHFYVTTGKSTYDYRAAHSVSKDHWLDAYCIACSVLPDGCFDNTINSRVPYELKQFRRHDRQVCQ…	-	GGGTATTTGCAATAATAGGTGGTTTGAATAAAACCATCTGTTATTACAAATACCACAGGCATTTGGATGTTTGTTGCGCCTATCGACTTTCCCAGTTGATAGCTCCGCACGAGTGGCATTGTCTCGTACAATACCGCTCACAGCAAACACCCAGCCAAGGGAAACACAACCTCCTGTTTCAGCAGGAGAGACTTACAGTAAAAGGAGGGTAGCGTAT
OQVS01000003.1	OqvsIscB2		MTMVYVQNKDGKPLMPTTRYCYVRLLLKENKARVVSSTPFTIQLNYDTPDVTQDLILGIDPGRTNIGVAVVKEDGQCVFSAHLETRNKDVPLLMKKRAAFRRNHRTLGRRRKRQRRAKAAGTTVENESIKRLLPGYEKPVICHHIRNRKARFNNRCRPQGWLTPTANHLLQTHINLIAKVEKFLPITTVVVELNRFAFMAMDNPNIRRWECQQGPLYGLGSVEDAVYSQQDGHCLFCKKPIDHYHHVVPRHKGGSETLANRCGLCVKHHDLVHKDKAWADKLVTRKEGMNKKYHALSVLNQIIPHLLEYLGDETHYDVYATDGRSTKGFRIAKSVPKEHYTDAYCIACSILDTDIEVSVPVEPFELKQFRRHDRQACIRQMVDRKYLLDGKVIAVNRHK…	-	GGCTATTTAAGATTTGATGTGGGAAACCACCAAAAAGTCTAATAGCCACAGCCGCAACGACGTATGTAAGCACCTCAGGTAGAGGGAGTGGATGCACCTGCGGGTTCTCCCAGCTCGCAGCTCTGCCAAGCATACGCCGAGGTAAGGGAGACATTACCGCCTCCTCCGGAGGTGAGACACTACTATGAAAGGAGATGAGCGCACAT
OQWM01000683.1	OqwmIscB		MTTVYVLSKNGKPLMPTTRCGHVRILLKEKKARVVERNPFTIQLTYETEENTQPLTLGIDPGRTNIGASVITQDGECVFSAQLVTRNKDVPKLMKQRKLFRMAHRRLKRRCKRQRRAKAAGTISQKGDFERPLPGYEKPIICKGIKNKEARFNNRKRPIGWLTPTANHLLLTHINLVKKLQKFLPITDVVLEINKFAFMQLDNPHIQRWQYQKGPLYGKGSVEEAVYAQQDGHCLFCGKAIAHYHHIVPQHKNGSETLENRVGLCNEHHDLVHKDRAWEAKMRSTKEGINKKYHALSVLNQIIPALADQLALLFPQRTFVTAGKDTADFRADHGIHKEHHLDAYCIACSILETAAKVKEPAEQPYLMTQFRRHDRQACHKANITRKYYDTDNKLVASNR…	-	GGGTATTTGCGAAAATAGGTGGTTGACCACCTAAAGTTGCAAATATCACAGGCTGAGACATTTGTAAATTTATCATATCCAAATGGATAAATGGATGCACCATGGGACTTTCCCAGTTCCATGCAATGCAAAGCAAATGCCAGTTGGTAGAAACCGTCTGCCAGAAAAGCCAAGGGAAACAATTACTTCACGGTAAAACGTGAGAGTCTTACAAAAGGAGGTGCGCAC
ORJG01000042.1	OrjgIscB		MAVVYVISTSGKPLMPTTRCGHVRGLLNEGKARVVEREPFTIQLNYETPDVTQPLYLGIDPGRTNVGAAVVREDGECVFTAQLTTRNKDVPKLMKARKQFRMAHRRLKRRCKRQRRAKTAGTISQKGDFQRLLPGYEKPILCKGIRNKEARFNNRQRPAGWLTPTANHLLLTHLNMVKKLQRFLPITDVVLEVNRFAFMAMENPHIQRWQYQRGPLYGKGSVEDAVYAQQDGHCLFCGKPIAHYHHVVPQHKNGSETLENRVGLCNEHHDLVHKDRAWEAKMKEAKAGMNKKYHALSVLNQIIPELTEQLAQLFPQHAFVTTGKDTADFREDHGIAKEHHLDAYCIACSVLTEPSRVSAPAATPHHLMQFRRHDRQVCHKENIKRVYLLDGKTVATNRH…	-	GTTCTTCCAACTTTATGGTTGTTTGACCACTGAGATGGAAGAAAACAGGCATACTGACGTCCGTAATTATATACGCCCAACGTGTATATAGACGCACCCGCAGATCTTCCCGGTCTGCGGCACTGCATAGCGGACGCCAAGCCAGGGGAAACATTTACCCCGCCGGAGACGGCGGGAGTCTTACAAAAGGAGGTACGGACA
OZFU01001102.1	OzfuIscB		MATVYVLSKTGKPLMPTTRCDHVRILLKQKKARVVNLKPFTIQLLYDCKEGTQPIVLGIDPGRTNIGLSAVRKDTGEPVFTAQMETRNKEIPKLMRDRKAFCQKHRCFGRRKVRQRRASAHNTNSSKCAKQEVAQNGGVSKQAQKVGVIKRQLPGCEKPVLCIGIKNKEARFNNRLRPKGWLTPTANHLFQTHINVVNKAKKFLPITDVVLEVNKFVFMALDNPHIQKWMYQRGPLKGYGSVEEAVSVQQGGHCIFCKKEITNYHHIVPQGKRGSNTISNIIGLCSMHHDLVHKDSTWEQKLKTKKQGMNKKYGALSVLNQIIPKLCDSLSAEFSEHFYVTDGRSTKAFRDAYNIKKDHYLDAFCIACSILSVEDVKVPCESNVFLILQFRRHDRRACH…	-	GACCCTGCATATGAGTCAGGAGCAATCCTGACAAGGGTGTAGGGTACAGGCATCATGGGCATTGCTCATGAGGAACGTACGTAACCTTGCAGGTCAGCTGCGAGGGGATGCACTGCCGGGGTTTCCCATCTCGGTAGGGTCAGGGAATCATCTGCATAGCGTACGCTCAGCCAGGGGAAACATTACCTTCCGCAAGGAAGAGTCTTATTGAAGGGAGTAGCGTCA
QMCE01769452.1	QmceIscB		MTYVLGKRGNPLMPTRRNAHVCYLLNHKLAVVVSYNPFTIRLKYETPEITQPLMLGIDPGRTNIGAAVVIEDGECVFSAHGTTNNKDVPKRTKKRKAHRQASRRGERKRRQRRAKKNGTCFTEKQRTLPGCEEPITCKTIKNSEARFNNRKRPKGWLTPTANHLLLCHLNKIDKIAKILPVTGVTLEVSKFAFMATENPNTQRWEYQRGPLYDKGSVEEAVYVQQGGKCLLCDKDIDHYHHLEPSHKNGSEGIENRAGLCNEHHDLVHKDKEWRKKLAETKAGLNKKYHALSVLNQVTPFLADELAKRFPGSFFVTDGKSTAAFRDVNLIPKDHHLDAYCIACSTLGLVTPKPPTQHYELRRFRRHDRAATSRVEERKYYLDKELVAKNRNKRTEQFDD…	-	GGCCCTTCCAACTTCGTGGTGGCTAACACCCGATAGGGAAGGACGCAGGCACACGGATGCGCGCCGCACTTTAAGACTTTCCCAGTCTTAAACCCTGCACAGGGCGCACCCAGCTTCGGGAAGGGGTTTCGGCCCCGTTACTCACCGCTTACGCGGTGACGGCTTACAGCAAATTTTGAGAAAGGAGAAGCGCAC
UPOY01000085.1	UpoyIscB		MSTVYVLNKDGKPLMPTTRCGHVRHLLKEQKARAVRTKPFTIQLLYETDDVVQPLYLGIDPGRTNIGVAVVKTDGTAVFTAHLETRNKEIPKLMKKRKDSRRARRTNGRRCRRQRRAKANGTISKKCVKQDTAQNGSVSKRAKEIGVIKRHLPGCEKEVLCIGIKNKEAKFNNRTRPEGWLTPTANQLLKTHINLVKKIQKFLPISDVVLEVNKFAFMQLDNPVIKKWQYQQGPLYQKGDLESAVSEMQEQHCLFCKKPIEHYHHVVPQHKNGSNTIANIVGLCAKHHNLVHKDTAWQEKLAKKKTGLNKKYGALSVLNQIIPALTKELSSLFQKHFFVTTGKSTYDYRAAHGISKDHWLDAYCIACSVLPNDVCDSTINSRAPYELKQFRRHDRRALN…	-	GGGTATTGAAGAACTTTAATAAAATAATATCATTCCACTAAGTTCCTTCAATATCACAGGCAGATGTACCTTTGTACATCAAGATAGCAGATGTACTTGCAGGCTTTCCCAGCTTGCAACACTACTAAGCTGCTACCTAGCCAAGGGAAACATAACCTCCCGCTTCGGCAGGGGAGACTTATCGTAAAGGAGGTGGCGTAT
UPPJ01000015.1 (another IscB)	UppjIscB2		MSTVYVLNKDGKPLMPTTRGGHVRYLLKEKKARVVTSKPFTIQLLYETDDVVQPLYLGIDPGRTNIGVAVVKTDGTAVFTAHLETRNKEIPKLMQGRKKARLLQTHINLIKKIRKFLPVNDVVLEINKFAFMQLDNPNIQKWQYQQGPLYQKASLEEAVSEMQEHHCLFCKQSIVHYHHVVPQSENGSDTIGNIVGLCTKHHDLVHKDTAWQKKLAKKKTGLNKKYGALSILNQIIPALTKELSSLFPKHFFATNGKSTHDYRAAHDVSKDHWLDAYCIACSILPNDTCDKNINGRVPYKLKQFRRHDRRALHKENMSRVYTLDGKKVATNRHKAIKQTTDSLEEFRQRQPNDVCKLKVKEHHPEYRNPERNFPGCVFLVGKHTHVMQGTSGSHNGKAD…	-	GGGTATTTGCAAGAACAGGTGGTTTGAATAAAACCATTTGTTCTTACAAGTATCACAGGCATATGGATGTTTGTTGCGCCTGTCGACTTTCCCAGTTGGCAGTTCCGCACGAGTGGCATTGTCTCGTACAATACCGCTCACAGCAAACACCCAGCCAAGGGAAACACAACCTCCTGCTTTGGCAGGGGAGACTCATCGTAAGGGAGGTGGC
UZUL01000931.1	UzulIscB		MSTIYVLNKDGKPLMPTTRGGHVRHLLKEQKARVIRTKPFTIQLLYATDDVVQPLYLGIDPGRTNIGVAVVKADGAAVFTAHLGTRNKEVPKLMKKRKESRRARRTNGRRHRRQRRAKANGTLSTKCVKQDTAQNGSVSKRAKEIGVIKRHLPGCEKEILCIGIKNKEAKFNNRTRPEGWLTPTANQLLQTHVNLIKKIQKFLPISDVVLEVNKFAFMQLDNPNIRKWQYQKGFLYQKENLENGVSEMQEHHCLFCKKPIDHYHHVVPQHKNGSNTIGNIVGLCTKHHDLVHKDTAWQEKLAKKKTGLNKKYGALSVLNQIIPALTKELGSLFSKHFFVTTGKSTYDYRAAHNVSKDHWLDAYCIACSVLPNDVCDSNINNHVPYELKQFRRHDRRALH…	NTARG	GGGTATTTGCGAAATTTGGTGGTTTGAATAAAATCACTTAATTTCGTATATATCACAGGCATATGGATGTTTGTCGCGCCTATTGACTTTCCCAGTTGATAGCTCCGCATGAGTTGTATTGCTTCGTGCAACGCCGCTCACAGCAAACACCCAGCCAAGGGGAACACAACCTTCCACTTCGGTGGAAGAGACTTATCGTAAAGGAGGTGGCTATA	x
Ga0315277_10040887	YnpsCas9-1	Sediment microbial communities from Yellowstone Lake, YNP, Wyoming, USA	MNTETREQVLGIDFGPKHVGIALVARGASSEEVLFVAEVRLRDRKSLLADRRALRRGRRGRKRYRQPKIPQRGGGATSQSGEESERGRAAAPEYRRATGLNTGRRRCKFVDPQTGEICGWNTPRKANVRDLLLWNICRHLPVSVSEQAGFLAYVNQTNLHRAEILGALPAEEQAPLEAVFSQQRRPKDERLKDRLRRLGVDRHLRSQVTDIVGITSRRPLSGRLSFCREHFLRHHEQSRVPRPSVWLPNTVEMKQADVLKVCRQEVAPRWRVDCIVLERANFDLQLLRQQTAIEWSVEDWQRGPRWGYRNTFEAKKQEQGNRCAYCGSKPTAKNRLRLELEHVIPGGGDTWENLVLSCRKCNEGKGNRSPAQAGMRFWTDTETGETLSPAPLGAAHVSR…	NGG	ATTTCGCCCTCGCATTGGTGGACAGCACGGGTTCTGGGGCGATCAGCGAGGGGAGCGAGGGCGCGCGAGGAATGAGTTGGGGACGCAGTAGGTATGTATAGGTTTCCACCAGTGTTGAAGGGCGAAAGCAGCCCAGCCAAGTCTCCGCCCATGGCGGAGCACGGGAAACCGGTGGGGAAACCCGGCCGGCCACCGTAAGGAGGCACGTTTGGGGAACAGGTAGGGGTAACCCTGAGTGCAACCTGGGGTGCACCTTCAGCTCCAGGCTCTGCAAGGCTCGGCCCAGAGGATTAACGCCCTAATCCGCCTCTGGCGGAAGGGAGAGAAAGGCGGTCGTGAGGCCGCAAGGCAAGCCGAGCCATACTCCTGTACCCAAACCTGAGCGGGAAGGAGAACAA	x
Ga0315296_10011343	YnpsCas9-2	Sediment microbial communities from Yellowstone Lake, YNP, Wyoming, USA	MVVRPQGKLDHIPIPKPERGGITIRSENVLGIDFGPEHVGLALVRREPAGEQVLYAASITLRDLSPVMKERRALRRQRRSESWYRQPRVPQRGGGSARGAGAQEDEQAVEGVPEEEEEDRSRARSAPEYRRAQGCNKPKRKCKYVDPKTGEVCGANTPRKEKVRDLLLWDICQHLPVEPEQRLAILSYVNQVNIVRPEVLACLALEERALLENHRALARASKSKPLPQLLCELKIKKQLQSQILAIASGDPERKAADLKGRMAFCRKHFLLHHQQTRIPKPSAWLPPSIRCRHADLERVCREEVAPRWPVHRIRLERAQFDLQAIQRDPQGRGKDWDPEEWQRGPCWGRRNIYSAKRHEQGNRCAYCGKEPKKENRLELEHVKPGGGNTWDNLVLACRK…	-	GTTTCACTCTCCGGTAAAAGGGCGGTGTGCTACAGCAGAGCGAGGCTGACTGAATTCGGGGAAGTGCTGCAAATTCGACGCTGGAAGGCCCTGTTTCAATTGTCGGAGAGTGAAAAAAGCTCAGCCAAGGGAGACCCCGCGGGAAACCGCCAGGGGCTACCGTCAGGAGGCAAGTTTGGGGAATAGGTAGGGGTAACCCTAAGTGCAACCTGGGGTGCGCCTTCAGCTCCAGGCTCTGCAGGGTCCGGCCCAGAGGACTAACGCCCTAACGTGAAGTCGAGGGAGAGAAAG
MHDT01000042.1	NbaCas9-1		MEKELVLGIDYGGKYTGLGVVDRRNNQVLYARTIKMRDDVADILKGRREQRGIRRTQQTRKKRLRELKKYLNSIGYDNSTELFKSIYSLAHKRGYDYADMPTPEEIEEMDEKEKKEWKDTQRNSRYRKEVLADVRKVMSNGGASDEQIKRVESIFNKQYRPKRFNNRILTKCKVCGKNTPLRRNVRELLLENIVRFLPLESELKETLKRTILEGQQGNINKLFRKLKFNQKDWPGKNLTDIAKNKLPGRLPFCKEHFAENEKFTTIEKSTFRLAPSLKTKIENVLTVIKDEVMPNFALDRVVMESNNFDIAAKTKGKKRLAKEEYSKGHKENRETLMESLLRETDGRCVYCGKTITLADANKDHIYPKKAGGSNIFANLVACCRSCNENKGGRTPSESG…	NGG	GTTACAGTTAAGGCTCTTTGAAAATGATGATTGAAACGAAAAAAGAGCCTTAATTGTAAAACGCCTATATGATGAAGGAATGTACGCTTGGGTTTGTCCAGCCTAAGCCAAACTAAAACTACAGTCGATAATGACACCTTCATTGTGGGTTAGGACATTAAAAAAATTTTCAG	x
JABXJX010000029.1	DbaCas9		MIRLGIDYGGKYTGIGVVDTRNNHVLYAKTVRMRSDIPDKYEQRRALRSMRRCRKTKKRRLRDLRKYLDEINLSEVAKKRIYRLSHKRGYDYREYDPEELLEQEENLEARHREEVLQDIRAVLSSENATEEQIKRIEDIINKQYRPERFKNRILTKCKICGKNTPLKRNVRDLLIENILMDLPVTEEQKQFIRNNALTEDGKERLKPFFRRVHINEFLRKQTYDIAEGKLSGRTVFCKDHMLEHHKFTKVPKTTVRVLPSTKVKIDNVVKIIESEILPKYKFQEVVMEANNFDVSAKTRGRSRLKKDEYQKGHVKKEKGLVEVLYKEFKGHCVYCGNKYDVHRMTRDHIYPKKKGGLNIYANLVLACKDCNGKKKGRTPVEWGVMPKIDVVNQLENDLK…	-	ACTGACTTGTTCTTTGAAATAGGTACTGAAACCGAAAGAACAAGCCAGTGTAAAAAGCCCCTTATACCATTTATGGACGTCAGAGTAGCTCAGCTTTGACCTCTCCTTAAGGATGGTACATTATGGGGTGAGAGCAACTTTCACACTAAGACAATGTAAGAGGGGGAAAAAGAGTGCAGAATTT
MHEF01000135.1	NbaCas9-2		MEKELVLGIDYGGKYTGLAVVNQKNNQVLYARTVKMRDDVTDILAGRREQRSLRRTLQTKKKRLRELKNYLESIGGIYEESSGTFTIEPFRTVYSLAHKRGYDYADLPEEKTSEEIEAMDAKERKQWEKEKKELEETQRNSRHRDEVLRDVRNVMTEGNLSEEQIIKVESIFNKQYRHKRFNNRILTKCKVCGKNTPLRINVRELLLENIVRYLPLQNKERELLKLTILKGHQQDINEIFKHFRKVYKITLNQKDWPGKNLIDIARNQLRGRLLFCKVHFPENEKYVSIEKKTFRLAPSLKTKIENVLSVIKDDILPNFTLNNVVMESNNFDIAAKTKGKKRLLKEEYSKGHRESGETRKEALLRETDSRCIYCGKGIDLSNAHEDHIFPRKAGGINIF…	NGG	GTTACAGTTAAGGCTCTTTGAAAACAACGACTGTAACGAAAAAAGAGCCTTAATTGTAAAACGCCTATACGGTGAGGGTATGTACGTTTGGGTTTGTCCAGCCTAAACCTCTACGCCAGAAATGGCACCTTCATTGTGGGTTAGGACAATTTAA	x
FXLF01000001.1	SupCas9	uncultured SUP05 cluster bacterium isolate SPONN genome assembly, contig: NODE_1_length_69305_cov_7.65447_ID_30156, whole genome shotgun sequence | SOURCE: NCBI_Prokaryotes DATE: 2019-07-22 GENOME_ID: 290321 CONTIG_ID: 0 GENOME_ACC: GCA_900180365.1_SPONN_SOX_Chapopote_genomic	MDKIRIGIDFGYKYTGVSVLNSDNKILDYKVITHRTDISKTLLNRRTNRSSHRRKHTQNVRLRNFYALLKGMGIEPQQQNHNFIGSKLYAMAHRRGWDYSSLIELLIDDKKGITSTVRTIDKLLIDEFNAPHNVEEKIKKGKKYTIKKINTTCLGELAEYQKQIKDNQKTIDRSKETEQKKTLANRNKQEAELKYGELHYKLDNAGLDEIKEYIEARLKAVGIKQTTEALDYTLVLLGLNIGEKLHKAGKLYTPHKNRHRNELIKDLKEKMQVAFKELEAIQIAEQFASKQNTKIELIQEEWLKNAVAILDPNNPQRGNNNANRKKNNKDIRPSRFENRHTGKCPAKLENGKRCNCNLPKKSRADIRALQFEIEAKQMNIETDNGTRKLIDDELTVLIN…	-	CCAGCACATCATAACCTAAACAACCAGCAACTGAAACGAAAGTTGTTTAGGTTGTGATGTGCTAGTCAAGAGTTGATAAGGTTGCTAGCGATGTTTGCTTGCATAATGATTATTAGTTGTTTATAATTAAATTACAAACTAAGCATTTGAATGGTGGATATATGGGAAAAGCATACCACAGCACAAAATCCACGCCGCGTATGTTTTGCTTAGTTTCCCTTCTTGTAAATCAGTTTTTCTATCCTTTTAACTTTTAAATTGTCCGTATCTACTACGTGGCTGGTAATACCGT
JAAZKS010000250.1	TbaIscB	Tissierellia bacterium isolate AS22ysBPME_61 136064_AS22, whole genome shotgun sequence | SOURCE: NCBI_Prokaryotes DATE: 2020-10-27 GENOME_ID: 350481 CONTIG_ID: 83 GENOME_ACC: GCA_012799715.1_ASM1279971v1_genomic	MKVFVVDKNNNPLMPTHPAKARILLKNGKATVKRVEPFVIKLNYTIDNPKTQNVKVGIDDGARNAGLAVVVEKSKKDDEVVFKGQIDLNNMIKDKMEERSNYRRCRRTRLRYRKPRFNNRKRNKCVVCGGNTQSGKNTCRLHKVTDKQNKLKNTYWLPPSLKARKDCIVRVLNQLNKWIPINNIIIETGRFDIQKLVNPDLSGAGYQQGAKYGRDSVKSALIYEYGKEVRDENNKIKKIARCCYCGKEGVPLEIEHIKPRGQGGTDAWHNLTLACKKCNKEKGNRTPQQANMKLIVKPSKFHLSKTLKYAAQLQQGKNYLRQAIKDAVNIFPSYTYGQFTSWQRKRFNIPKTHMNDAIVIAITNYDTENKPRLPVVNCDEYYIKPIGTKSRSLFTATCY…	NGG	CTTTCAGCTATAGACTTTCACGATCTACAATTGTAACCGACCCGAAAATACCCATTACATAAGTCTCCGTATGATTTATAACTAATACAATATCGAAGATTAACTTTCTGTTAAAAAACCGTTGCAATCTGCGAGAAATGTGTCTATAGCTGTGAGTCAGCCCTAGTGACAAACCCCTAGTAATAGGAATAAGGATGAACTACCTTTGCTGCAATGTTAAAGTATCACTTTAAAATGTTCGATCCAGTTTTAAACCCTGATACCTTATAAGTAGGACAACTCGCCCCACGGGGGAAGGTAAAATAGGTGTGAGCCTATCCACGTCTTATAAGGATGTACACCAGCAAAGTTGGGCAAGGATCAAATTAACCTTTATTCTAGTATTCTAGTAATAAAGAG…	x
OMWS01000038.1	VbaIscB	uncultured Veillonellaceae bacterium isolate RUG043 genome assembly, contig: scaffold_1521, whole genome shotgun sequence | SOURCE: NCBI_Prokaryotes DATE: 2019-01-27 GENOME_ID: 192987 CONTIG_ID: 42 GENOME_ACC: GCA_900314825.1_Rumen_uncultured_genome_RUG043_genomic	MYVVYVLNQSGKPLMPTRRFGHVRRLLKSGMAKAVSTKPFIIRLQYISSDTKQPLHGATDPGRTNIGEAVINDKGEVVYAAHVASRNKEIPKLMENRASHRSASRRGERLRRKRRAEKNGTTTEFPNGRKLPGYEDGVLPLKDIINTEAKFNNRRRPAGWLTPTARQCVQTHLSMVRRICKFLPVTDWTLEYNRFAFMQLEDGTVRGWDFQNGRLKGYASKEDYVCALQDGRCALCGEPIEDYHHILPKHKGGSDTPENLVGLCASCHAAVHARKKSLSQIGRAKKYAGTSIVNTAMPFIWDGLVRMFGEDAHICEGQDTADARKALNVPKEHFTDAVCIAGLGSGIMPRYDDAQPFELRQFRNHDRALIKAQTERTYRLDGKIVARNRKPRFEQKGPA…	ATRAA	GTCAATTACCCACCACCTAGCGGCTTCGCCGCTTGAGGTGGGGGCTTGCAAGAGCCCGGAGTAATTGAGCAGAGACAACGACACAGCAGGAGCATCTGCACCGCCTTGGGTGATGACAAGCCTCTTGCGCCGGGGGTGGCTGTGCCGAGTCTATGGCACCACAACTCTGTGCCGTCAAGGCACGGAGGCTTATCGCAAAAGGAGTTTTCCTA	x
UPBU01000107.1	UpbuIscB	human oral metagenome genome assembly, contig: NODE_107_length_57850_cov_8.184860, whole genome shotgun sequence | SOURCE: WGS DATE: 2019-01-27 GENOME_ID: 16377 CONTIG_ID: 106 GENOME_ACC: UPBU01.1	MYVVYVLNHQGKPLMPTKRFGHVRRMLKTGKAKAISTKPFVIQLQYKSTDFVQPLYGGTDPGRTNIGEAVLNNKGEVVYAAHLVTRNKEIPKLMADRATYRRASRRGERLRRKRRAKANGTMTCFPEGRKLPGYKDGVLKLKGIINTESRFNNRKRPAGWLTPTARQCIQTHLNMVRNICKILPVTNWTLEYNRFAFMQLEDGSVRGWDFQNGRLKGYASKEDYVYALQGGVCVCCGASIEHYHHIKPRHKGGSNTHENLVGLCSVCHAEIHTGKRSLDRIGKYKEYAGASIVNIAIPFIWDGIARMFGDKAHICEGQETAELRRANNIPKEHFADAVCIASIGSGITPQYDNNQPFELRQFRCHDRSRINAQVERTYMDGKTIVAKNRKPRFEQKGDA…	RTAAA	GTCAATAACCCACCGCCCATCATCGAACGATGATTGAGGCGGGGGCTTGTAAAAGCCCAGCGTTATTGAGCAGAGACAAATAATGACACGACAGGACTCAGTTCCGAACCACCTTGGGTGATGCCAAGCCTCTTGCTCTGGGCGTAGTCGTGCCGAGTCTATGGCAACACAACTTAATGACTTTACGTCATTAAGACTTATCTCTAAAAGGAGATTTTTT	x
OGDS01000089.1	OgdsIscB-1	metagenome genome assembly, contig: NODE_89_length_96673_cov_16.556905, whole genome shotgun sequence | SOURCE: WGS DATE: 2019-01-27 GENOME_ID: 4291 CONTIG_ID: 88 GENOME_ACC: OGDS01.1	MPDTDYIYVLGVDGKPQMPTKRKRHVKRLLDTGKARIACHVPYTIQLLYENTSVLQPIMLAEDPGRTNIGMAVLSVKGELLMSAVVETRNREIVRLMNHRRGYRRASRNGERKARQRLAKRFSTMLKAGMLMRKLPKFAADKFITCHCIKNTESRFCNRKRPDGWLTPTSRQLVETHINLIHKIQKYLPVTDIAMEVNRFAFLSLENPSVSGADFQNGPLKGFDSLHDAVNELQHGKCLLCNKKIEHYHHIVPRSMNGSNTIGNIAGLCMECHDKVHKYASHQKKLNDVKKGLDKKYGALSALNQAVPFICKRLEAEFGKEHVSYCTGRDTAKMRNSFGFQKTKDNQMHETDAWCIGILALNRISDGVPDFGQTYCIRQFRRQDRSFIYAQTERVYKLD…	ATAAA	GTCAATAACCCATGACTGAAGTCACAGGCTTGTAAAATAAGTCTGGACTTTGGTTACTGGGTTGTCGAGCAGAGACGTGATGCCTGCGTTCCGTAAGGATGGCACTCCGGGATTTTTCCAGTCCCGCGACACTGCACAGCAGGCACCAAGTCTAGGAAAACAGTTTTACCGTCATGCACAGGCTTACAACCGGTGCGGGGATACCGGTTATCCCCGTGATACTGCATGGCGCATTATGAAAGGAGACATCTG	x
OROC01000187.1	OrocIscB	human gut metagenome genome assembly, contig: NODE_187_length_79184_cov_18.6047, whole genome shotgun sequence | SOURCE: WGS DATE: 2019-01-27 GENOME_ID: 10653 CONTIG_ID: 186 GENOME_ACC: OROC01.1	MPEYIYVLGIDGKPQMPTKRRRHVQKLLNTGKARIAEHVPFTIQLLYENEPVLQSVVMSEDPGRTNIGAAVVDLNGKLLFSAVVETRNKEIKKLMSDRKAYRRASRNGERKARQRLAKRFHTMLKAGLLMRKLPTYGDEKYITCNYIRNTEARFCNRRRSKGWVTPTVEHLIRTHINLIHKIQNYLPITDVAIEVNRFAFMLLEDPSITGIDFHNGPLKGFDNVNAAVADMQHGKCLLCGKPINQYHHIIPQSKGGSNTLKNLAGLCKECHVAVHTDEKTSKRLQSKKDGLMKQYTALSAINQAIPFICQRLEVEFGKEYVHYCTGLETSIMRSSFGFEKTKDNQLHEVDAYCIALQSTGIVPNTVPTFDKVYQVKQFRRQNRANINNMRERTYYLDGK…	RTRA	GTCAACTACTCGGTAATTGAATTACCGAGCATGCAAATGCCCTAAAATTATCGGGTGGTTGAGCAGAGACACGATAGTTACGTTTCATACTATATGAATGGCACTTTGGGATGCTTCTAGTCTCAAACCCTGCAGAGTGGCTACCAAGTCTAAGAAAACCGTATTAACCGCTATACACAGGCTTATCACCGATGTAGATGCACCGTTTGTATCTACTATACTGTATAGCACCCTAAAGAAAGGAGGCATCTG	x
OICF01001202.1	OicfIscB	human gut metagenome genome assembly, contig: NODE_1202_length_5252_cov_2.001347, whole genome shotgun sequence | SOURCE: WGS DATE: 2019-01-27 GENOME_ID: 5582 CONTIG_ID: 1201 GENOME_ACC: OICF01.1	MPDTNYIYVLGADGKPQMPTKRKRHVKRLLNTGKARIACHVPYTIQLLYKNEPVLQPVMLAEDPGRTNIGLAVLSRKGELLLSAVVETRNREIVKLMADRKKARRASRNGERKARQRLAKRFGTMFEAGMLMRKLPMYAADKFVTCNYIKNTESRFCNRKRPDGWLTPTANQLLKTHINLIHKIQKYLPVMDVAIEVNRFAFMSLENPAISGVDFQNGPLKGFDSLHDAVNDLQHGKCLLCGGKIEHYHHIIPRSQRGSNTIGNIAGLCMECHGKVHKDIEYQKELKDLKKGLDKRYGALSALNQAMPFICKSLESEFGKAHVSYCTGRDTAKMRNSFGFQKTKKNQLHEVDAWCIGILAQNNAPDRLPDFEQTHYIRQFRRQDRSLIRCQTERTYKLD…	RTAAA	GTCAATTAACCCATAACTAAAGTCACAGGCTTGCAATAGCGGGTCTACACTTTGGTATGAGTAAATGAGCAGAGACACGATGCCTGTGTTCCGTAAGGATGGCACTCCGGGATTTTTCCAGTCCCGCGACACTACAGAGCAGGCACCAAGTCTAGGAAAACAGTTTTACCGTCATGCACAGGCTTACAACCGATGCAGGGATACCGTTTATCTCTGTGATACTGCATGACACATTATGAAAGGAGGCATCTG	x
OLPV01012911.1	OlpvIscB	human gut metagenome genome assembly, contig: NODE_12911_length_3208_cov_2.641928, whole genome shotgun sequence | SOURCE: WGS DATE: 2019-01-27 GENOME_ID: 7885 CONTIG_ID: 12910 GENOME_ACC: OLPV01.1	MPEVIYVLGMDGKPQMPTARKRHVRKLLDTGRARIAEHVPYTIQLLYENHPVLQPVILALDPGRTNIGAAAISEKGELLFSAVAETRNREIAKLMLKRRQYRRASRNGERKARQRLAKRFGTVFKAGIRMRKLPMYGGEKFLACKWIRNTEARFCNRKRPKGWLTPSVNHLVNTHLNLVHKCRKYLPVTDVALEVNRFAFMLLEDPSVSGVDFQDGPLRGFASLQDAVNHLQHGKCLLCGDRIEQYHHIVPRSRNGSNTISNVAGLCCHCHEKVHKDKKHAGILSDKKSGIDKKYGALSVLNQAVPFICGKLEAEFGLDHIHYCTGKDTSGMRHCYGFHKTKEEQMHEADAWCIGICALGISPEKIPDFAAVHTIRQFRRQDRSLIKALTERTYRLDGK…	-	GTCAATTACTCCTGACGATGTCAGGAGCTTGTAAAAACAGGCTTTTAGATACCGTTGAGTAATCGAGCAGAGACGTGATGCCTGCGTTCCGTTTTCGGATGGCACTCCGGAATTTTTCCAGTTCCGGACCCTGCAAAGCAGGCACCAAGTCTAGGAAAACCGTAGTACCGTCATGCACAGACTTACCATCGATGCAGGGATACCGTTTATCTCTGTGATACTGCATGACACAATGAGGAAAGGAGGCATCTG
OGQB01000734.1	OgqbIscB	human gut metagenome genome assembly, contig: NODE_734_length_32146_cov_5.244523, whole genome shotgun sequence | SOURCE: WGS DATE: 2019-01-27 GENOME_ID: 4611 CONTIG_ID: 733 GENOME_ACC: OGQB01.1	MSVFVVGLNGCRLMPTSERKARLLLKHGKASVYRKVPFTIKLNYKTGSTTQSGYLGIDTGSQHIGVSVVREDGVVLHKEEIGLRDSMSKRKLMQSRASSRRGRRHRKTRYRHPKWRPKAKRVYCEIPDRKGRHWKKKEITFASKRAKGWLPPSLQSKTDHHIWWIKKLQDLLPEGYRLSIELGRFDPARLKDPEIHGELYQKGPQYDYENVRAYVLNRDRYTCQVCGKKGGKLHVHHILYRSHGATDDPQYMATVCSDCHNTENHQQGGILYQWMQKQKKFTRGLRDATFMNILRKRLIEAFPGATFTYGNITKADRERLRLPKSHGNDATAIAIVKTGIMTVKDKEPVIYIQQVRRKKRSLHEETPRKGRKEPNRKASRYDKNTKAVTVTKRKNKKKI…	YTRA	GTCAGCTTCTCGGCCATTGAATAACCGGGCATGCAAAGAAGTGTGCAAAGTTATTACATAGTCCCCGAAAGGGCGAGCTGACTAGACTCAGCGCAAGGGAATCCATTTTTGTTGGATACTGAGTGCTACGTCCCAGATATCAATACCCGACCCGGTGGTACCCTAGCCGGGAACAGGGTTCAGGCAACGGATGTCTTTCAGGAGAAGAAAACACTGACCTGGAGCAAGAAGTATCTGGAACATTGTCGAAGGGTGATCACTCCCATCCGGGAGAGCAGGACTTTTGTGTACCTGCTATTACAATACAAGGAGGACCAGCC	x
OLFX01000650.1	OlfxIscB-1	human gut metagenome genome assembly, contig: NODE_650_length_51699_cov_5.339536, whole genome shotgun sequence | SOURCE: WGS DATE: 2019-01-27 GENOME_ID: 7663 CONTIG_ID: 649 GENOME_ACC: OLFX01.1	MSVFVVGLNGCRLMPVSERKARLILNDGKASVYRKVPFTIKLNYKTGSTTQPGYLGIDTGSQHIGVSVVREGGTVLHKEEIGLRDSMTKRKLLEAKASLRRGRRCRKTRYRHPKWRPKTKRVYCEVPDKKGRHWQKQKNTFISGRPEEWLPPSLQSKTDHHIRWIKKLQGLLPEWYRLSIELGRFDPARMKDPEIHGNLYQKGPQYDYENVRAYVLDRDRYTCQVCRRKGRKLHVHHILYRSQGASDTPQYMATVCSSCHTTENHLPGGILYQWMQEQKKFTRGLRDATFMNILRKRLMKTFPDAVFTYGNITKVDREKLKLPKSHGNDATAIALVRTGVTSVQDEEPVLYIQQVRRKKRSLHEETPRKGRKEPNRTAARNSKNTKAVTVTKRRDGKKV…	RTRRYM	GTCAGCTTCTCGGCTATTGAATAACCGAGCATGAGGAAAAGCGTGTGAGGTTACCGGTAGCACCCAGAAGGGCGTGCTGACTAGACTTAGTGCAACGGATCCCACTTATAGTGAGGGATACCATTAGCACTACGTCCCGGATATCAACACCCGTCCCGGCTGTGCCCTAGCCGGAGCAGGGTTCAGGCAACGGATGTCTCCACGGAGAAGGAGACACTGACCTGGTGCAGGAAGTATTCGGAACTTTGTCGAAGGGCGATGACTCCCGTATGGGAGGGCAGGACTTTTGCGTACCTGCCACAATCACAAAAGGAGGAACCAGCC
UZRH01000051.1	UzrhIscB	human gut metagenome genome assembly, contig: NODE_51_length_142303_cov_9.395591, whole genome shotgun sequence | SOURCE: WGS DATE: 2019-01-27 GENOME_ID: 18091 CONTIG_ID: 50 GENOME_ACC: UZRH01.1	MSVFVVGLNGCRLMPTSERKARLLLKQGKAFVEQKVPFTIRLNYKTGSTTQLGYLGIDTGSQHIGVSVVREDGTVLHKEEIGLRDSMSKRKLLEAKASLRRGRRYRKTRYRHPKWRPKTKRVYCEVPDRKGRHWQKKKITFTSKRPKGWLPPSLQSKTDHHIRWIKKLQDLLPEGYRLSIELGRFDPARMKNPEIHGDLYQKGPQYDYENVRAYVLDRDRYTCQICKKKGGKLHVHHILYRSHGATDDPQYMVTVCSDCHSAQNHLPGGILYQWMQEQKRFSRGLRDATFMNILRKRLIRAFPEAVFTYGNVTKVDREKLKLPKSHGNDATAIALVKTGITAVKDKESVICIQQVRRKKRSLHEETPRKGRKEPNRTAARNNKNTKAVTVTKRQNKKKV…	YTRA	GTCAGCTTCTCGACCATTGAATAATCAATCATGCTAAGTATGCAAAGTTGATCAATGGTACCCGAAAGGGCGGGCTGACTAGACTCAGTGCAACGGAACCCACGTTTTGTGAGGGATACCATTAGTGCTACGTCCCAGATATCAATACCCGACCCGGTGGTACCTAAGCCGGGAACAGGGTTCAGGCAACGGATGTCTCCCCGGAGAAGAAGGCACTGACCTGGAGCAAGAAGTATCTGGAACTTTGTCGAAGGGTGATCACTCCCGTCAGGGAGGGCAGGACTTTTGTGTACCTGCCATCATATTTATTGAAAGGAGAAAACAGCC	x
QZLN01001903.1	QzlnIscB	Human gut metagenome isolate S101 scaffold_1902, whole genome shotgun sequence | SOURCE: WGS DATE: 2019-01-27 GENOME_ID: 14542 CONTIG_ID: 1902 GENOME_ACC: QZLN01.1	MSVFVVGLNGCRLMPTSERKARLLLKEGKASVYRKVPFTIKLNYKTGSTIQPGYLGIDTGSQHIGITAVREDGTVLHKEEIGLRNSMTKRKLLESKASLRRGRRYRKTRYRHPKWRPKAKRVYCEKPDRKGRHWKKQKNTFTSKRQAGWLPPSLQSKTDHHIRWIRKILGLLPEGYRLSIELGRFDPARMKDPEIHGELYQKGPQYDYENVRAYVLDRDRYTCQACKKKGGKLQVHHILYKSSGATDNPQYMATVCSDCHTLENHQPGGILYRWQQEQKKFTRGLRDASFMNILRKRLMEAFPDAVFTYGNITKVDREALKLPKSHADDATAIALVRIGITSIKDNEPVIYIQQVRRKKRSLHEENPRKGRKEPNRTASRNSKNTKSITVNKKLGKKKI…	YTRR	GTCAGCTTCTCGGCTATTGAATAACCGAGCATGCTGAAAGGCGTGTAAAGTTATCCAGTAGTTCCCGAAAGGGCACGCTGACTAGACTCAGTGCAACGGCTCCTGCAGTTTCCGGACTGTAGGGATACCATACGTACTACGTCCCGGATATCAATACCCGACCCGGTGGTACCCTAGCCGGTACAGGGTTCAGGCAACGGATGCCTCCCTGGAGAAGGAGGCACTGACCTGGAGCAGGAAGTATCCGGAACTTTGTCGAAGGGTGAACACTCCCATATGGGAGGGCAGGACTTTAGTGT	x
UXQS01001450.1	UxqsIscB	human gut metagenome genome assembly, contig: NODE_1450_length_22943_cov_3.619582, whole genome shotgun sequence | SOURCE: WGS DATE: 2019-06-06 GENOME_ID: 279321 CONTIG_ID: 1449 GENOME_ACC: UXQS01.1	MSVFVVGLNGCRLMPVSERKARLLLDGGKASVYRKVPFTIKLNYKTGSTTQPGYLGIDTGSQHIGVSVVREDGTVLHKEEVSLRDSMTKRKLLETKASLRRGRRYRKTRYRHPKWRPKTKRVYCEVPDKKGRHWKKQKGTFTSGRPEGWLPPSLQSKTDHHIRWIRKLQGLLPEGYRLSIELGRFDPARMKDPGIHGDLYQNGPQYDYENVRACVLDRDRYTCQVCKKKGGKLHVHHILYRSQGASDNPQYMATVCSSCHTMENHLPGGILYQWMLEQKKFTRGLRDATFMNILGKRLRKAFPDAVFTYGNITKVDREVLNLPKSHGNDATAIALVRTGVASVKDKEPVLYIQQVRRKKRSLHEETPRKGRKEPNRKAARNSKNTKAVTFTKRRGGKKT…	YTRA	GTCAGCTTCTCGGCTATTGAATAACCGAGCATGCTGAAAGGCATGTGAAGTTATCCGTAGTACCCGAAAGGGCGCGCTGACTAGACTCAGGGTGATGGGATCCACTTACGATGGTGGATACCATTGCACTACGTCCCGGATATCAATACCCGACCCGGTTGTGCCAAAGCCGGTACAGGGTTCAGGCAACGGATGTCTCCCCGGAGAAGGAGATACTGACCTGGTGCACGAAGTATCCGGAACCTTGTCGAAGGGCGACGACTCCCGTATGGGAGGGCAGGACTTTTGCGTAC	x
ORNV01002133.1	OrnvIscB	human gut metagenome genome assembly, contig: NODE_2133_length_16455_cov_2.999329, whole genome shotgun sequence | SOURCE: WGS DATE: 2019-01-27 GENOME_ID: 10646 CONTIG_ID: 2132 GENOME_ACC: ORNV01.1	MSVFVVGLNGCRLMPTSEREARLLLKHGKASVYRKVPFTIKLNYKTGSTTQPGYLGIDTGSQHIGVSVVREDGTVLHKEEIGLRDSMSKRKLMESRSSLRRGRRHRKTRYRHPKWRLKAKRVYYETPDRKGRHWKKQKITFASKRPQGWLPPSLQSKTDHHIQWIKKLQDLLPDGYRLSIELGRFDPARMKDTEIHGDLYQKGPQYDYENVRAYVLDRDRYTCQVCGKKGGKLHIHHILYRSHGATDNPQYMATICSDCHSTENHQPGGILYQWMQEQKKFTRGLRDATFMNILRKRLMKAFPKATFTYGNITKADREKLKIPKSHGNDATAIAIVKTGIMTVKDNEPVIYIQQVRRKKRSLHEKTPRKGRKEPNRKASRYNKNTKAVTVTKRKNKKRI…	YTRR	GTCAGCTTCTCGGCCATTGAATAACCGAGCATGCGAAAAAAGTATGTGAAGTCATTTCATGGTCCCCGAAAGGGCATGCTGACTAGACTCAGTGCAACGGAACCCACTTTTTGTGAGGAATACCATTAGTACTACGTCCCAGATATCAATACCCGACCCGGTAGTACCCAAGCCGGGAACAGGGTTCAGGCAACGGATGTCTTTCAGGAGAAGAGGACACTGACCTGGAGCACGAAGTATCTGGAACTTTGTCGAAGGGTGATCACTCCCATCCGGGAGGGCAGGACTTTTGTGTA	x
OQEZ01002929.1	OqezIscB	human gut metagenome genome assembly, contig: NODE_2929_length_4572_cov_1.576378, whole genome shotgun sequence | SOURCE: WGS DATE: 2019-01-27 GENOME_ID: 9750 CONTIG_ID: 2928 GENOME_ACC: OQEZ01.1	MSVFVVGLNGCRLMPTSERKARLLLKQGKAFVEQKVPFTIRLNYKTGSTTQLGYLGIDTGSQHIGVSVVREDGTVLHKEEIGLRDSMSKRKLLEAKASLRRGRRYRKTRYRHPKWRPKTKRVYCEVPDRKGRHWQKKEDHVHIEKTERMATAIPAVKNRSSYPMESKNYRIFFRKDTSLSIELGRFDPARMKNPEIHGDLYQKGPQYDYENVRAYVLDRDRYTCQICKKKGGKLHVHHILYRSHGATDDPQYMVTVCSDCHSAQNHLPGGILYQWMQEQKRFSRGLRDATFMNILRKRLIRAFPEAVFTYGNVTKVDREKLKLPKSHGNDATAIALVKTGITAVKDKESVICIQQVRRKKRSLHEETPRKGRKEPNRTAARNNKNTKAVTVTKRQNKKK…	NTVVD	GTCAGCTTCTCGACCATTGAATAATCAATCATGCTAAGTATGCAAAGTTGATCAATGGTACCCGAAAGGGCGGGCTGACTAGACTCAGTGCAACGGAACCCACGTTTTGTGAGGGATACCATTAGTGCTACGTCCCAGATATCAATACCCGACCCGGTGGTACCTAAGCCGGGAACAGGGTTCAGGCAACGGATGTCTCCCCGGAGAAGAAGGCACTGACCTGGAGCAAGAAGTATCTGGAACTTTGTCGAAGGGTGATCACTCCCGTCAGGGAGGGCAGGACTTTTGTGTA
OLRG01000216.1	OlrgIscB	human gut metagenome genome assembly, contig: NODE_216_length_60821_cov_7.726212, whole genome shotgun sequence | SOURCE: WGS DATE: 2019-01-27 GENOME_ID: 7922 CONTIG_ID: 215 GENOME_ACC: OLRG01.1	MANLKLIDELLEKTEYIYVLGVDGKPQMPTNRKVRVRSLFKSGLAKIVDTVPFTIRLLYENDAVLQPITIAEDPGRTNIGAAVLTQLGDLVFSAVVETRNKSIKKLMTDRKAHRQASRRGERKARQRLAKKHGSMIKAGMMMRKLPQYAADKFVTCKIIKNTEARFCNRKRMPDWLTPTVNHLVQIHINLIKKIEKYLPITDVAIEVNRFAFIQMESPGISGVDFQNGPLKGFDDVKAAIREQQHGKCLMCKNDIEHFHHIVPRSRGGSDTIQNQAGLCKKCHAKVHTDAEFQAKLKDKKEGLIKKYGALSALNQAVPFICKELIKIYGVEHVHFCTGKDTSLIRSSLGYEKTKENQMHEVDAYCIGLAAIGADKINKIKHPSFVNVYKIKQFRRQNRS…	RTRRA	GTTAACTACTCGGCTATTGAATAGCCGAGTATATAAAGGTTACAAAAATATCTGATAGATTCTTTTTGTAATTCTTTATATGCAAAGCTATTTGGCACCGGGTAGTTAAGCAGAGACATTCGACATATACGTGTACCGGATGGCGCCTTCGGGTGTTTGAAGGTACTTACACCTGCGGGTATTCATCCAGCCCTCAGCTCTGCAAAGTATATGCCAAGTCTAGGATGACGATACCGGACGGTGTTTAGGGTTACAACCGATGCGAAAGAACCGTATTTTCGTGAAAAGATGCCGTCCAACTCTTTTTCAGGAGGTAACAGATA	x
OWSL01000440.1	OwslIscB	human gut metagenome genome assembly, contig: NODE_440_length_58068_cov_7.586455, whole genome shotgun sequence | SOURCE: WGS DATE: 2019-01-27 GENOME_ID: 12248 CONTIG_ID: 439 GENOME_ACC: OWSL01.1	MANLKLIDKLLEKTEYIYVIGIDGKPQMPTNRKVRVRKLFKLGMAKIVDTVPFTMQLLYKNEPVLQPITIAEDQGRTNIGAAVLTQLGNLVFSAVVETRNKSIKKLMADRKAHRQASRRGERKARQRLAKRHGSMIKAGMIMRKLPQYAADKFVTCKIIKNTEARFCNRKRIPDWLTPTVNHLVQTHINLIKKIEKYLPITDVAIEVNRFAFMQMENPNISGLDFQNGPLKGFDDVKTAIREQQHGKCLMCKNDIEHFHHIIPRSKGGSNTIQNQAGLCKKCHAKVHTDAEFQAKFKDKKDGLIKKYGALSALNQAVPFICKELIKTYGLEHVHFCTGKDTSLIRSSLGYEKTKNNQMHEVDAYCIGLAAIGADKAKHPGFNNVFKIKQFRRQDRQRIH…	ATARR	GTCAGATTCTCCACGCTTAAAAGCGGGAGCTTGCTTTGACGAACGAAAGTGAATCTTAGTAAGCGAACCTTTTAAGTAATGGGAATATGAGCAGAGACATGACGCGTGTGTGCATCCTGACGACGCCTTCGGGCGTCTGAAAGATGCTGGCACCTGCAGGTATTTTCCCAGCCTGCAGCTCTGTAAAATGCGCGCCAAGTCTAGGAAAACGATACCAGGGCAATACTTAGGGTTACAACCGAGGAGAAAGAACCGTATTTTCGTGAAAAGGTATTGCCCGACTCTAAATAGGAGGTAACAA	x
OGXI01000531.1	OgxiIscB	human gut metagenome genome assembly, contig: NODE_531_length_34010_cov_5.747872, whole genome shotgun sequence | SOURCE: WGS DATE: 2019-01-27 GENOME_ID: 4780 CONTIG_ID: 530 GENOME_ACC: OGXI01.1	MANLKLIDELLEKTEYIYVLGIDGKPQMPTNRKVRVRKLFKLGMAKIVDTVPFTMQLLYENKPVLQPITIAENPGRTNIGAAVLTQLGDLVFSAVVETRNKSIKKLMSDRKAHRQASRHGERKARQRLANRHGSMIKAGMIMRKLPQYAADKFVTCKIIKNTEARFCNRKRMPDWLTPTVNHLVQTHINLIKKVEKYLPITDVAIEVNRFAFMQMENPDVSGVDFQNGPLKGFDDVKAAIREQQHGKCLMCKNDIEHFHHIVPRSKGGSDTIQNQAGLCKKCHAKVHTDVEFLAKFKDKKEGLIKKYGALSALNQAVPFICKELLKIYSTEHVHLCTGKDTSLIRSSLGYEKTKDNPMHEVDAYCIGLAAIGADKAKRPGFNNVFKIKQFRRQDRSIIN…	-	GTAATTCTTTATATGCAAAGTTATTTGATACCGGATAGTTAAGCAGAGATACTCGACATATACGTGTACCGGACGGCGCCTTCGGGTGCTTGAAGGTACTTACACCTGCGGGTATTCATCCAGCCCTCAGCTCTGCAAAGTATATGCCAAGTCTAGGATGACGATACCGGACAGTATTTAGGGTTACAACCGATACGAAAGAACCGTTTTTTCGTGAAAAGATACCGTCCAACTCTTTTTCAGGAGGTAACAGATA
OGDN01001046.1	OgdnIscB	human gut metagenome genome assembly, contig: NODE_1046_length_49949_cov_8.256103, whole genome shotgun sequence | SOURCE: WGS DATE: 2019-01-27 GENOME_ID: 4286 CONTIG_ID: 1045 GENOME_ACC: OGDN01.1	MANLKLIDELLEKTEYIYVLGTDGKPQMPTNRKVRVRSLFKSGLAKIVDTVPFTIRLLYENDAVLQPITIAEDPGRTNIGAAVLTQLGDLVFSAVVETRNKSIKKLMSDRKAYRQASRRGERKARQRLAKRHGSMIKAGMIMRKLPQYAADKFVTCKIIKNTEARFCNRKRMPDWLTPTVNHLVQTHINLIKKVEKYLPITDVAIEVNRFAFMQMENLDASGVDFQNGPLKGFDDVKAAICEQQHGKCLMCKNDIEHFHHIVPRSKGGSDTIQNQAGLCKKCHAKVHTDAEFQAKFKDKKEGLIKKYGALSALNQAIPFICKELLEIYSVEHVHFCTGKDTSLIRSSLGYEKTKDNQMHEVDAYCIGLAAIGADKAKRPDFNNVFKIKQFRRQDRQLVH…	-	CGGTGGAAGTAACAGAAACGAAGTCAGATTCTCCACGCTTAAAAGCGGGAGCTTGCTTTGACGAGCGAAAGTAAGTCTTAACAAGCGAACCTTTTAAGTAATGGGAATATGAGCAGAGACATGACGCGTGTGTGTATCCGGACGACGCCTTCGGGCGTCTGAAAGATACTGACACCTGCAGGTATTTTTCCAGCCTGCAGCTCTGCAAAATGCGCGCCAAGTCTAGGAAGACGATACCAGGGCAGTGCTTAGGGTTACAACCGAGGCGAAAGAACCGTATTTTCGTGAAAAGGTACTGTCCAGCTCTAAATAGGAGGTAACAA
OWBU01001982.1	OwbuIscB	human gut metagenome genome assembly, contig: NODE_1982_length_19476_cov_9.136090, whole genome shotgun sequence | SOURCE: WGS DATE: 2019-01-27 GENOME_ID: 11862 CONTIG_ID: 1981 GENOME_ACC: OWBU01.1	MANLKLIDELLEKTEYIYVLGIDGKPQMPTNRKVRVRKLFKLGMAKIVDTVPFTMRLLYKNEPVLQPITIAEDPGRTNIGTAVLTQLGDLVFSAVVETRNKSIKKLMADRKAHRQASRRGERKARQRLAKRHGSMIKAGMIMRKLPQYAADKFVTCKIIKNTEARFCNRKRMPDWLTPTVNHLVQTHINLIKKIEKYLPITDVAIEVNRFAFMQMENPNISGVNFQNGPLKGFDDVKAAIREQQHGKCLMCKNDIEHFHHIIPRSKGGSDTIQNQAGLCKKCHTKIHADVEFQAKLKDKKNGLIKKYGALSALNQAVPFICKELIKIYGAEHVHFCTGKDTSLIRSSLGYEKTKDNQMHEVDAYCICLAAIGADKAKRPNFNNVFKIKQFRRQDRSIVN…	NTAAA	GTTAACTACTCGGCTATTGAATAGCCGAGCATATAAAGGTTACAAAAGCATCTGATAGATTCTTTTTGTAATTCTTTATATGCAAAGCTATTTGATACCAGGTAGTTAAGCAGAGACACTCGACATATACATGTGCCGGATGGCATCTTCGGGTGCTTGAAGACACTTACACCTGCGGGTATTCATCCAGCCCTCAGCTCTGCAAAGTATATGCCAAGTCTAGGATGACGATACAGGACGGTATTTAGGGTTACAACCGATGCGAAAGAATCGTATTTTCGTGAAAAGATATCGTCCAACTCTTTTTCAGGAGGTAACAAATA
OLRJ01001062.1	OlrjIscB-1	human gut metagenome genome assembly, contig: NODE_1062_length_24661_cov_11.317849, whole genome shotgun sequence | SOURCE: WGS DATE: 2019-01-27 GENOME_ID: 7925 CONTIG_ID: 1061 GENOME_ACC: OLRJ01.1	MTALEELLSKTEYIYVIGTDGRPQMPTKRKRHVLKLLNTGKARIAEKVPFTIQLKYDNIPVLQPVILAADPGRTNIGVAALSPFGDLMFAAVIETRNKEIKKLMADRKAHRQASRRGERKARQRLAKKYGTMIKAGMIMRKLPQYAADKFVTCNVIRNTEARFCNRKRCSDWLTPTVNHLVQTHLNVIKKISRYLPVTDIAIEVNRFAFMQMENPNASGVDFQNGPLRGFDDVKAAIREQQNGKCLMCKNDIEHFHHMVPLSKGGSDTIQNQVGLCPKCHAKVHTDTSFRKKLEDKKSGLLKKYGALNALNQAIPFICKDLLAEYGKEHVHFCTGKETSLIRTSLGYEKTKDNQMHEVDAYCIGLASLELEDIKSQSFVNTYKIKQFRRQDRSIIHHQT…	ATAAA	GTCAATAACTCACGACTAAAGTTGCGAGCTTGTGGAAACAAGCAACCGGCTTTAGAAATGGATTATTGAGCAGAAACACATGGACGTAGTTGTGTATCATAACAGGGGTTTACCTCTATTGTGATACTGACACCTGCAGGTTTTTCCAGCCTGCAGCTCTGTAGAAACTACGCCAAGTTTAGGAAGACAGTAATATATGTAATGTCCAGGCTTACACCCGATGCAGAAGTACCGTTTTTCTGTGAGACGGCATTACAACAAAAAACAAAGGAGGCATCTGAA	x
OUQU01001613.1	OuquIscB	human gut metagenome genome assembly, contig: NODE_1613_length_13621_cov_3.637107, whole genome shotgun sequence | SOURCE: WGS DATE: 2019-01-27 GENOME_ID: 11149 CONTIG_ID: 1612 GENOME_ACC: OUQU01.1	MTVLEELLSKTEYVYVLGTDGKPQMPSKRKRHILKLLNTGKARIVEKMPFTVQLKYKSTPILQPITLAEDPGRTNIGTAALSQLGDLIFSAVVETRNKEIKKLMSDRKAHRQASRRGERKARQRLAKKYNTMIKAGMIMRKLPQYAADKFVTCKFIRNTEARFCNRKRCQDWLTPTVNHLVQTHLNVVKKINKYLPITDIAIEVNRFAFIQMKNPDASGVDFQNGPLKGFDDIKAAIREQQHGKCLMCKNDIEHFHHIIQRSKGGSDTIKNLAGLCKKCHAKVHTDAEFQAKLKDKKEGLIKKYGALSALNQAVPFICKELLKIYGAEHVYFCTGKDTSLIRSSLGYEKTKENQMHEIDAYCIGLAALGVNHVKELPESINTYKIKQFRRQDRSAIHHQ…	RTAAA	GTCATCTTCTCCACGCTTGAAAGCGGGAGCTTGCTTCGGTAAGCAAACGTCTTTCCGGCATGGGAAATGAGCAGAAACATTTGACATAATCGTGTATTGTGACAAGGGCTTGCCCTTGCTGCAATGCTGGCACCTGTAGGTTTTCCAGCCTCCAGCTCTGTAAAGATTATGCCAAGTTTAGGAAAACTGTAGTAAACGTAACACCCAGGCTTATCACCGCTGCGAAAGTACCGTTTTTTCGTGAGACGGCGTTACAAAAAGAACAAAGGAGGTATTTGATACC	x
JNJF01000016.1	SfcIscB	Selenomonas sp. FC4001 T320DRAFT_scaffold00013.13_C, whole genome shotgun sequence | SOURCE: NCBI_Prokaryotes DATE: 2019-01-27 GENOME_ID: 64764 CONTIG_ID: 12 GENOME_ACC: GCA_000701565.1_ASM70156v1_genomic	MYVVYVLNKDGSPLMPTKRFGHVRRMLKSGQAKAVSTKPFVIQLLYDSTEYTQPLYGGTDPGRINIGEAVINEKGEVVYEAHIITRNKRIPRLMAKRKAYRQASRRGERLRRKRRARKCGTTTMFPEGRKLPGYKDGVLAVKDIINTEAKFNNRKRPAGWLTPTARQCVQTHINGVRQICKILPVKYWTLEYNRFAFKRMDDGSIRGIDYQNNKTKQFDNVNDYIDYLQEGRCILCGCNSIKHHHHIIPKHKGGSDGPENIVGLCDDCHTKVHTNKAELDRVGKRKKYVGASIVNIAMPHIYDGLKNIFGNNLCVCKGRNTAKLRSEYGIGKEHGFDAVCVASIGGRIPLINVNDSSAFTIIQFRNHDRAIIKTQYERTYKLDGVVIAKNRKPRFEQDK…	-	GGCAGCTGCCCCTATAGAGCTTCGAAGCTAAAGCTTGTGAATGCTCCTGCAGGCGTAGCTGAGCAGAGACATGACGTAGCATGGGACAAACTCCGAAGTACCGAGAGGTGATGCCAAGCCTATCGCAATGCATAAAGCTACGCCGAGTCTCTATGGCAATTCAACTTCATGATGTTTTTCATGAAGCTTTATCTCTGAAGGGGGATTTAGAG
FOJX01000009.1	SruIscB	Selenomonas ruminantium strain L14 genome assembly, contig: Ga0104399_109, whole genome shotgun sequence | SOURCE: NCBI_Prokaryotes DATE: 2019-01-27 GENOME_ID: 184581 CONTIG_ID: 3 GENOME_ACC: GCA_900111915.1_IMG-taxon_2654588115_annotated_assembly_genomic	MYVVYVLNKDSSPLMPTKRFGHVRRMLKSGQAKAVSTKPFVIQLLYESTEYTQPLYGGTDPGRTNIGEAVINEKGEVVYEAHVISRNKKIPRLMAKRKAYRQASRRGERLRRKRRAKKCGTTTIFPEGRKLPGYQEGVLALKDIINTEAKFNNRKRPAGWLTPTARQCVQTNVNAVKQILKILPVKYWTLEYNRFAFQNMGDGSIQGIDYQNNKMNRFDNVNDYIDYLQEGRCILCGCNSIEHHHHVIPRHKGGSDGPENIVGLCDDCHTKVHTNKAELDCIGKRKKYVGASIVNIAMPHIFDGLKEIFDKNLYVCKGRNTAKLRSEYGISKEHCSDAVCVASLGGNIPLSNVNDSSAFTIIQFRNHDRAIIKTQYERKYKLDGVVIAKNRKPRFEQDK…	-	GGCAGCTGCCCCTATAGAGCTTCGAAGTTAAAGCTTGTGAATGCTCCTGCAGGCGTAGCTGAGCAGAGACATGACGTAGCATGGGACAAACTCCAAAGCACCGAGGGGTGATGCCAAGCCGTTCGCAATGCATAAAGCTACGTCGAGTCTATGGCCACTTAACTTCATGGCCAATGCTATGAAGCCTTATCTCTGAAGGGGGATTTAGAG
JAAITB010000016.1	AhaIscB-1	Anaerostipes hadrus strain MSK.14.57 NODE_16_length_73030_cov_106.595, whole genome shotgun sequence | SOURCE: NCBI_Prokaryotes DATE: 2020-10-27 GENOME_ID: 356069 CONTIG_ID: 32 GENOME_ACC: GCA_013304555.1_ASM1330455v1_genomic	MNYVYVLDKKGKPLMPTTRYGKVRRMLKSGQAKPVQNLPFTIQLTYIPKTTVCQPVIVGFDPGRTNIGISAVREDGTCLNLTHCETRNREIPKLMQKRKEHRQTSRRGERLVRKRLAKRHGTVSSKPLERILPGCEKPLKVKDIINTESRFNNRLRSEGWLTPTATQLLRTHVNLLKRMCQILPATDVVMEVNRFAFMQLDQPNVKKCGIDFQHGPLFGTDGIKEAVSIQQDGRCLLCEKRTIEHYHHIVPRAYRGSDTAENIAGLCAGCHKLVHTSREASNKLKHKKDGINKKYGGISVLNQVIPFLFMEFEQMFPGHTYATNGWNTKQFREKYRLAKDHSVDAYCIAASILPEPKVELPEDTHEIVQYRRHDRARIKRQTERTYCLGKKGVCKNRHK…	RTAA	GTCATGAACACCGAGCGACTTCGTCGGTCTGGGGCTTGGATGGGCTTACGCCCTGAAAAGCTTTAAGACGGAAGCTGCAAAGAGTTTATGAGCAGAGCAGTGACATACCGATCGCCTTCAGGTGATTCCAAGCCTGAAGCTCCGGCTATAGGTGTGCCTATGCTATGGAAACACAACAGGATGGAGGAAAGATCCAAAGTCCTGACTTACCGTAAAGGAGTAACTT	x
UPCG01003575.1	UpcgIscB	human gut metagenome genome assembly, contig: NODE_3575_length_4437_cov_1.80329, whole genome shotgun sequence | SOURCE: WGS DATE: 2019-01-27 GENOME_ID: 16391 CONTIG_ID: 3574 GENOME_ACC: UPCG01.1	MNYVYVLDPDGKPMMPTTRFGKVRRMLRSGEAKAVTTRPFTIRLTYWPKTHETQPVVAGFDPGRTNICLCTVRDDGRPLYLAHCETRNKEIKNLMSDRKGHRQASRRGERLARKRIAKRLGTTVKGLLRRILPGCKEPLCLKDIINTEARFNNRLRPKGWLTPTARHLLLTHVNLLKQMQKILPVSGVVVEINRFAFMQLDNPGVKKKDIDFQHGQLFGFSGVREAVRLQQNGLCLCCKKREIEHYHHIIPRSKRGSDTLPNIAGLCKACHEKVHTSEEAAKKLASRKAGLTKKYGGTSVLNQIIPKLFDTLKEMFPGHTYATTGQTTKSFREEHGLLKDHMVDAYSIACSILENPVVSIPDAHYEIHQFRRHDRALIHHQTERTYYMDGKAVCKNRHK…	ATAA	GTCATGAACCCCGAACGACTTCGTCGGACGAGGCTTGTAAAAGTCTCTGAAGTGAAGAAGTAAGGAGTTGATGAGCAGAGCAGCGACACGCTTTCGCCACCATGTGACTTCAAGCCTGGTGCTCCGATCGTGGGCGTGCCGATGCTATGGAAACACAACAGGCCAGGCGGCCTTTTGGCCGCTGAAGCCTGACTTACTGTAAAGGAGAGTAACCTG	x
BEXT01000001.1	DisIscB	Desulfonema ishimotonii Tokyo 01 DNA, NODE_1, whole genome shotgun sequence | SOURCE: NCBI_Prokaryotes DATE: 2019-01-27 GENOME_ID: 205276 CONTIG_ID: 0 GENOME_ACC: GCA_003851005.1_ASM385100v1_genomic	MKVYVKSETGKWLMPTNPANARILLKKGKAKVIGRTPFVIRLLYETGEYVQPVTVGIDDGGINIGIAAVSNGSVLFQQELVLRSDIKSKLDTRRQYRRSRRNRKTRYRKARFLNRKQSLPVCKICGGNAPASKIICRKCLNAAGGVHQKYAGIQKTHFRLPPSVRAKKNAVIRTVRQIPLPISAIRLEDAYFDFQAMENPDISGDRYQHGELFYHKNFKQAGLVRDKFRCRVCGSESSLQCHHIRSKAEGGTDKLSNLMTLCKDCHGRHHKKGLKLPKQKSSFYISAAHVQQGKHYLQAELSETAFLTRTFGYITSHYRNRAGIEKSHVNDAVIIADKKAVPVTHYIKSKHIQTRKRSLHEATARKGRKIPNRTQKRNCKNVSALKGFRRWDTVRYKGQ…	NTRV	GTCAATGCCCCCTTCTGAATCGAAGCTTCAGAAGGGGCTTGTAAAAGCCCACATTGACTAGCCTTAGCCCTGCCTGTCGGGGCTACGTTCGGCAGGATGTCAGACACCTTCGGATGTATTCGCCAGTCCGAAGCGCTGTCGCGGCTCTGTAAAAGCTCTGTGAGGAAGGAGCGGTCAGCCGCGTTGCGAAGCCTGCCGAACATTGGCGAGGCGAACCCCACCCCTCTTCGGAGGGTGATAATAACCGGAAGATTTTT	x
OUOV01000544.1	OuovIscB	human gut metagenome genome assembly, contig: NODE_544_length_26014_cov_5.426442, whole genome shotgun sequence | SOURCE: WGS DATE: 2019-01-27 GENOME_ID: 11099 CONTIG_ID: 543 GENOME_ACC: OUOV01.1	MPEYIYVLGMDGRPQMPTTRRRHVQKLLNIGKARIAEHVPFTIQLLYKNDPVLQSVMLAEDPGRTNIGLAVLSLEGDLLLSAVTETRNKEIAKLMLDRRKNRRASRNGERKARQRLAKKFGTVIKAGMLMRKLPKYAADKFVTCNLIRNTESRFCNRKRPEGWLNPTVNHLVETHIHLIHKMQKYLPVTDIAFEVNRFAFLLLEDPSVSGVDFQNGPLKGYDNLKDAVYDLQDGKCLMCGHEIEHYHHIVPRAKDGSNTLGNIAGLCKCCHDKVHKDAEFKKKLKDCKKGLDQKYGALSALNQAIPFICKRLEEEFGKEHIFYCTGRDTARVRNSLGYQNTKESQLHEVDAWCIGLLAVGKAPESLPDFSQTHRIRQFRRRDRSLIQAQVERTYKMNGK…	NTRAH	GTCAATTAACTCCTGACTATAGTCAGGAGCTTGCAAAAGCTTCCTCTGATATGTTAGAGGGTTAATGAGCAGAGACGCGATGTTTGCATTCCTTATGGATGGCACTCCGGGATGTTTTCCAGTCCCGGACCCTGCAGAGCAGGCACCAAGTCTAGGGAAACCGTATTAACCGTCATGCACAGGCTTATCACCGACGCCCAGGATACCGTTTATCCCGGGGATACTGCATGACACATCAAGAAAGGAGGCATCTG	x
OPWR01001627.1	OpwrIscB	human gut metagenome genome assembly, contig: NODE_1627_length_16753_cov_2.146664, whole genome shotgun sequence | SOURCE: WGS DATE: 2019-01-27 GENOME_ID: 9544 CONTIG_ID: 1626 GENOME_ACC: OPWR01.1	MPEFIYILGMDGKPQMPTTRRRHVQKLLNTGRARIAEHVPFTIQLLYKNDPILQPVMLAEDPGRTNIGLTVLSLKGDLLLSAVTETRNKEITKLIDKRRACRRTSRNGERKARQRRAKRFGTTLKAGMLMRKLPKYDTDKFVTCKLIRNTESKFCNRKRPDGWLTPSARQLADTHINLIHKMQKYLPITDVAFEVNRFAFMLLKDPSVSGVDFQNGPLKGFDDLHDAVCELQDGTCLLCNRKIEHYHHIIPKSKNGSDTIDNIAGLCMCCHDKVHKNEKEAQRLQKKKKGLNKKYGALSVLNQAIPFICKRLEEEFGAEHVFYCTGRETAAVRNSFGYQKTKDNQLHEVDAWCIGILALGKIPKTLPDFSYTCRIRQFRRQDRSRIKAQTERTYKLEGK…	ATAAA	GTCAATAACCCACGACTAAAGTCGCGGGCTTGTAATAACAAGTCAGCACTTTAACTGCTGGGTAATTGAGCAGAGACGTGATGTCTGCGTTCCGCACGGATGGCACTCCGGGATTTTTCCAGTCCCGAACACTGCAGAGCAGACACCAAGTCTTGGAAAACAGTTTTACCGTTATGCACAGGCTTACCACCAACACAGGGATACCGTTTATCCCTGAGAAACTGCATGACACACCAAGAAAGGAGGCATCTG	x
OWEQ01001195.1	OweqIscB	human gut metagenome genome assembly, contig: NODE_1195_length_21758_cov_4.445699, whole genome shotgun sequence | SOURCE: WGS DATE: 2019-01-27 GENOME_ID: 11936 CONTIG_ID: 1194 GENOME_ACC: OWEQ01.1	MSEYIYVLGVDGKPQMPTKRRRHVRKLLNTGKARIAEHVPFTIQLLYDNEPILQPIVMAEDPGRTNIGTAAVGLKGQLYFAAVVETRNKEIRRLMDKRRACRRASRNGERKARQRRAKRFGTMLNAGRIMRKLPQYGENGFITCNIIRNTEARFCNRKHPKGWVTPTVEHLIRTHINLIHKMQRFLPITDVAIEINRFAFMLLDDPTIAGVDYQNGPLKGYKNVNDAIFDMQDGKCLLCGQPIEHYHHIVPRSKNGSNTLENIVGLCCHCHNAVHKDETMQKTLKDKKSGLIKKYAALSVLNQAIPLIYKRVVEEFGKEHVYYCTGRETAIVRKSLGYTKTQKNQLHEVDAYCMALLALCYTDAKAPSFEHVYQIKQFRRQNRANINSQRERSYYYEGK…	RTAAA	GTCAACTACTCGGTAATTGAATTACCGAGCATGCAAATTTGCTTATTATTACTTGGGTAGTTGAGCAGAGACATGATGGCTGCGTTTCATACTTCTGTATGGATGGCACTTTGGAATGTTTCTAGTTCCAAACCCTGCAAAGCAGCTACCAAGTCTAAGAAAACAGTTTTAACCGCTATGCACAGGTTTATCACCGATGCAGATACACCGTTTGTATCTGCGGGACTGCATAGCACCTATCAAAAGAAAGGAGGCATCTGA	x
UXSI01000674.1	UxsiIscB	human gut metagenome genome assembly, contig: NODE_674_length_36802_cov_4.161782, whole genome shotgun sequence | SOURCE: WGS DATE: 2019-06-06 GENOME_ID: 279363 CONTIG_ID: 673 GENOME_ACC: UXSI01.1	MKVYVIGLNGIGLAPTTPRKARLLLKNGRAKIAFRQPFTIQLTYKTGCTHPKEMVIGIDTGSQHIGAGIISKETEQVVSKEEYELRSSMEKRSLLETRKAYRRGRRYRKVRYRHPKFKPATRRVYIEKPVTQNKHQTHWKKQANTFDSARSDGWLPPSIQSKLDHHIRIISRYQNALPKDTQLRIEVGRFDVQHMENPQIRGEMYQKGAMYEYENKKAFVFSRDGYTCKCCKCKAGSKRKDGTTVKLVVHHVDFRSQGASDNPNRLVTVCDRCHTTAAHKPGGILYDWMLKEKKFTRGYRDTSIMNILRRRLWQAFPDAAFTYGNITAVDRKILHIDKTHGNDAVAIAAHGMDRITDIPNTTYYRQMRKQKRSLHEATPRKGRKEPNRTAKRNAKNTCV…	TTAAD	GTCAACAACTCGGCCATTGAATGACCGAGCATGTGAAAGCATGTGAGGAAATGAGATGGTGTCATTGGAGGCCGAAAGGTCAATGGTGACGGTTGACTAGCCTATTTTTACTACGTCTTATGGAGTCAACACCCTACCCGACGATTTGTTTCAATCGGTATGGGTTCTGGCAACGTATGGAGCAAGGGTATGCTCAACGACCAGGTGCAAGAAGCTCCCGGACATTGGCGAGGACAAATCACATCGTATGATGTGCGTGGCTGTTGTGTCCACGCAGAAAGGAAAAA	x
OGUL01002322.1	OgulIscB	human gut metagenome genome assembly, contig: NODE_2322_length_13221_cov_3.029926, whole genome shotgun sequence | SOURCE: WGS DATE: 2019-01-27 GENOME_ID: 4719 CONTIG_ID: 2321 GENOME_ACC: OGUL01.1	MKILVIGRNGLGLAPTTPRKARILLKEKRAEVAYRQPFTIRLKYKTGCAHPKMCLGEDTGSQHIGFAILTEKGQVLDKTEYELRSTMEKRSLLETRKEYRRGRRYRKVRYRHSKFHPTTKRLYVEKPIKYNKHTTHWKKQTNSFDSSRPEGWLPPSIQSKLDHHIRLTSRYKEALPPDTMIRIEVGRFDVAHMKDPTINGKMYQQGPMYESENVKAYVFARDSYTCKCCKAKAGSIRKDGTQVKLKAHHIDFRSKGATDNPERMVSVCDRCHTTAAHQLGGILYQWMIEGKKFSRGYRDPAFMNILRRRMWKAFPEAAFTYGNITAADRKGLLIEKSHANDAVAIAAHGMELIRNSTETTFYKQLRKQKRSLHEATPRKGRREPNRTAKRNRKNTCVVK…	TTRAR	GTCAACAACATCGGCCATTGAATGACCGAGCATGTGAAAGCGTGTGAGGAAAGGATATGGCTGCCGAAAGGCAAAGTTGACTAGCCATAGCCCGCAAGGGCTACGTCTTAGGAGTCAATATCCTGGACTGTGAGAATGTTGTTCTAGCAGGACTGGGATTCGGGCAACATACGGAGCAAGAGTATGCTCGATGACCCGCAGTAAGAAGCTCACGGACATTGGCGAAGAACAATAACACTTCGGTGTGCAGGACAGTCTTGTCCCTGCAGAAAGGAAACT	x
OGEZ01000590.1	OgezIscB	metagenome genome assembly, contig: NODE_590_length_29055_cov_3.058414, whole genome shotgun sequence | SOURCE: WGS DATE: 2019-01-27 GENOME_ID: 4324 CONTIG_ID: 589 GENOME_ACC: OGEZ01.1	MKVYVIGWNGFGLAPTTPRKARILLKSGRASVAFRHPFTIRLKYKTGCAHPAGMSIGVDTGSQHIGISVISREQEIVISKEEYELRSTMEKRALLETRKNLRRSRRSRKTRYRHPKFRPDTRRTYQETQIKRNKNMTHWKKETNTYESSRPEGWLPPSMQSKLDHHIRIISRYQEALPPDTTLRIEVGRFDVQHMENPMIHGEMYQKGAQYESENLKAYIFSRDGYTCQCCKQKAGTKRKDGTTVRLIVHHIDFRSKGASDNPKHLITVCDKCHTSAAHKPGGILYDWMLKNKTVARGYRDTAVMNVLRRRLWKAFPNAEFTYGNITAADRKTFGLEKAHCNDATAIAAHGLKQIRDIPDTTYYRQIRKQKRSLHEATPRKGRKEPNRSAKRNPKNTSQ…	TTRA	GTCAACGACTCGGCCATTGAATAACCGAGCATGCGAAGGTAGAAAATGGTGTCTGTGCAGGTTCGCCTGCGCAGACTAGTTGACTAGCCTAAGGACAAGGTCCCTACAAGCCAGTAAGGGAAGCCTTAGTACTACGTCTTATGGAGTGAATACCCTACCCGACAAGTTGTCCCATCGGTATGGGTTCGGGCTACGTATGGAACAAGAGTTCAACGACCCGGTGATAGAAGCTCCCGGACATTGGCGAGGACAAATCACATCGAAAGATGAACCGGGCTGTTGTGTCCCGGTAGAAAGGGAACCAAAT	x
OLSA01003759.1	OlsaIscB	human gut metagenome genome assembly, contig: NODE_3759_length_10386_cov_3.282548, whole genome shotgun sequence | SOURCE: WGS DATE: 2019-01-27 GENOME_ID: 7942 CONTIG_ID: 3758 GENOME_ACC: OLSA01.1	MKVYVIGWNGLGLAPTTPRKARLLLSSGRAEVAFRQPFTIRLNYKTGCAHPDEMSLGIDTGSQHIGVSVISLAEESVISKEEYALRSTMEKRSLLETRKALRRGRRFRNIRYRHPKFRPGTKRTYLDVPIKRNGHLTHWKKESNDFDSSRPEGWLPPSMQSKLDHHVRIISRYRNALPPDTTTRIEVGRFDVQHMENPQIRGEMYQHGELYESENLKAYIFSRDHYTCQCCQKKAGTRRDDGTTVRLIVHHIDFRSNGASDNPKRLITVCDKCHTGAAHKPGGVLYDWMLKGKTVARGYRDTTVMNILRRRLWKAFPDAEFTYGNITAADRKTLGLGKAHCNDAAAIAAHGLEKIQDVPDTTYYCQIRKQKRSLHEASPRKGRKEPNCNAKRNAKNTCR…	TTAA	GTCAACGACTCGACCATTGAATGACCGAGCATGCGAAAACATGTAAAGGAATGAGATAGTGCCTGTGCAGACAACTGTGCAGGCTTGGTTGACTAGCCTCAGAGCAAGGCCCCTGCAAACCAGTAAGGTAAGCCTTAGTTCTACGTCTTATGGAGCGAATACCCTACCAGACAAGTTGTCCCATCGGTATGGGTTCGGGCAACGTATGGAACAGGAGTTCAACGACCCGGTGCATCAGGCTCCCGGACATTGGCGAGGACAAATCACATCGAAAGATGTGCCGGACTGTCATGTTCCGGCAGAAAGGAAACAG	x
UYFL01000253.1	UyflIscB	human gut metagenome genome assembly, contig: NODE_253_length_52738_cov_10.476586, whole genome shotgun sequence | SOURCE: WGS DATE: 2019-06-06 GENOME_ID: 279436 CONTIG_ID: 252 GENOME_ACC: UYFL01.1	MKSHKSVLVIGMNGIGLMPTTACKARKLLEAKKAKVYSKMPFTIKLLYKTGCAVQNISLGIDTGSQHIGVAVTTDNCVQLKDEHELRSTMEKRKLIETRAEARRSRRYRKTRYRKPKFKPHCKHVYMNSMTKRHGHKTHWHNVKNEYGTNRQPGWVPPSIQQKIDHHIQIINRYLEALPKKTKVNIEVGRFDTQKVKNPDIKGKQYQLGRMYDYENKKAYILAKYDYKCPICGRKFGSVRENGSIVKFRKHHLHFVSNGATDNPDSYMAICDCCHTAEAHGDGGILNKIMKESKKTSRGLRDMPFMNILRRRLWNAFPEACFTYGNITNADRKWISLPKTHANDAVAIAMHEYLQQAKSYDVKDVPYTKIYKEVRKKKRSLHEMNPRKGRRIPNMSATR…	DTRV	GCTACAAGTAACCGAGCATGAATCATACTGTAGATTTCATGCTGTATATTTGTAGTTGCCGTACTTCGCACGGAAGATGACTAGCCTAAGTCCTTGTTACATAACTCCATGGACTACGTCCATAAGGCCAATACTCAAACCAATAATGCCCTAGTTGGATAGGGTTGGGGCAACGTACGATGCTGAAAGTAAGGCAGACGCGACCCCGTGCATCAAGTCTTATGGACATTGGCGAAGGGCAACACACACCACTTTGTTGTGAAAGTAGGAGTGATGACGCAGAGATGCGGGCAGGACAGTATTGTTCCTGCTGTTATCTAAAATGAAAAGGAGGCACAAGTCGG
OWQJ01001437.1	OwqjIscB	human gut metagenome genome assembly, contig: NODE_1437_length_21008_cov_2.893046, whole genome shotgun sequence | SOURCE: WGS DATE: 2019-01-27 GENOME_ID: 12194 CONTIG_ID: 1436 GENOME_ACC: OWQJ01.1	MKTHKSVLVIGMNGIGLMPTTPRKARVLLEEGKAEVYRKTPFTIKLLYKTGSATQDIVLGIDTGSQHIGVAVVTDNTVQLKDEHVLRTTMEKRQLNEKRAAARRNRRYRKTRYRKPKFKPHTKHVYKEMTTTRHGHETHWHKVKNEFGTNRDPGWLPPSIQQKVDHHIQIISRYQEALPVRTKTRIEIGRFDMQKIRNPEIEGVQYQLGRMYYFENVKAYVLAKYNYQCPICGRKFGSKRKDGTTVKIRMHHRDYVSNGATNNPDSFIPVCECCHSAEEHAEGGKLDKLMNDSKKSLRGMRDMTFMNILRRRIWNAFPDAEYTYGNITNADRKWLGLPKTHANDAVSVAMHEWIQQTGLREVTDVPYTTVYKEVRKKKRSLHEMNPRKGRSRPNTDAVR…	DTRRW	GCTACAAGTAACCGAGCACGATTAGCACTTCGTGCTGTCTGTGCTACGCACAAGTAACCGCCGTACTTCGTACGGAAGATGACTAGCTTCAGTCTTTCATACACAACTCGAAAGGCTACGTCCATAAGATCAATACTCAAACCAATGATGCCCTAGTTGGGTAGGGTTGGGGCAACGTATGATGCTGAAAGTAAGGCAGATGCGACCTCGTGTTTCAAGTCTTATGAACATTGGCGAAGGGCAACACACACCGCTTTGTTGTGAAAGCAGGAGTGATGACGCAGTGATGCGGACAGGACAGTGATGTTCCTGTCATGATCTGAAAGAAAGGAGGCACAAGCCTT	x
QUFY01000004.1	BafIscB	Butyricicoccus sp. AF22-28AC AF22-28AC.Scaf4, whole genome shotgun sequence | SOURCE: NCBI_Prokaryotes DATE: 2019-01-27 GENOME_ID: 172785 CONTIG_ID: 55 GENOME_ACC: GCA_003478905.1_ASM347890v1_genomic	MRPVYVLDMNGKPLMPTCRFGKVRRMLKSGEAKVVDTLPFTIQLDRPTKTHVVQSVTLGCDPGRTNIGLAAVRSDGTDLYRSHCETRNKEIVDLMDTRRAARRASRRGERLTRKRLAAKHETATTFPDGRKLPGYEKPIMLKDIINTEARFNNRVRPAGWLTPTATQLLRTHLNLIKRISRILPVSDIALEINKFAFMQLDEPDKNKWNIDFQHGPLYGTGGLKAVVRQLQNDTCLLCQENVIEHFHHLIPRSKRGDNTINNIAGLCQRCHEAVHKSADTAEKLSTLKKGQTKRYGGTSVLNQIIPKLVEELGKTYHEHLHLTYGWQTKEFRTKHKLEKTHDTDAYCIAAGTMQTVKPNIRTDVYEIKQFRRHNRANIHHQTERTYKLNGQTVARNRRK…	VTRA	GTCAATTACCCATGACTAAAGTTACGGGCTTGTAAAAGTCCGTAACGATATCAGAGTGATTGAGCAGAGCAGCGACACATTATTCGCCCGGACGGTGTTCCCAAGCCTCCGGCGCCGGTTAGATGTGCCTATGCTATGGAAATCTTACGGATTGATTGGAAGGACATCTGTCCGACCGGTCAGTCTGGCTTACCGCAAAAGGAGTTATTT
QZIR01000032.1	DsuIscB	Candidatus Desulforudis sp. isolate SURF_60 Ga0104751_1000889, whole genome shotgun sequence | SOURCE: NCBI_Prokaryotes DATE: 2019-05-30 GENOME_ID: 246309 CONTIG_ID: 19 GENOME_ACC: GCA_003604975.1_ASM360497v1_genomic	VVYVLNKDGRPLMPTERYGKVRRMLKDGRAIVVTTMPFTIKLTYETTGYTQSVTLGIDSGYQTIGFSGVTAKKELIVGECRLITGQVERNTKRVMYRRQRRNQLRYRAPRFDNRKKPEGWLAPSIRHKLDSHIRLIEKIKTILPVTEIEVQVAGFDIQAIKNPGIQGKEYQQGEQAGYWNLREYILHRDGHQCQNPDCKNKSKEKVLEVHHIGYWKRDRTDRPGNLTTLCDKCHRSENHKEGRFLYGWEPCVKSFKPETFMTTVRWRLVNTLGCRHTYGYITKSRRIALRLEKSHINDAFCIAGGTNQARTIQFEVRQMRRNNRSLEYFYASKHIDIRTGERAGGQELNSGRRTRNRKLDGENLRQYRGEKLSRGRRSIRKQRYPIQPGDVVKYTGEKY…	-	GTCAACTACCCCTTCCTAGCTCCGCTAGGAAGGGGCTTATAGGGAAACCTGTAAGCCCGGTTGATTAGCCTCAGCCAGGGCGGGATAATCCCGCCATCGGGCTACGTTACGCCGGAATGACATAGGCACCATGGGATACTCCACACGTCCCATACACTGCGGCCAGTGGCTAAACATCTCTGAGAGGTAGGAGAAGTGTTGCTGGCAAAAACCTGGCGTAACATTGGCGAAGTGGACCTACTGCCGCAAGGCAGACTTATTTCCGAAAGGAGATCATC
CACZLX010000035.1	LbaIscB-1	uncultured Lachnospiraceae bacterium isolate RUG12737 genome assembly, contig: RUG12737_asm_35, whole genome shotgun sequence | SOURCE: NCBI_Prokaryotes DATE: 2020-04-22 GENOME_ID: 346676 CONTIG_ID: 34 GENOME_ACC: GCA_902782075.1_Rumen_uncultured_genome_RUG12737_genomic	MPEVNIIVQNADGSPLMPTHHYGRVKRMLKVGKARIVSLKPFAIRLTYQIVNPGLDTVTLGIDPGRTNIGLSLIDSKGRNLGSYLVETDNRDIPHNVSNKKKHRQASRWGERKRRQRRAVAHDNTLKITELYRILPGCKKAIKCKGIKNSESRFNNRKRSEGWLTPTAKHLLNTHLRIVEIMSRYYPIANVAIEINRFDFAKMENPGIRNWEYQKGRLFGFKDRNDAVFHDQDGKCLLCGKRPIEHYHHIVPRGRGSESMDNIAGLCKQCHDLVHKDIHAQEQLKAKKQGLLKKHHAVSVINQIMPSLLKELSSRYPTYTTTGWQTQKMRAFYGYPQKEPDDGTHYIDAWLIAVDAMGITPAEIPAFEHVGTIMQFRRHDRARIHYQHERAYYLGKTKV…	NTRV	TTCACTGACCCCTTGGCAAGCCAAGGGGATTGGTTAAGGGGACCCGAAAGGGAACGCTTAACCAATTCTGCGCCGGAGGCGACACAGCGTCAGTGAGCAGAGCCATGATACGTGTGCACCGGGTGTGATTTCCAAGCTCCCCGCTCTGCCAAGCACGTACCTAGGCTATGGAAACTTTAACAGGCTACCAGCCTGTGGCTTATAGCCATTTGTTATGAAAGGAGGCGGCATT
DEGM01000077.1	LbaIscB-2	TPA_asm: Lachnospiraceae bacterium UBA2826 UBA2826_contig_22080, whole genome shotgun sequence | SOURCE: NCBI_Prokaryotes DATE: 2019-01-27 GENOME_ID: 132650 CONTIG_ID: 68 GENOME_ACC: GCA_002351235.1_ASM235123v1_genomic	MFEVNIMVQNADSTPLMPIHHYGRAKRMLRSGKARIVSRRPFVIRLTYQIENPGLDIVTLGIDPGRTNIGLALIDSKGRDLGSYVLQTDNKSVPKHMKDRRMHRQASRRGERKRRQRRAVSADRTGMLRKTRIYRMLPGCKRPVRCKSIRNSKARFNNRKRPEGWLTPTARNLLDTHLQAVKRLAEYYPIQNIAIEINRFDFAKMENPGILNWQYQKGKLFGFADRDEAVFSLQHGRCLLCGRQKIEHYHHIVPRSRGGSESIDNIAGLCMKCHELVHKSGAAAAKLQAKKQGELKKYHALSVLNQIMQCLLTELSALYPTYVTTGQKTHRSRMEYGLPEKEKDDNTHHIDAWIIAVDAMGICPEEIPTFSNMQMILQFRRHDRAGIHYQKERTYYLDG…	ATRAC	TTCACTGACCCCTGGGCAAGCCCAGGGGATTGGTCGGGGGAACCCGAAAGGGAACGCCTGATCAGTTCTGCGCCGGAAGCGACGCGGCGTCAGTGAGCAGAGCCGTGATACGTCGGCACCGGGCGGTGATTCCAAGCTGCCCGCTCTGCGCAGGGCGTACCAAGGCTATGGAAACTCAACAGGCACAAATGCCTGTGGCTTACAGCCAAATCTTAGAAAGGAGGTATCAGCGC	x
ORNM01003338.1	OrnmIscB	human gut metagenome genome assembly, contig: NODE_3338_length_7486_cov_3.096622, whole genome shotgun sequence | SOURCE: WGS DATE: 2019-01-27 GENOME_ID: 10637 CONTIG_ID: 3337 GENOME_ACC: ORNM01.1	MATDFIYVLDTDGTPLAPTHRHKHTRMLLKNGQAKVVCYRPYTIQLLYESETPRVVPQLIAGQDPGRTNQGTNVIDRTGKSVYAAHIETRNKEIPTLMKNRSANRRASRNGERARRIRKAKLHHTTFQYGDHNRKLPKCNETVPIHYIINTEAKFCCRTRPDGWLTPTANQLLQTHISEVKQLMKILPITDFVIELNKFDFAKLKDPTLQKWQYGKGSLYQTNLKDLIDEEQDHHCLLCKNPIEHYHHIVHKADNGSDTVENMVGLCKKCHTRVHKNQKVEEKVLSKKEGLEKKFAGTSILNQIFKPYITWLIKTFGEDHVFITDGKTTAKFRNNHNIPKTHELDAYCIACSILENPIINYDCVVFEEKQFRHHNRQLINSTRERKYYHVDRVKTTKTL…	-	ATCAAGAACTTATCTAAAGTTTTCTTTATTTTAAGCAAGAAGCGGTTCGCCGTGTTATCGAGCAGAGACGTGACGCACATCGCCGCATGGACGATATGATGGAACCAGTCTTATCTCGTTTATTGTTTTATAGTTGTCTCAGAATGGATATATGCAAATATATTCATTCTGGTATGGCTATGGAACAGTGGCTCTCAAAGGCAGCGCCAAGTCTAGGGATACGCTATTTGTCTTTATCGAAAAAATAGCATTAGCATGGTCTATATTTTTTATAG
JQCR01000002.1	PwyIscB	Paenibacillus wynnii strain DSM 18334 unitig_2, whole genome shotgun sequence | SOURCE: NCBI_Prokaryotes DATE: 2019-01-27 GENOME_ID: 67270 CONTIG_ID: 1 GENOME_ACC: GCA_000757885.1_Pwynnii072014_genomic	MRVFVKNKRGEALMPCSVRKARLLLKQQKAIIVGYQPFAIQLTIATGETVQELHVGVDTGVKHLGIAVISEDKIFAHGEIEFRQDVSSLLETRKTYRRSRRNRNTRYRRCKYKFNTKRVFDKKKKKWIKPSISLTSKRPEGWLPPSLENRIQHTFRWVDTFTKLLPHPKLHLEVGKFDVQKMMNPLIQGKEYQEGETFSYHEVRYYVFARDHYTCQVCKKKNKILNTHHIIYRSHKGSDRADNLITVCTDCHTHENHQEGAILWTWMMAKKKVKQYKEPPFMHVLRKRIFSRYPEARITYGSETTPHRKTLALEKSHQNDAIAIIGISKINEHPCSHFRIVQFRKKKRSLHEATARKGRKEPNCLQKRNAKNTKESLGFLLNDQVCIHGQRGFITGFTG…	-	GTCAACTCCCCACCACTTAAACGGTAAAGCGTTATGAAGTGGGGGCTTGAAAAAGCCCTAGTTGTCTAGCCTTAGCTTTAAGCTACGTTGGGCATGTCAATACGGCTTGGTGTAATTCCCTAGCACCTTTTGTCGTTCAGGCGCTGTAACAGTTCTGTTGGGTCGGAACGGTCAACCTGAGGCACGAAGCATGTCCAACATTGGCGAAGGGAAACAAACTCTAAGGAGGGACGAAACATGCGTGTATTCGTCAAAAACA
QWVS01000002.1	PasIscB	Peribacillus asahii strain MA001 asahii_MA001_contig_2, whole genome shotgun sequence | SOURCE: WGS_Bacteria DATE: 2020-10-20 GENOME_ID: 608480 CONTIG_ID: 1 GENOME_ACC: NZ_QWVS01	MRVFVKNMRGEALSPCEQRKARILLKEKKAKIIIYQPFTIQMTVPTGETTQSTLLGVDLGAKHLGMAVVSEGNVLAKGEIELRQGIKGDLETRSTYRGSRRNRKTRYRKSKFEHKTKRIYSIKKKKWIKEKKSFISPRPEGWLPPSIRSRIDNTFFWIDTFASLIPNCKIHIEVGKFDVAKMIHPSIQGKEYQEGPAAGYHDVRYFVFARDSYTCQLCKKKNKILQTHHIVYRSHEGTDRASNLITLCTDCHTSENHKEGQILWKWMQEKRKTKSYKEGPFMNSFRRKVFVKYPEAHITYGSITTPKRKELELEKTHYNDAIAIANPSVINRNVEVIFVMKQFRKKKRSLHEATARKGRKEKNRTQKRNEKNTRMVKGFHLNDQVCVFGQIGFITGFSG…	YTRR	GTCAACTACCCACCACTTAAACACTAACGTGTTTTGAAGTGGGGGCTTGACCCTAGTTGTCTAGCCTAAGTCTTCCGGTACACAGTTAGCTGTGGCGAGTGGACTACGTTGGGACCATCTTTTTGATGGGTTCATACATTTCTGTATGGATGTGAATACGACCTGGTGTGATTCCCTAGCACCTTTGTCGTTCAGGCTCTGTAATAGTTCTGATTGGGAAGGAACGGTCAACCTGAAGCAAGAAGCGAACCAACATTGGCGAAGGGAAACGAACTCTTTCAAAGGAGGGACGAGACTTGAGAGTATTCGTCAA	x
MRWQ01000008.1	DmaIscB	Domibacillus mangrovi strain SAOS 44 WGS_contig_8, whole genome shotgun sequence | SOURCE: WGS_Bacteria DATE: 2020-10-20 GENOME_ID: 924363 CONTIG_ID: 7 GENOME_ACC: NZ_MRWQ01	VRVFVKNQRGEPLMPCSPRKSRMLLKEKKARIIQYRPFTIQLTIATGETVQENNLGVDVGSKHVGVAVTSGEKVLTKGEIELRQDIKSLLETRKTYRKSRRNRKTRYRRCKFKYKTKRIYDLKKKKWMKKKLTFESPRLKGWLPPSIQSRITNTFFWIDRYQSLLPNCRLHIEVGKFDVQKMMNPDIKGKDYQEGEAFGYYDARYFVLARDQYTCQVCKKKNKIFNTHHVIYRSHGGSNRADNLITVCTDCHTPENHQKGEIFWEWMIKKKKTKTYKEPPFMNSLRIRISKRYPDAHITYGSVTTPHRKVLGLDKTHYNDAIAMTGIETIKLNPNERFLIKQFRKKKRSLHEATARKGRKAKNITQKRNEKNTKESNGFHLNDEVRTACGKRGFISGFT…	TTRA	GTCAACTACCCACCACTTAATCCCTAACAGGCTTTAAAGTGGGGTCTTGAAAAAGTCCTGGTTGTCTAGCCTTAGTCTTTGATGACTACGTTGGGACCGCCTCTAGCGGGCTTGCATGATGTTGTGCAGGTGCGAATACGGCTTGGTATGATTCCCTAGTACCTCTGCCGTTCAGGCTCTGTAAAAACGCTGATTGGGAAAGTGCGGTCAACCTGGTGCATAAAGCGAACCAACATGGGCGAAGGGAAAATCACTCCAAGGAGGACAAAACGTGCGCGTATTTGTCAAA	x
LQWY01000016.1	DamIscB	Domibacillus aminovorans strain DSM 1314 DSM1314_contig_23, whole genome shotgun sequence | SOURCE: WGS_Bacteria DATE: 2020-10-20 GENOME_ID: 955537 CONTIG_ID: 15 GENOME_ACC: NZ_LQWY01	VRVFVKNIRGEPLMPCSPRKSRMLLKEKKAKIIQHRPFTIQLTMATGETIQENHLGIDVGSKHVGVAITSEEKVFAKGEIELRQDVKSLLETRKIYRRSRRSRKTRYRRCKFTYKSKRIYDIKKKKWIKKKVQFESTRPKGWLPPSIQSRVNNTFYWIDQYSSLLPDCQLHIEVGKFDVQKMMNPDIKGKEYQEGDVFGYYDVRYFVLARDKYTCQVCKKKNKIFHTHHIIYRSHGGSDRADNFITVCTDCHTPENHQKGEIFWEWMRKKKKTKQYKEPPFMNSLRIRIFNRYPDAAVTYGSVTTPHRKELKLEKTHYNDAIAITGIEKIKTNPTELFLIKQIRKKKRSLHEAIARKGRKEKNTTQKRNEKNTITSKGFFLNDEVKTACGNRGFISGFT…	YTRA	GTCAACTACCCACCACTTAACCCTTTAACCATTAACAGGTTTTGAAGTGGGGGCTTGTAAGAGCTCTAGTTGTCTAGCCTCTGTCTTCCAGTACATGATCATTCATGGTGAGTAGACGACGTTGGGACCACATTCGGTGGGCTTGCATGTTTTTATGCAGGTGCGAATACGGTTTGGTATGATTCCCTAGTACCTCGATCGTTCAGGCTCTGTAAAAGCTCTGATTGGGAAGGAGCGGTCAACCTGGTGCAAGAAGCGAACCAACTTTGGCGAAGGGAAACCACCTCGAAGGAGGGACAAAACGTGCGCGTATTTGTCAAA	x
SCFM01000040.1	BfuIscB	Bacillus funiculus strain W18-2 contig40, whole genome shotgun sequence | SOURCE: NCBI_Prokaryotes DATE: 2019-05-30 GENOME_ID: 250484 CONTIG_ID: 82 GENOME_ACC: GCA_004138295.1_ASM413829v1_genomic	MRVFVMNLRGEMLMPCSPRKARILLKEQKATIVRHNPFTIQLLYATGEATQETRLGIALGAKCVGIAITSNEKVFGKAELELRQDVKGNLETKKTYRRGRRNRKTRYRRSKFKHKTKRVYVEGKRTKRGMYHKVSVSFTSKRPNGWLPPSIQSRIQNTFYWIDTLYSLLPTCNIHIEVGKFDVQKMRSPNIQGREYQEGDTFGYHDVRYFVLARDYYTCQVCKKKGGILQTHHIIYKSHGGSNAACNLVTVCTSCHTYENHQEDNIFWKWMIEKKKTKRYKEGPFMNIFRRRVFEKYPEAHITYGSMTTPRRKILELEKTHSNDAIASTGITAIKENPANVLFIKQFRKKKRSLHEATARKGRKEKNTLAKRNEKNTKAVGTWQLNDKVRVFGQVGWIS…	-	GTCAACTACCTACTGCTTATTCTTAAAGCGGGGGCTTGAAAAAGCCTGGTTGTCTAGTCTCAGTCTCCGGTATATGGTAAGCCATAGCGAGTGACTACGTTGGATGAGTCAACACAGCCTTGTGTGATTCCCTAGCACATCTGTTGTTCAGGCCCTGTAACAGTTCTGAGAGGTAGGAACGGTCAACCTGGTGCAAGAAGCTCATTCAACATTGACGAAGGGAAACAAACTCTAAGGAGGAACGAAACTTGCGAGTATTCGTCATGAATT
OWBC01000443.1	OwbcIscB	human gut metagenome genome assembly, contig: NODE_443_length_54265_cov_8.446283, whole genome shotgun sequence | SOURCE: WGS DATE: 2019-01-27 GENOME_ID: 11844 CONTIG_ID: 442 GENOME_ACC: OWBC01.1	MSVLVIGRNGRALMPTNPRKARLLLKKKTASVVCRHPFTIQLLYKTGCATQEGCIGIDTGSQHIGVGITCGDRVILKDEHALRSSMEKRSLLATRTVMRRGRRYRKVRYRKPKWRHHTKRMYFEKANRRGQHWRKVKTTTQSPRLKGWLPPSLQSKCDHHFRIIDRYLKYLPDPITRNLVIEAGRFDIARMNDPTIHGEMYQRGPMYDAENLRAYIFARDNYQCACCKAKAGTTRKADGTTVKLVAHHILFRSRGATDNPKYIISVCDHCHTTKAHQPGGILYSWMENNKKVARGLRDATFMNILRKRLFARYPQAAFTYGNITAADRKQLRLPKSHANDAVAISLFGKEASTVKNICQTMHYKQIRKSKRSLHEAIPRKGRKNPNTKAVRNKKNTTQA…	TTRA	GTCAATTACCCACCGCTTAGATCTCTAAAGAGATCTTGAAGCGGGGGCTTGCAAGAGCCATTTGACTAGCCTCAGTGATTTTAGTAAGTCTGTGCCGGGATGCCGGAGGCAGATACTGCCAGATGAACTACGTTATGAGTGTCATGATACCGCCCTGTGAACCCTAGCAGGGACTGGTATCCGGGCAACTGATCATGGCGTGGGAAGCCATACAGACCCGAAGGATCAAGCCTCATGACATTGGCGAAGGGACCTTACGCAGACATGCGGCAGGGACGGTTTCATTCCCTGTATTATGTAAGAACAGAAAGGAGACTCTT	x
OLRJ01000113.1	OlrjIscB-2	human gut metagenome genome assembly, contig: NODE_113_length_83145_cov_5.672704, whole genome shotgun sequence | SOURCE: WGS DATE: 2019-01-27 GENOME_ID: 7925 CONTIG_ID: 112 GENOME_ACC: OLRJ01.1	MSVLVIGQNGRALMPTTTRKARILLKENKASVVCRHPFTIHLWYKTGCATQEGSIGIDTGSQHIGVGVTCRNKVILKDEHELRSSMEKRSLMETRATMRRGRRYRKVRYRKPKWRHHTKRMYFEKANRKGQHWRKVKTTTQSPRPERWLPPSLQSKCDHHFRIIDRYLKYLPDSITKNLVIEVGRFDMAHMNDPTIHGEMYQRGPMYDTENLRAYIFARDGYKCACCKAKAGSIRKKDGTSVKLVAHHIQFRSRGATDNPKYMISVCDHCHTTKAHQLGGILYSWMETNKKVTRGLRDATFMNILRRRLFDGYPQAAFTYGNITAVDRKRLLLPKSHANDAVAISLFGKDVSVINATCQTLRYKQVRKSKRSLHEATPRKGRKEPNTKAIRNKKNTTHV…	TTRA	GTCAAGTTACCCACCGCTTAGATCTCTGATGAGATCTTGAAGCGGGGGCTTGAAAAAGCCATTTGACTAGCCTCAGTGATTTTGGTAAGTCTGTGCCGGCTCGCCGGATACAGATACTGTCAGATGAACTACGTTATGAGTGTCATGATACCATCCTGTGAACCCTAGCAGGAAGCGGTATCCAGGCAACCGATCGTGGTGTGGGAACCCACACGGACCTGAGAAATCAAGCCTCATGACATTGGCGAAGGGACCTTACGCGGGCACGCGGCAGGGACGGTTTCGTTCCCTGTGTAATGCAATAACATAAAGGAGGCGCTT	x
ORVW01004525.1	OrvwIscB	human gut metagenome genome assembly, contig: NODE_4525_length_4921_cov_2.534731, whole genome shotgun sequence | SOURCE: WGS DATE: 2019-01-27 GENOME_ID: 10855 CONTIG_ID: 4524 GENOME_ACC: ORVW01.1	MSVLVIGRNGRPLMPTTRRKARILLKENKASVICRNPFTIHLWYKTGCATQEGSIGVDTGSQNIGIVVTAGDRQILKAEHILRSSMEKRELIEARAAFRRSRRYRNTRYRRPKWKHHTKRVYNEVPDSKGRHWRKVKISTQSPRPEGWLPPSLQSKCDHHTGIIDRYLAFLPDCISKNLVIEAGRFDMARMQDPSIHGEMYQRGPMYDAENLKAYVFARDGYRCTCCGQKAGSIRKDGTAVKLLVHHVLFRSRGATDNPKYLASVCDACHTAAAHRPGGKLHQWMLEAKEFTRGLRDATFMNILRRRLFTKYPEAAFTYGNITAADRKRLLLEKSHANDAVAISLFGKDVSSVKGTCQTLHYRQVRRYKRSLHEANPRKGRKAPNTKAVRNAKNTSEVK…	TTRAR	GTCAATTACCCACCGCTTAGGTCCCTAAAGAGACCATTGAAGCGGGGGCTTGCAAAAGCCATTTGACTAGCCTCAGTGATCCCGGTAAGTCTTTAGAAAGATACTGCCGGGTGAACTACGTTGCAGGTGTCATGATGCTGCCCTGTGTGCTCTAACAGGGACTGGCATCCGGGCAACGGATGCGGAGGTGGGATCTCCCGCCGACCCGAAGTTTGAAGCCCTGTAACATTGGCGAAGGGAGCTTACGCAGACATGCGGCAGGGACGGTACCGTTCCCTGTATTATGTATAAAGGAGAATTATCAACC	x
OLQH01007057.1	OlqhIscB	human gut metagenome genome assembly, contig: NODE_7057_length_3282_cov_2.289743, whole genome shotgun sequence | SOURCE: WGS DATE: 2019-01-27 GENOME_ID: 7897 CONTIG_ID: 7056 GENOME_ACC: OLQH01.1	MSVLVIGLNGIPLMPTTERKARILLKDSKAFVVSRHPFAIRLLYKTGCAVQVGQLGVDTGSQNIGIGVVCGNRVILKEEHQLRASMEKRSLIESCASFRRNRRYRKTRYRHPKWKHHTKRVFSEQPDKKGRHWHKADASYQSSRKEGWLPPSLQSKCDHHIRIINRYIRFLPKCISDNLIIEAGRFDMARMQDPTVRGELYQKGPMYEAENLKAYIFTRDNYTCQCCGAKAGTARKDGTVVKLIAHHVLFRSRGATDNPKYMASVCTACHTAKAHEPGGILYEWMVKQKKFTRGLRDAAFMNILRKRLFAAFPDAIFTYGNITSADRKCLRMEKTHVNDAVAVACYGKEISRLRDNSRKVTCYKQVRRTKRSLHEAAPRKGRKTPNRIAARNNKNVVSV…	TTAAW	GTCAATTACCCACCACTTAGATGACATATCATCTTGAAGTGGGGGCTTGTAAAAGCAAGCGGTTGACTAGCCTAAGCGCAACGAAACGCACAGCCTATAATTATAGACTGTGACGTAAATCATTAGCGCTACGTTGTGACGGTTATGACACTACCCTGTGATTCCCAAGCAGGCATTCGTGTCCAGGCAACAGATAGGAGGTGGGTTCTTCTCACTGACCTGATCATTAAGCCCCACAACATTGGCGATGGGAACTGACATGGGCACATGGTCGGGACGGTAGCTTTCGTTCCCGGCAGTATGCGACTAAAAAAACGAGGAGGGCATCACG	x
OWCZ01000274.1	OwczIscB	human gut metagenome genome assembly, contig: NODE_274_length_32794_cov_14.542778, whole genome shotgun sequence | SOURCE: WGS DATE: 2019-01-27 GENOME_ID: 11893 CONTIG_ID: 273 GENOME_ACC: OWCZ01.1	MYVFVIGLDGTRLMPCKPRKARKLIEAHKAEIYKKQPFTIRLLYKTGCASQPITLGIDTGSQHIGIAVTSENKVLYQAEIELRSTMDKRSLMETRYSYRRSRRYRKTRYRSPKFRFHTKRTYSETLVKRKTTGIMTHWVKHTNSISTNRPDGWLAPSMQSKVDHHIRWINRFLDVLPPDTKLRLEIARFDMARMKNPEVHNELYQYGPQYDYENLKAYVFDRDHYKCVVCKRKLGSKQPDGHSLKGMMHHITFRSKGATDNPDQLVTVCEYCHIPQAHKEGGVLWNLKEKHKPVQRGLRDATQMNIIRTRLVKAFPDAELTYGNITAVDRKKMHLPKSHTGDAVAIAMKGKDVNICESTVYIKQIRKKKRSLHEATPRKGRKRPNTQAVRNSKNTKSIG…	TTRR	GTCAACAACTCGGCAATTGAATAACCGAGCATGGTTAAATAATTGTCGCCCGTAAGGGCAGGATGACTAGCCTAAGTTCCAAGAGAACTACATCAGAAGTATGATCCCAGTTCCAGACGGTACCCTAATCTGAGCGCTGGGCGGGCAACATATGAATCCAGGAGAAAGGATGATGTAACCCGGTGTTACAAGTACTCTGATATTGGCGAAGGGTAAATGCTGACTTTGGCCAGCATAGACGCGGAGGCGGACAGAACCATTATGTATCTGTCATACTCATATTTTAACAAGGAGGCATAAGCT	x
OGDY01001373.1	OgdyIscB	metagenome genome assembly, contig: NODE_1373_length_27496_cov_11.613644, whole genome shotgun sequence | SOURCE: WGS DATE: 2019-01-27 GENOME_ID: 4297 CONTIG_ID: 1372 GENOME_ACC: OGDY01.1	MNVFVIGQNGTRLMPCKPQKARKLIKEKKAKIVRKLPFTIQLTYKTGSTTQPVTVGIDTGSQHIGIAVVTEKAVLYHGEVELRSTMEKRTLMETRSSYRRGRRYRKTRYRKPKFRFQTKRIYSAEPVKRKSTGNMTHWVKVSNQVTSNRPEGWLPPSVQSKVEHHIRWIRRFLNVLPEETNLRLETARFDMARMQNPEIHGELYQRGPQYDAENVKAYVFDRDRYTCAICKRKLGSKQKDGTTLKGKVHHILYRSKGATDNPKYLITVCMDCHTPEAHRESGTLYQMMQDAKPTTRGLRDATMMNVARKRLIQAFPEAEITYGNITKADREAILLPKSHANDAIAVATKENPVILTDPAVQIRQVRKKKRSLHEATPRKGRKEPNRLAVRSQKNTKNVG…	TTRA	GTCAACAACTCGGCAACAAGTAACCGAGCAAGGTACTTGAGGTCGTCCCATTGAGGGACAAGATGACTAGCCTCAGTCCAGACGGACTACATCAGGGAAGTGAATTCAGAACCGGACAATACCCTAATCCGTGCTTCTGAACGGGCAACACACGCATCCAGGAGAAAGGATAACGTGACCCGATCAGAAAGCTTTCCTGATATTGGCGAAGGGTAACTGCTTTATAGCAGAAACGTGAAGACGGATGGAACTTTTGTGTATCCATCATACTTATCAGAAAGGAGGCATAAGCC	x
OQLI01000691.1	OqliIscB	human gut metagenome genome assembly, contig: NODE_691_length_35532_cov_4.341647, whole genome shotgun sequence | SOURCE: WGS DATE: 2019-01-27 GENOME_ID: 9911 CONTIG_ID: 690 GENOME_ACC: OQLI01.1	MKVFVIGMTGKRLCLTSPSKAKKLLKAGKAHVYRRVPFTIRLDYKTGGSAPALKLGIDTGEQHIGTAVCNDATVFCKSEIELIKSMEKKKRLEKRKIYRRSRRYRKTRYRHPKFRFRTKRVYVEGGYRKRKGGKMVLRHWKKVPNSVMTNRHEGWLPPSIESKVKHHIDWNNRYMDVLPDGTMLGIEVARFDIARMKDPSIRGELYQFGRMYGRENTKAYVLAKFDYTCPICKKKFDRDRKPRMHHVTMRKNAATDNPDEYAPVCVLCHSGEEHLPGGVLDKLAKECRRREYREPTFMNILRRRLFETYPEAEFTYGNITKADRKMLGLEKTHANDAVSIAMHGAKKVIDCEDTVYYRQVHRKKRSLHEATPRKGKKEPNHTAKRNVKNVPYVGKFHIN…	-	GTCAATAACTCATGACTGAAGTCACGAGCTTGGAACAGCTTCCAAGGCTTCCTGTTAGCCGTACATGAGACGGCAGTTGACTAGCCTTGTCCTTTTCCCTGCACCGCAGGGGGAAGGGCAGTCCTGATGCGTTAATACCGCCGCAGACAGAAAAAAGCCCTGCAAAGGGCGGCTCCCATCTGCAGCGCGGTTCAGGCAACGGATGGTCCCTTGAGTGGGGACGACGACCTGGTGCTCCAAGCGCACCGGACACAGGCGAGGGGCGAACTACCCCGTAAGGGGTCCCGGGGCTTTTCAGTCCCCGGGAAAGGAGGAAATA
OIWM01000184.1	OiwmIscB	human gut metagenome genome assembly, contig: NODE_184_length_77687_cov_15.498815, whole genome shotgun sequence | SOURCE: WGS DATE: 2019-01-27 GENOME_ID: 6101 CONTIG_ID: 183 GENOME_ACC: OIWM01.1	MVVYVLNKNNKPLMPCKPQRARKLIKEKKAKIVNYKPFTIKLIYGSYGYTQNTNLGVDLGSKNIGIAVTTQNKVLAKGEIELRQDVSSLIETKKILRRGRRSRKTRYRRCKFNFRNKRVFNAPKGAKLKTLKKGSDSKKNWRTLSTNIDSNRPVGWLPPSIQSKIDNTFFWIDKYYNLLPKCNLSIEVGKFDMAKMINPEIEGADYQQGEAFGFYNTRYFVFARDNYTCQVCKKSKDKVLHTHHVIYKSKGGSDRADNLATICTDCHTSENHKPGGILYEWMIKKKKMKTYKEPPFMNSMRVKVFKKYPQANITYGSITTPRRKKLGLEKTHYNDAIAISKVECINQNCDEVFKIKQFRKKKRSLHEATARKGRKTKNTESKRNEKNTSFANGFYLNDK…	-	GTCAATAACCCCTCCTAAATCACCTACGGAGATTATAGAAGGGGCTTGTATTTCAATATAAGCCCCAGTATGACTCTAGATTTGGGGGTAAGGCTTTTGCCTTAATATTGTCTAGCCTTAGCTTGTCGGGATGTGCGATTTGGCACAGCGAATAAGCTACGTTAAGTGTATCAATACAGCTTGGTGTGATTCCCTAGCACCTTTTGTTGTTCGGGCTCTGTAAACAGTTCTGTGAGGTAAGAACAGTCAACTTGGTGCAAGAAGTATGCTTAACATTGGCGAAGGGAAAATTTCGTGTCGCCCACCACTTTTGGTCGGTGATTCAAATAACTCGAAGGAGGTATACTTT
UPFV01006568.1	UpfvIscB	human gut metagenome genome assembly, contig: NODE_6568_length_4827_cov_2.826697, whole genome shotgun sequence | SOURCE: WGS DATE: 2019-01-27 GENOME_ID: 16485 CONTIG_ID: 6567 GENOME_ACC: UPFV01.1	MVVYILNKDNKPLMPCRPQRARKLIKEKKAKVVSYKPFTIKLLYGSYGYTQNTNLGIDLGSKHIGVAISSQDIVLSKGEIELRQDVSSLIETKATLRRSRRNRKTRYRKCKFNFRNKRVFNTPKGTKLKPLKKVAKAPIANHLEKQVGCSKGSNSKNNWRTLATNIDSSRLDGWLPPSIQSRIDNTFFWIDKYYNLLPKCNLSIEVGKFDMAKMINSEIEGTDYQQGEAFGFYNTRYYVFARDNYTCQVCKKSKDKILHTHHVLYKSKGGSDRAENLATVCDDCHTYENHQPGGILYEWMIKKKKMKSYKEPPFMNAMRIRIFKKYPNANITYGSITTPKRKELGLDKSHFNDAIAISGIDTIKSNCNEVFKIRQFRKKKRSLHEATARKGRKTKNTES…	TYRW	GTCAATAACCCCTACTAAATCACCTTCGGCGATTATAGAAGGGGCTTGTAATTCAATATAAGCCCTTTTGAAATCTCTAAGTGATTTAGTAGTAGGGCGTAGCCCTAATATTGTCTAGCCTTAGCGAAAGCTACGTTAAGTATATCAATACGGCTTGGTGTGATTCCCTAGCACCTTTTGTCGTTCAGGCTCTGTAAACAGTTCTGTGAGGTAGGAACAGTCAACCTGGTGCAAGAAGTATACTTAACATTGGCGAAGGGAAAGTTTTTAATTATAAAAACATACTCGAAGGAGGTACACTTT	x
CP002219.1	ChyIscB	Caldicellulosiruptor hydrothermalis 108, complete genome | SOURCE: NCBI_Prokaryotes DATE: 2019-01-27 GENOME_ID: 41243 CONTIG_ID: 0 GENOME_ACC: GCA_000166355.1_ASM16635v1_genomic	MFTIDRNGKPGHPTRRFDMVRKLVKRRRAKIIGGGASGKPPVVMFLDREFDYSKTVSRKLIIVLDPGYHCIGFVVCELKGGKLIVYCTGILVSRIPEIKELITERKAHRRNRRYYSRCKKKRLSARQNRVLLKFKVPRTVRDRDRLNATLRHGIETHLNLYKKLLKFFPFPAEQVVFVMEDNIFDVRTMTWGKTDGTGYQKSPRVPAEKKCIICGSKEKLQKHHLIQRKYGGTDIRENVVYLCRDCHEDVHAGRVYIPVEGVRQWRALGTVNAIIGRLREIPWLKFVPASDVAQMRKRLGLEKGHANDALATAAVFCNCTETDRTHMIELTLVKFRRHNRARIHAVRDRLYKVNGKIVAKNRRKRTDQKEPSFADISPLSPEIQRKLKVYPGTKILNPL…	-	GTCAACTACCCACCGCTCACAGGAGCGGGGCTTGTCAGCAGGGGTGGACTGCTGACAGGTCTGCCTGACGGCAGGTAGTTGAACGTGGGTGATGCTGTAGCAGTACCTGACGTTCCGGGACAACACTCCCCGTTCCGGGAGACAGCGGTGAAATCCCGCAGCCCTACACAGGGTGCTACAGCACGCCTCAGGGAGACCTACCACCTCTACAAAAGGTGCCCGGATCATAGGGCTCCTTTTACAGGAGGAAGGAAAATGCTA
QSLN01000003.1	AthIscB	Ammonifex thiophilus strain SR NODE_3_length_190655_cov_33.150156, whole genome shotgun sequence | SOURCE: WGS_Bacteria DATE: 2020-10-20 GENOME_ID: 799030 CONTIG_ID: 2 GENOME_ACC: NZ_QSLN01	MVFTVDKNGRPGHPTRRYDMIRKLRKRGKARIVGGGASGKPPVVIFLDREFDYSRTVGRKLVVALDPGYRYIGFAVCEPRGRELIVYCRGVLHTRIPEIKGLMGERRAHRRFRRYIARYKKRRLSARKGRVLTKYKVPRDVRSRDRSNATLRHGVETHLNLYRKLLRFFPFPAHQVQFVMEDNVFDVRAMTWGKVYGADYQKSPRVPESERKCVLCGSREGLHRHHLVPRKRGGTEVRENKVCLCKGCHEDVHAGRVYLPVGGVKQWRELGTMNAVVGVLREVPWINFVPAPDAVLKRRELGLEKGHAEDALAAAAAFCGSAELRTSWERCFTLVKFRRHSRARVHAQRDRLYKINGVIVARNRRKKTDQKEASFADISPLPREWQRNLKVYPGTKVLN…	NTRA	GTCAACTACCACGTCCTGAAGGACGTGGCTTGCAGGCAGGGGCGTACTGCCTGTGAGTTTCCCTCTCAGGGAGGTAGTTGAACGCGGGTGTACCGTTCGCGGAACCTGACGTTCCGGGACGACACTCCCAGTCCCGGGAGACACCGGTGCAATCCCGGGGCCTCACGCGTGGTGCGACGGTATGCCTCAGGGAGACCCACCGCCGTTTGGTGCCCGGATCACAGGGCTCCTCACAAGGGGAGGTTTCAGAG	x
LT838272.1	TtoIscB	Thermanaeromonas toyohensis ToBE genome assembly, chromosome: I | SOURCE: NCBI_Prokaryotes DATE: 2019-01-27 GENOME_ID: 189674 CONTIG_ID: 0 GENOME_ACC: GCA_900176005.1_IMG-taxon_2503538017_annotated_assembly_genomic	VIFTVDRNGNPGHPTRRFDMIRKLRKRKRVRIIGGGKSGKPPVAVFLDREFDYSRTVGRKLVIVLDPGYRYIGFAVCEPRGGKLIVYCRGVLRTRIPEIKGLMSDRRSFRRFRRYLSRYKKKRLSARQCRVLTKFKAPRDVRSKDRSNATLRHGVETHLNLYRKLRRFFPFPAHQVEFVMEDNVFDVRAMTWGKVYGADYQVSPRAPEGERKCILCGSQEDLHRHHLVPRKSGGTEVRENKVYLCAGCHEEVHAGRVFLPVRGIKQWRELGTMNAVMGVLREVPYISFVPAPEVVLKRRELGLGKDHADDALAAAAAFCGCTGFDASVERRLMLVKFRRHARARVHAQKDRLYKVDGVIIARNRRKRGDQNDPSFADVFPLSPEQQRGLKVYPGTKILN…	-	GTCAACTACCCCGTCCTGAAGGACGGGGCTTGCAGGCGGGGGCGTACTGTCTGTGAGTTTCCCTTTTAGGGAGGTAGTTGAACGCGGGTGTACCGCTGCGGGACCTGACGTTTCAGGGCGACACTCCCAGCTCTGAGAGACACCGGTGCAATCCCGGGGCCTGACGCGTGGTGCGGCGGTACGCCTCAGGGAGACCCACCACCTTTTGGTGCCCGGATCACAGGGCTCCTTGTGGGAGGTATCCATATG
DTME01000023.1	IbaIscB	TPA_asm: Ignavibacteria bacterium isolate SpSt-896 Ga0123519_10010800, whole genome shotgun sequence | SOURCE: NCBI_Prokaryotes DATE: 2020-04-22 GENOME_ID: 329214 CONTIG_ID: 62 GENOME_ACC: GCA_011389155.1_ASM1138915v1_genomic	MIFTIDKNGNPGHPTKRFDLIRKLRKQRKVRIIGGGASGKPPVAIFLDREFDASRTIDRKHIIALDPGYSYIGFAVCEIMNGKLVIYCRGILQTRISDIKGLMSDRRSHRRRRRYLSRFKQKRLSFKKGKVLTKFKAPRNVRSVNRASATLKHGIETHLNLYRKLLRFFPFPECQVQFVMEDNMFNIRAMTWGNTSDTDYQKSPRTSIKEKKCVLCGSLEKLNQHHLIPRKMGGTNIPENKVYLCEDCHRDVHAGRVYLPVTGIKQWRGLGTMNAIIGVLRRLPFIYFVPVSDMVSKRNALKLEKDHGNDALATAAAFCDCTMIDTSFEKRLILVKFRRHIRAHTHAQRERHYKVNGVMIAQNRKKRTDQKEPSFADVSPLSPDQQRKLEVYPGVKLFN…	ATAAA	GTCAACTACCGCGCTCTGAAGGGCGTGGCTTGTAAACGGGGGCTGTACCGTTTATAGGTTTTCGTTTTTTAACGGAAGTAGTTGAACGATGGGTGTATCATTGCAGGAACTGACGTTTCGGGGCGACACTCCCAGCTTTGAGAGACACTGGTGCAATCCCGGGGCCTAACGCATGGTGCAATGATACGTCTCAGGGAGACCCACCACCCTAGGGTGCCCAGATCATAGGGCTCCTGCAAAGGAGGTATTTGGT	x
OFDK01000390.1	OfdkIscB	hot springs metagenome genome assembly, contig: NODE_390_length_8967_cov_1572.29, whole genome shotgun sequence | SOURCE: WGS DATE: 2019-01-27 GENOME_ID: 3876 CONTIG_ID: 389 GENOME_ACC: OFDK01.1	MLLFTIDRNGRPGHPTRRFDMIRKLVKQGRAKIIGGGTSGKPPVAMFLDREFDYSKTVSRKLIIVLDPGYQCIGFAICELKGRKVIVYCIGVLETRIPEIKELMAERRTHRRNRRYYSRCKKRRLSAKQGRVLTKFKVPRNVRAENRTNATLRHGIETHLNLYKKLLKFFPFPAEQVVFVMEDNVFDVRSMTWGKTYGTGYQKSPRVPAEKKCIICGAEDNLQKHHLIQRKRCGTDVQENLVYLCRDCHEDVHAGRVYIPVDGVKQWRALGTMNAIIGQLRKIRWLKFVPASDVAQMRKRLELEKSHANDALAAAAVFCNCPEIDKTHMIELTLAKFRRHNRARTHTVRDRLYKVNGEIVAKNRRKRTDQKEPSFADISPLPPEIQRKLKVYPGTKILN…	-	GTCAACTACCACCCGCCTTAAGAGGCGGTGGCTTACTGGCAGGGGTGGACTGCCAGTGAGCTTGTCTGCTGGCAGGTAGTTGAACGTGGGTCATGTTGCTGCAGCAGAACCTGACGTTCCGGAACGACACTCCCAGTTCCGGGAGACAGCGGTGCAATCCCGCAGCCTCACACAGGGTGCTACAGCACGCCTCAGGGAGACCTACCACCTACAAAAAAGGTGCCCGGATCACAGGGCTCCTTCCACAGGAGGAAAGAAA
LGTE01000004.1	TfeIscB	Thermincola ferriacetica strain Z-0001 Tfer_ctg04, whole genome shotgun sequence | SOURCE: NCBI_Prokaryotes DATE: 2019-01-27 GENOME_ID: 86027 CONTIG_ID: 3 GENOME_ACC: GCA_001263415.1_ASM126341v1_genomic	MVFVLDKHKKPLMLCTEKRARLLLKRGRAVVHRMAPFTIRLKDRVVEESELQPLRLKLKPGAKASGIAVLREVDSRKSEAVFLCEIHHKPGIKQSLDNRRNLRRSRRNRRTRYRKPRFDNRRRPEGWLPPSLQARVELTANAVNKLLKLAPITAISVALFKFDTQKLQDPEISGVEYQQGELFGYEVKEYLLEKWGRRCAYCGKEGVPLEVDHVVPRNPKYGPKGTDRVSNLTLACEACNKAKGNLQPGDWLEELKQSKRQIDAVRAANLEKVLTQLKEPLRDAALMNATRWALYDRLKGTGLPVECGTGARTKYNRLRTGLPRTHCFDACCVGGSTPDEIIIGQEYAQVWSAKGRGTRKMCNTDRYGFPVGHRSRGKFHFGFQTGDLVVAEIPKGKYT…	-	GTCATAGTACCCACGGCTAAAGCCGTGGGCTTGTGTCAAGCACAAGCCCGGCTATGACCAGCCTGAGCGCTTTATGCGCTACGTTATTCCGGTCATGACACCCTGGGGTGCTTCTCCAGCCCCAGGCCCTGTCGTCCGGCATTAAACAGGCCTGTCGGGTAACAGCCAGTGTGCCGGGCATAGGAAGCCGGGATAACATAGGCGAGGAGAGACGCCGGTAAGGCGCGTAACCAGGCCCGTAAGGGCACTCCAAAAGGAGGAGAGATGG	x
JABLXA010000021.1	FbaIscB-1	Firmicutes bacterium isolate Ch115 contig21, whole genome shotgun sequence | SOURCE: NCBI_Prokaryotes DATE: 2020-10-27 GENOME_ID: 354153 CONTIG_ID: 13 GENOME_ACC: GCA_013178415.1_ASM1317841v1_genomic	MVFVLDKHKKPLMPCTEKRTRLLLQRGSAVIHRMAPFTIRLKDRTLEESQLQPLRLKLDPGAKITGFAVLREDSSDRSTALILGEIRHKPGIKDRLDKRRALRRSRRSRKTRYREPKELKGRGKEGRLAPSLEARVSQTMSAVQKLCRSLPISAISTEHVKFDIQLMQNPEISGIEYQQGTLFGYEVKEYLLEKWNYRCAYCGAENVPLEVEHVIPKRPKHGPKGTDRISNLVMACRECNEAKDNRQPEEWLEKLRESKKVIDQRRAENLPKVLQQLKEPLKDTAMMNATRWRLYERLKGTSLPVECGTGARTKKQRLEHGFSKTHYYDACCVGASTPADIVINQRYVHVWSAVGRGTRKMCNTDAHGFPIGHRERKKSIFGFQTGDLVIADIPKGKYA…	GTGA	GTCATAGACCCCACGCCTAAAGGCGGGGGCTTGCCGGGGCAGCTCCCGGCAGGTCTCCGATTTAAGCGGAAAGCCGTCCTTCGGGGCGGCGCTATGACCCGCCTGAGCATCTGAGCCGAAGGACAAGGTCATGAGGATGCTACATTATCCAGGTCATGATGCAGGGATGCTTCTCCAGTCTCCGTAAAGCATCGTCAGTGGTTAAACAGCAAGCTGGGGTGTTAGCGAGCAGTGTTGCTGGCACAGAAAGCCTGGGTAATATTGGCTAGGAGAGACGGCAGGAGGGTCTGCCTGCCGCGTTACTAGCCCCGTAAGGGGTCCCTGAAAGGGGAGATGTCTT	x
CP002360.1	MauIscB-1	Mahella australiensis 50-1 BON, complete genome | SOURCE: NCBI_Prokaryotes DATE: 2019-01-27 GENOME_ID: 42700 CONTIG_ID: 0 GENOME_ACC: GCA_000213255.1_ASM21325v1_genomic	MVFVLDKHKKPLMPCSEKRARLLLERSRAVVHKKEPFTIRLKDRTEEESQLQSLRLKLDPGSKATGVAVLADDTKAIWLGEIHHKSNIKKKLKDRRALRSSRRNRKTRYRQARFNNRHPAKCVACGKNAKHGSRYCRPCQKARNYVDNGYREKRLPPSLQARVNQTINCVTKLCKLLPITAISTEHVKFDTQLMQNPDINDVEYQHGELFGYEVKEYLLEKWGRKCTYCGKENVPLEVEHIIPKSRGGTDRISNLTIACHKCNQKKGNMTAEEFGYPEIQKQAKQPLKDAAMMNATRWALYNNLKKFGLPVECGTGAMTKKQRLAHKLPKTHYYDACFVGASTSDEITISTEYVSIWSAIGRGNRQMCRTDKYGFPKGYRKNRKQYFGFQTGDIVKANI…	NYGW	GTCAACTACCCACCTCTAAAGAGGTAGGCTTGTAAAAGAGCCTGGTTGACCAGCCTAAGTCTTAACTGACTACGTTATATAAGTCATGATACCTATGGATGCTTCTCCAGTCCGTAGATCTATCGCTCAGCATTAAACAGTTCCGAGGGTATGGGCAGTGTGCTAAGCGCAAAAAGCTTATATAACATTGGCGCGGAGAGATTGCCGGAAGGCAGCGTTACTAGCCCCGTAAGGGGCTCCGAAAGGAGAAAATT	x
LNQE01001822.1	LnqeIscB	Hydrocarbon metagenome Contig_11, whole genome shotgun sequence | SOURCE: WGS DATE: 2019-01-27 GENOME_ID: 1527 CONTIG_ID: 1821 GENOME_ACC: LNQE01.1	MVFVLDKHKKPLMPCCEKRARQLLERKRAVVHKTEPFTIRLKDRTVEKGKLQPLRLKLDPGSKETGVAVINEESGYGKVIFLGEIHHKKGIKSKLYSRRALRRGRRNRKTRYRKARFLNRKRKKGWLPPSLQARVNQTINTVNKLQKLLPLTAISTEHVKFDTQLMQNPEISGIEYQQGTLFGYEIKEYLLEKWNRKCAYCGAENIPLEIEHIIPKSRGGSNRISNLTLSCHDCNQKKDKLTAEEFGYPEIQMKAKKPLKDAVMMNATRWRLFNELKKTDLPVECGTGARTKKQRIEHDLPKTHYYDACCVGASTPEKLIIFPQYISIWTATGRGTRQMCNTDKYGFPKSHRKSQKLHFGFQTGDIAKADIPKGKYQGQYTGRIAVRLSGYFDIKDGQG…	NTGA	GTCATAGACCCCACGGCTAAAGCCGGGGGCTTGTAGCCCTACTATGACCAGCCTCAGTTTCGACTACGTTATTTTTGTTATGATACCCTGGAATGCTTCTCCAGTCCCAGGCTCTATCGTCCAGTATTAAACAGCAAGCAGGGGTGTAGCAAGCAGTGTGCTGGACGCAAAAAGCTAAAATAACATTGGCAAGGAGAGATGTCGAAAGACACGAAACAAGCCTCTTACGAGGCTCCGAGAGGAGAAATA	x
PMWC01000257.1	PbaIscB-1	Peptococcaceae bacterium isolate bog_1186 73.20110700_S2D.61_contig_22463, whole genome shotgun sequence | SOURCE: NCBI_Prokaryotes DATE: 2019-01-27 GENOME_ID: 161233 CONTIG_ID: 77 GENOME_ACC: GCA_003166315.1_20110700_S2D_genomic	MVFVLDKHHKPLMPCTERRARILLRRGKAVVARVSPFTIRLKDRLQEESILQPLRFKDDPGSKTTGFAILREVSPNESVAILLGEIHHKPGIKQKLDSRRSLRHSRRSRNTRYRIKRFNNRHPQKCASCGKNAKHGSRYCRPCSEAKNFTDNGYRDTWLPPSLDARVNQTLNVLAKLRKLLPITSVSSEHVKFDTQLLQNPDIQGVEYQQGTLFGYEVREYLLERDGHTCRYCSNLSNDPVLEVEHKIPKSRGGSNSIKNLVMACHTCNEKKDDLTPEEWLTALKGKDGPSAVNQKRIANLDEIVKNKVVPLKDAAMMNATRWKLYRKLQETGLPVECGTGTRTKKQRIDHGLPKEHYYDACCVGESTPERLEIATHYVEVWSAKGRGTRKMCNTDKFG…	RTGR	GTCATGGACCCCACGCCTAAAGGCGGGGGCTTGCCGAACAACCGATAAGCCCATCCCTTCAGACGGAAAGCATCTGAGCCAGCCTCCGGGCAAAACTCACCTGCGCCATGACCCGCTTCCCGTTATTCCGGTCACGACACCCTGGGATACTTCTCCAGTCCCTTGCCCTGTCGTCCAGCGTTAACCAGCAAGCTGGGGTGTAGCAAGCAGTGCGTTGGGCGCAAAAAGCCGGAATAACATTAGCTAGGAGAGATGCCGCAAGGCACGTCACAGGGCTTCGTAAGAAGCCTCCGAAAGGAGCTAAACACCCACC	x
DIKF01000060.1	FbaIscB-2	TPA_asm: Firmicutes bacterium UBA5625 UBA5625_contig_39874, whole genome shotgun sequence | SOURCE: NCBI_Prokaryotes DATE: 2019-01-27 GENOME_ID: 136029 CONTIG_ID: 114 GENOME_ACC: GCA_002421505.1_ASM242150v1_genomic	MVYVLDKHKKPLMTCTEKRARLLLERGRAMVHKKAPFTIRLKDRLVEDSVLQPLGLKIDPGSKTTGGAVIREKETIGYYECQHRTDIKDKMDTRRSQRKSRRNHKTRYRKPRFNNRNPGKCTACGKNAKHGSRYCRPCAEAKNLTDNGHREVRLPVSLQSRVDQTMSWVNKLRALLPITSVSMELVRFDTQLMQNPNISGVEYQQGTLAGYEVREYLLQKFNHQCAYCKGESSDPVLNVEHVVPKNPECGPRGAGRISNLVIACKTCNDTKGNLQPDEWLNKLKTSKKKLNQDRAKNLPEALKQLKAPLKDAAMMNATRWALYRRLKATGLPLETGSGGLTKYNRTQILKLPKTHYYDAVCVCESLPDMVSVPFVENYTATGRGNRQMAGVDKYGFPYR…	GTGA	GTCATAGACCCCACGCCTAAAGGCGGGGGGCTTGCGGAAGAAATTCCGAAAGCCTGCGTTCTTATAGGCGAGAAAGCGATATGAATTGCCCGCAAGGGCACAACCATATTGCGCTATGACCCGCCTCAAGCCGCCGGGACTTCATGGCGAGCGGCTACGTTATTCTGGTCATGACACCCTGGGATGCTTCTCCAGTCCCATGCCCTGTCGCCGGTGGTTAAACAGCAAGCGGGGGTAGTTTTATGCGAGCAGTGCTGCCGGCGCGAAAAGCCAGGATAACATTGGTTAGGAGAGATGGAGCGATTCACGAAACAGGCCCTGTAAAGGGTCCCCGAAAGGAGAAAAGCTA	x
LOED01000056.1	FfeIscB	Fervidicola ferrireducens strain Y170 AN618_contig000056, whole genome shotgun sequence | SOURCE: WGS_Bacteria DATE: 2020-10-20 GENOME_ID: 478785 CONTIG_ID: 55 GENOME_ACC: NZ_LOED01	MVFVLDKKKRPLMPCSEKRARLLLQRGRAVVHCMHPFTIRLKDRVLEESVVQPLRLKIDPGAKTTGIAVMDESDPVCGKVIFLAEIKHKDGIKEAMKTRRDVRRSRRHRKTRYRKARFQNRNPEKCIACGRNARHKSDYCSICHENRNFVDNGFRKKRLPPSLEARVNQTINAVKKLMKLLPVTAISTEHVKFDTQLMQNPEIEGIEYQRGELFGYEVREYLLEKWGRKCAYCGEEGVPLEIEHIIPKSRGGTDRVSNLTLACHECNQKKGNLTAEEFGYPEIQEQAKKPLKDAAIMNATRWKLYRRLKELGLPVECATGARTKKQRIEHGLPKAHYYDACCVGITPGKLVFKTEYVSIWTAIGRGTRRMCNPDKYGFPKGHRTARKLYFGFQTGDIVK…	GTGAA	GTCAACTACCCCCGACTGAAGTCGGAGGCATGTAAGCCTCGTGGTTGACCAGCCTGAGTGCCTGACCCGAAGGACACGGGGATTAAGGTACTATGTTGGCAATAGGCTAAAGACCCACTCCGGGATGCTCCTCCAGTCCCGGACCCTGGAAGTACTGGTTGCAGACAACCTTCGGGGTGTGGGCGAAACGGACCAGTACAAGCGCCGGTTGCCAACATTGGCGAGGAGGGGGCCGGAGAGAGTCCGCTCCGGCACGTCACCAGGCCCGTAAGGGCACTCCTGCTGGAGGTGTGCAATA
CZCB01010358.1	CzcbIscB	anaerobic digester metagenome genome assembly Foulum, scaffold 10358, whole genome shotgun sequence | SOURCE: WGS DATE: 2019-01-27 GENOME_ID: 682 CONTIG_ID: 10357 GENOME_ACC: CZCB01.1	MVFVLDKHKKPLMPCSEKRARLLLKKGRAVVHRLHPFTIRLKDRALEESVVQPLKLKIDPGAKTTGIAVINETDQSRGEVVFLAEIKHKAGIKKAMDTRRSLRHSRRYRKTRYRKPRYQNRKPEKCVSCGRNAKHGSRYCRSCLQTKSFVDNGYRKVRLPVSLEARVTQTFTAVNKLKKLIPLSAIATEHVKFDTQKLQNPEVTGIEYQQGELFGYEVREYLLEKWGRKCAYCGRKNVPLEVEHIVPKSRGGTNRVSNLTLACHDCNQKKGNLTAEEFGYSEVQKQAKQPLKDAAMMNATRWKLYCRLKEIGLPVECSTGARTKKQRIEHGLPKTHYYDACCVGTTPNKLVFRTQYVAVWTALGRGTRRMCNPDKYGFPRGHRQRRKFHFGFQTGDIVK…	RTGA	GTCATAGACCCCACGGCTAAAGCCGTGGGCTTGCAACAACGCAAGCCCTACTATGACCAGCCTGAGTGCCAGACCTGAAGGACAAAGGGATGAAGGCACTACGTTATCTTGGTTATGACACCCTGGGGTGCTTCTCCAGCTCCAGGCTCTGTCGTTCGGCATTAAACAGCAAGCGGGGTGGATGCGAGCAGTGTGCCGGGCGTAAAAAGCCGGGATAACATTGGCGAGGAGAGTTCTAAGGAAAGTCCGCCTTAGAACGTCACCGGGCCCGTAAGGGTACTCCGAAAGGAGTGGTTTT	x
DFGV01000125.1	KspIscB	TPA_asm: Kandleria sp. UBA3741 UBA3741_contig_141217, whole genome shotgun sequence | SOURCE: NCBI_Prokaryotes DATE: 2019-01-27 GENOME_ID: 133633 CONTIG_ID: 31 GENOME_ACC: GCA_002372455.1_ASM237245v1_genomic	MPKTKLEQELSEADYIYVLSAYGDPLMPTRRRGHVKRLLNKGKARIVSHVPFVIQLKYDGSKNTQPLFGGIDPGRTNIGAAVVTPEGKCVYRSHTASRNRDVPKKMEARKSHRQASRRGERLRRKRRARANGTTTEFPDGRMLPGYKKPVMVKDIINTTAKFNYRKRPEKWLTPTANQLVQTHENLICRISAILPVTDWTIEANKFAFMQMDNGKCYGTDFQNGRMKGYKNSHEYVYIRQNGVCPMCGAPIEHYHHIIPRSRGGSDLPENILGVCMKCHAQIHKGELRSDMKGVMKKYGSLSVLNQAIPYIWQWMTETYGEDHAHFCTGVETQTVRDDSGLPKDHDIDALCIACIGSGITPVRRLPRTFEIVQFCRHSRANINNQRERTYRLDGRIVCR…	-	GTCAATTTCTCACGACTAAAGTCGCGAGCTTGAAAGAGTGAGCGATGATAGAAATGATTAATTGAGCAGAGTCATATGGATGCGTCGTATTTCTCCGGGAATGCAAGGACCGGGGCTGATTCCAAGGCTCCCGAACCCTAAAGACGCACCCAGACTATGGAAACATTATTACCGGATGTTAGTGCCTTACAGGCGACGGCACCGGAATCTTATGAAAGGAGGCATCATGAT
CADAIX010000016.1	EbaIscB-2	uncultured Erysipelotrichaceae bacterium isolate RUG13334 genome assembly, contig: RUG13334_asm_16, whole genome shotgun sequence | SOURCE: NCBI_Prokaryotes DATE: 2020-04-22 GENOME_ID: 347214 CONTIG_ID: 15 GENOME_ACC: GCA_902788075.1_Rumen_uncultured_genome_RUG13334_genomic	MSMTKLDRELHDADFIYIISADGYPLMPTRRRGHVKRLLNHGKARIVLHVPFTVQLKYKSPEKTQPVYAGIDPGRTNIGVSAVTEDGECIYRAHVSSRNRDVPKKMKKRRECRRASRRGERLRRKRRAKRNGTVTSFPNGRMLPGYEKPVMVKDIINETVRFIYRKRPDGWLTSTARQLVQTHESIVRLVSSILPVTEWTLEVNKFSFMQMDSGRCYGADFRNGRMKGYEGSHEYVYARQGGVCPFCGKPIEHYHHMIPRSMGGSDLPENLIGLCRNCHEEIHLGRLSTKTEGIMKKYGALSVLNQAIPFIVRRLADKYGEEHVHFCTGKDTHAMRTAMHMPKDHDTDVVCIACTGMNVIPSASLPKKFEVMQFRRHDRALIKSQRERTYMLDGETVCK…	-	GTCAATTGACTCATGACTAAAGTCACGAGCTTGAAAGTGGGTCATTGAGCAGAGCCGCATGGATGCGTTTCATGGACCGGGGCTGACTCCAAGGCTCCCGAACCCTCAGAACGTACCCAGGCTATGGAAAAGTAATAGCCGGTGTTAGTGCCTTACAGGCGACGGCATCGGAATCCTATGAAAGGAGGCATTTCAT
OGDS01000089.1	OgdsIscB-2	metagenome genome assembly, contig: NODE_89_length_96673_cov_16.556905, whole genome shotgun sequence | SOURCE: WGS DATE: 2019-01-27 GENOME_ID: 4291 CONTIG_ID: 88 GENOME_ACC: OGDS01.1	MVITLDKHKKPLSVCSERRARILLTKKRACIYRHYPFTIIVKDADINKMESRDEYRIKIDPGAKYTGIAVVRIKDGAVVFYQQIEHRGEMVKSNLDTRRMARRNRRSRETRYRKPKWGNNQKNKDSKASYDSSRPAGWLPPSVKSVTDNVINWIIRLKKLFNITQCSFEAVRFDTQLLDNPDIEGVEYQHGTLFGYEVREYLLDKYGHTCQYCGGKSGDPILEWEHIIPASRGGSNSIKNATLSCRTCNSLKGAKTPAEWLSAIKGKSALADARRKGIQNVLDHKISGVSNRYCAWVSAYRRYVENKLFSMFEDVECSSGGRTKYNREKLGLPKDHHYDALCVGNIPSDGYKDLTNGYCFITKAVGRGTRFRGKINKCGIITVKLPKGTKRRFGFQNGD…	YTGA	GTCAACTACTCGGCTATTGAATAACCAAGCATGAGAAATCATGTTTATGTTCAGTAGATTAGTTGAGCAGCCTAAGTTTAATCTGTTCAACAGATAAAAACTACGTTATAAGTTGGCGGATCCGTGCACTTCTCCAACACGGTATATTCCGAGGAATGGTCAGTTAAGTTAACCGGTCCGAGACTCCGGTTTGTGCGCATTCATGTAACGCTTATAACATTGGCGAGGAGACGAAGAATTATCCTTCATTACAAGCCCGTAACTGGGAAAACTTTTAAGAGAGGAGATGCCGGT	x
CEAB01048341.1	CeabIscB-4	gut metagenome genome assembly P2E0-k21-2014-09-20, contig contig-80, whole genome shotgun sequence | SOURCE: WGS DATE: 2019-01-27 GENOME_ID: 219 CONTIG_ID: 48340 GENOME_ACC: CEAB01.1	MVITVDKNKKPLGVCTERRARILLSKRRACVYRYYPFTIIVKDADVRSLEKKEEYQIKIDPGAKTTGIAVVRTSDNAAVFFEQIEHRGEKVKSNLDARRMTRRNRRTRETRYRRPKWGSKQLPKGKKPGYDTKRPEGWLPPSVKSVADNIISWVIRLRKLFNITSCSFEAVRFDTQLIDNPDIGGVQYQQGELFGYEVKEYLLDKYGHTCQYCGGASSDPVLEWEHIVPKSKGGSDSVKNATLACRCCNQAKGSMTPQEWLSTIKGHTKLDKARQNGIHRVLSGKASGVGNRYCAWVSASRRYTEAALFAIFGDVECSTGGRTKYNRERLGLPKDHHYDALCVGTVPKGGYTDLTNGYFFYAKAIGRGSRFRGKINACGIITLKLKKGPKRRFGFQNGD…	NTRA	GTCAACTACTCGGCTATTGAATAACCGAGCATGGAAAAGAAGTTTCTATGGGAATTTCTCGACGTGCTCGATGTTCAGCAGATTGGTTGAGCAGCCTCAGCCTTCATGAGGAAGGCTACGTTGTAAAATCGGCGGAGCCGTGTGCTTCTCCAGCACGGCAGTATCCGAGGGGCATTTGCTAAGTTGAGCAGTCCGAGACTCTGCTCTGTGCGGCGCTCAGTGACGTTTTACAACATTGGCGAGGAGACGGGAGATAAACTCTCCCACTACAAGCCCGTAACAGGGGCTAAAAAAGGAGGATGCCCGG	x
CACZZM010000050.1	LbaIscB-3	uncultured Lachnospiraceae bacterium isolate RUG13084 genome assembly, contig: RUG13084_asm_50, whole genome shotgun sequence | SOURCE: NCBI_Prokaryotes DATE: 2020-04-22 GENOME_ID: 346995 CONTIG_ID: 49 GENOME_ACC: GCA_902785615.1_Rumen_uncultured_genome_RUG13084_genomic	MTMVITLDKRKRPLGVCTERRARILLKKKRACVYKTFPFVIILKDKDTREVKPEGTYRVKIDPGAKYTGVAVVRNEDNAVVFFQQIEHRGDQVKKNLQTRNQCRRNRRSRETRYRKPKWGNKQLPEGKKPQYDSSRPDGWLPPSQRSIGDNVISWVIRLKRLFNITDCSFEAVRFDSQLMDNPDIEGVQYQQGTLAGTEIREYLLEKYAHTCQYCGGESNDSIMEWEHVIPRSRGGSDSVKNATLSCHTCNQEKGSMNPKEWLESINVKPKKTKLDKARLKGIKAVMDGKVQKNSNRYSAWAGILRRYEENGLFVIFGDVECSTGGKTKYNRTKLNLPKDHHYDALCVGTVPKEGFKDLTNGYFLYAEAMGRGTHFRGKINKCGIIIQKLGKTPKRIFG…	NTGAA	GTCAACCACTCGGCTATTGAATAGCCGAGCATGCGAGAGCATGCGAAGCTGTCCGATAGATGGTTGAGCAGTTTCAGTCCTTCGGGACTACGTTGGAATGGAGGCGGCGGTGTGTGCTTCTTCAGCATAGAAGCCGATGGACAGTTGCTAAGTCGTCCAGTCCGGGACACTGGACAGTGCGCTGCCCGCGTAACCCATTTCCAACATTAACGAGAAGAAGCAGCTGGTTGCCACAGCACCATCGTGGTGTCAGCCGCATTACAAGTCCGTAACTGGATTTTTTAAGGAGACA	x
UYCG01001657.1	UycgIscB	human gut metagenome genome assembly, contig: NODE_1657_length_23341_cov_2.674182, whole genome shotgun sequence | SOURCE: WGS DATE: 2019-06-06 GENOME_ID: 279380 CONTIG_ID: 1656 GENOME_ACC: UYCG01.1	MVITLDKRKKPLGFCTERRARKLLEKRRACVYRYYPFTIIIKDIDTRKMDKEDLPAYRMKIDPGSKATGVSIVREKDNTVMLFAQIEHRGQQIKKNMDTRRATRRNRRNRETRYRRCKYKDGGNFDSQRPEGWLPPSVKSIGDNIISWVKRFQKLINIQYVSFEAVRFDTQLMDNPNIQGEEYQQGTLLGYEIREYLLDKYGHTCQYCGGVSQDPILEWEHIQPKSKGGSDSVKNATLACHTCNQDKGNLTLSQWKEKEDAILSNKKASSKRKQLAKARLKGIAAVEYHKPQGIGMRYCAWVNSTRRYVEKHLYESFHSDNVECASGGRTKYNRTKLQLPKDHHYDALCVGQVPEEGYKDKTNGYVMHIKAIGRGSRFRGKINKCGIITTKLKKSPKKR…	NTG	GTCAACTACTCGGCTATTGAATAACCGAGCATGCATGGTTTGACTATGTATGTGAGGAATCCAATAGAAGGTTGAGCAGACTAAGCAAAGTAGCTACATTAGCTATGGCGCTACGTTATCTTTCAGGCGGCCTGGTGTGCTTCTCCAGCACCAGTGACCGAGGTATTTGTTTAAACAGGCGATCCGAGTTAATAGCCAGTGACATGTAGATGCAACGGAAGATAACATTGTCGAGGAGACGAAACATTAAGTTTCACTACAAGGCCGTAAAAGGCATATTTTTAAGGAGTCAGATCACC
OFGO01004542.1	OfgoIscB	mouse gut metagenome genome assembly, contig: NODE_4542_length_6004_cov_2.376702, whole genome shotgun sequence | SOURCE: WGS DATE: 2019-01-27 GENOME_ID: 3940 CONTIG_ID: 4541 GENOME_ACC: OFGO01.1	MVITLDKRKKPLGFCSEKRARTLLEKRRACVYKYFPFTIIIKDADVRTMEPVASYRVKIDPGAKHTGLAIVRNSDNCVVYYLQVEHRAERIVKNLETRKAARRNRRQRETRYRPCKWINHYLPQGSKYKTESPRPEGWLPPSVKSIGDNIINWVIRLRKLVNITTCSFEAVRFDTQLLDNPDISGVAYQQGTLFGYEIKEYLLDKYGHQCQYCGGASRDPVLEWEHIVPKSRGGSDSIKNATLACHTCNQAKGNLSLEEWLAKEAAAADGKATKAKQELAKARVSGIAHVLKGKAPRKSNRYCAWASSSRRYVETGLFSIFGNVECSSGGRTKFNRQMLKLPKDHHYDALCVGEIPDGGYTDLTHGYCLYIKAIGRGTRFRGKINKCGVIIQKLAKTTK…	CYGR	GTCAACTACTCGGCTACAAGTAGCCGAGCTTGACAAAGAGTAACTCTCTTTGTTGAGCCTACTGCTTGTAGATTAGTTGAGCAGACATCAGCAAGTGCTACGTTACCAATCAGGCGGCCCAGGGTGCTTCTCCAGCCCTGGCGCGGCGATTCGCCACGTGCGGCGCTACGCCGCATGCCGAGGCATGCAGTCTAAACAGGCAATCCGAGTACAATAGCCAGTGCTGCATGCGCGTAACGGTTGATAACATTGTCGAGGAGACGGTGTTCTCTTCTCTCCATTGGGGAGGGGAGAACACCATTACAAGCCCTTAACAGGGACTATTTCTTCAGAAGGGAGCGGCCCAA	x
OLGZ01004664.1	OlgzIscB	human gut metagenome genome assembly, contig: NODE_4664_length_4614_cov_1.949770, whole genome shotgun sequence | SOURCE: WGS DATE: 2019-01-27 GENOME_ID: 7691 CONTIG_ID: 4663 GENOME_ACC: OLGZ01.1	MVITLDKNKQPLGVCSERRARILLQKKRAYVRKYFPFTIVVKDTDIRTLEKRDEYRIKIDPGSKYTGIAVVRLTDDAVVFFQQIEHRGGQVKSDLETRSATRRNRRSRETRYRRPKWRNKQLAKNKKPGYDTSRPEGWLPPSEKSIADNIISWVIRLKKLFNITQCSFEAVRIDTQLMDNPEIEGVEYQHGELAGWECREYLLDKYGHTCQYCRGASGDKILEVEHINPKAQGGSNKIKNLTIACHTCNQAKGARTPKQWLVSFEGNETKLAEERCKGIRNVIRNKVSGVSNRYCAWVNSTRRYIEKALFFLFGDVECASGGRTKANRVKLKLPKDHHYDALCVGAIPENGFKDLSNGYCFMAKAIGRGSRLRGNINKCGIIILKFKKGPKRRFGFQNG…	YTRR	GTCAATCATCTCGGCCATAAATGACCGAGCATAAAATCTGTTTTCGGACGGATCAAATGCTTCTGTCATCTATTGGGTAGATTGAGTAGCCTTACCGCTTTGTATTAAGCGATTCGTCGGGGCAACCCGGCGAACCGATAAACGCTGCGGGAGTGGCTTGCTTCGGTAGGCTGCAGGTTGCAATGAGGCGGTTCCGCGTGCTTCTCCAGCGCGGATTATCCGAGGGAAGGTCGTTTCGGCGTATCTGCTTGCAGATGCAAAGGACGAGTCAACGCTTCGGCGTTGGCCAGTTAAATTGGCATGAACCGAGATTTCTGCCTGTGCGCTTCTGGGTACTATTGTAACAAGGCGAGGAGACGGGGGATTGCTGCTGTCCCGGGCAGCGGTGGTTGCCCATAC…	x
OOZR01000939.1	OozrIscB	human gut metagenome genome assembly, contig: NODE_939_length_19541_cov_1.798317, whole genome shotgun sequence | SOURCE: WGS DATE: 2019-01-27 GENOME_ID: 8944 CONTIG_ID: 938 GENOME_ACC: OOZR01.1	MNYVYVLDQRGSPLMPTRRYGWVRRTLKSGKAKAVRTLPFTIRLMYDPDTTKIQSLTLGIDPGRTNIGMATADETGRCLYSSQCETRNRVIPRLMEKRRQHRQASRRGERLARKRLARKLGTTMRDILERMLPGCEKPVRVKDIINTESRFNNRRRRESWLTPTATQLLRTHLNLVEKVCRILPISGIALEANRFAFMELEAGGHLESGVDYQRGPLYGYRSIREALEELQDGRCLLCGERAIEHDHHLVPRSKGGSDTIANMAGLCEHCHTLVHTDQTAAEKLETIKAGQNKTYGVLSVLNQIIPYLVEALSKKFNGNIRLVSGWETKQFRDENYIDKDHGIDAYCIAVIGQHPKKIDVPETHFQIRQFRRHDRARIKSQTERTYRLDGEKVAINRRK…	RTAWW	GTCAACTACCCATCCGCTAAAGCGAATGGGCTTGTAAAAGCCCAGGGACTTTACAGGTGAGCAGTTGAGCAGAACCGTGACGCAGCAGGTTCGCCCTATCACTCCGGGATGACGCCAAGTTCCGGACACTGAGATGTGGCTGTGCCCAGGTTATGGCAACACAACAGGGACATGTTCCCTGGCTTACAGCAAAGGAGATACA	x
ORRZ01005364.1	OrrzIscB	human gut metagenome genome assembly, contig: NODE_5364_length_3973_cov_3.314446, whole genome shotgun sequence | SOURCE: WGS DATE: 2019-01-27 GENOME_ID: 10754 CONTIG_ID: 5363 GENOME_ACC: ORRZ01.1	MNYGYVLDQQGNPLMPTRRYGWVRRALKSGKAKAVCTLPFTMQLMYDPDTTKIQNLTLGIDPGRINIGMATADETGRCLYSSQCETRNREIPKLMEKRRQHRQASRRGERLSRKRLARRLGTTMGNILERMLPGYEKPVMVKDIINTESRFNNRRRKEGWLTPTAAQLLRTHLNLVEKVCRILPVSGIALEANRFAFMELEAGGHLESGVDYQRGPLYGYRSIREALEELQDGRCLLCGERAIKHDHYLIPRSKGGSNTMANMTGLCEKCHTSVHTDQTAAEKLKTIKAGQNKKYGALSVLNQIIPYLVEILSNRFNGNIRLVSGWETKQFRDEHQINKDHDIDAYCIAVVGQEPKMIDVPETHFEIRQFRRHDRARIKSQTERVYRLDGTKVATNRRK…	RTWAW	GTCAACTACCCATCCGCTAAAGCGAATGGGCTTGTAAAAGCCCAGGGACTTTACAGGTGAGCAGTTGAGCAGAACCGTGACGCAGCAGGTTCGCCTTATCACTCCGGGATGATGCCAAGTCCCGGACACTGAGATGTGGCTGCGCCCAGGTTATGGCAACACTACAGGGACATGTTCCCTGGCTTATAGCAAAGGAGACATA	x
UWSU01002358.1	UwsuIscB-1	mouse gut metagenome genome assembly, contig: NODE_2358_length_22209_cov_9.968132, whole genome shotgun sequence | SOURCE: WGS DATE: 2019-06-06 GENOME_ID: 279226 CONTIG_ID: 2357 GENOME_ACC: UWSU01.1	MVYVLDRDGRPLMPTDKHAYVRILLKSGRASVARVHPFTIKLNYDTTYNVRPVILGIDPGRTNIGLCAVTEAGKPLFTAEVRTRNKDIPGLMAARKAFRQAHRKHRRREKRQRRALANGTALKDGKIERRLPSYGKDRTVTCKVIRNKQARFSNRKRPDGCLTPTASQLLRTHLNLVRKVAGFLPVSKIVLELNKFAFMRLDDPSTHGDMFQRGPLYGYDSSVESAVYALQDGKCLLCGEPIQQYHHVRECRRDGSETVRNRAGLCTACHRLVHTDEAARGKLASVAAGMRKKHDALGVLNQIIPHLVEGLSVDYDVSATAGWETKEFRETHNIPKGHHLDAYAVACSALENFEVCVPNECYHICQFRRHDRKACEREMYNRNYVLDGKVAAQNRHKAM…	NTRV	GACCCGGCTTGTGGATGAGGTCATTTTCTGACCACATCCACGGGTCGGGTACAGGCATATTCTGACGGCGTCGGTCGTGCCCCTTACGGCCGTGGCACCCGCGGATGGTTTCCCAGTCCGCAGCACTGCAGAGCCGGCAGGAAGCCGGGGGAGACATTACCCCCGCGCACCAGCGCGGGGAGTTTACATTCCATGTAAAGGAGACAAGTAA	x
UWSU01005716.1	UwsuIscB-2	mouse gut metagenome genome assembly, contig: NODE_5716_length_8318_cov_9.791117, whole genome shotgun sequence | SOURCE: WGS DATE: 2019-06-06 GENOME_ID: 279226 CONTIG_ID: 5715 GENOME_ACC: UWSU01.1	MVYVLDKDGRPLMPTGKHAYVRILLKTGRAKVACVHPFTIKLNYDTTYNVRPVVLGIDPGRTNIGLCAVTEAGKPLFTAEVRTRNKDIPGLMAARKAFRQAHRKHRRREKRQRRALANGTALKDGRIERRLPSYGKDKTVTCNVIRNKQARFSNRRRPEGWLTPTASQLLRTHLNLVRKVSGFLPVSKVVLELNRFAFMRLDDPSVSGSMFQHGLLYGYDGSVESAVYALQDGKCLLCGAPIGQYHHVRERRRDGSETVRNRVGLCTACHGLVHTDVTARDRLAVLASGMRKKYGALGVLNQIIPHLMEGLSALYDVSATAGWETEEFRELHGIPKDHYLDAYAIACSALENLEVCVPNECYHICQFRRHDRKACEREMYNRNYVLDGKTAARNRHKSM…	-	GACCCAGCTTGTGGATAAGGTCATTTCATGACCACATCCACGGGCTGGGTACAGGCATTTTCTGACGGCGCCGGCCGTGACAACCACGGCCGTGGCACCTGCGGATGGTTTCCCAGTCCGCGGCACTGCAGAGCCGGCAGGAAGCTGGGGGAGACACTACCCCGGTGCATCCGCACCGGGAGTTTACATTCCATGTAAAGGAGACATACGG
SCLI01000634.1	ScliIscB-1	Viral metagenome NODE_3279_length_36584_cov_21.7059, whole genome shotgun sequence | SOURCE: WGS DATE: 2019-06-06 GENOME_ID: 279143 CONTIG_ID: 633 GENOME_ACC: SCLI01.1	VFVIDKHGNPLMPCHPARARKLLKSGRARIHHLAPFVIRLVDKEVEQCEVPGVTVKIDPGSKHTGIVCACVDEAGITHGLVSIQLDHRGQRIHEKMEQRANYRRRRRSANLRYRAPRWNNRHPQACRACGKNAKHGRGYCGTCLKERNFVDNGYRQHRLPPSLFHRVATTTSWVNRLSSWSPVTSLVMELVRFDTLAMQNSKISGVEYQQGTLAGYEVREYLLEKWGRKCAYCGIKNAPLQIEHILARSKGGTNRISNLTLACRPCNESKGSENVEIWCERHFGGQKGKKIAKTVLDQAKAPLKDAAAVNSTRWALWRALKNTGLDVSVGTGGRTKWNRQRFGISKSHTLDALCVGMVNAIDVVPNNVLLIFCTGRGQHQRTKPDKYGFPRLALPRTKT…	NTRR	GTCAACTACCCCGCCCTAACGGACGGGGCTTGTGGGGATGTCCCGTAAGCCCAGGTTGACCAGACCGAGATATTAGAAAGAAGGTGAGACAAAATATCTACGTTGCATATAAGCGAGAAGACCAACTCTGGGATGCTTCCTCAGTCCCAGGCTCTTGAATCCGTGTCAGTAGACAACCGTAAGGGCGAGGACGAAACGGGGCACGGATGTTGTGGAAACACGACAACTGGTATGCAACATGGTCGAGAGGATCGTTTCTTGGAGCTTGCCTCTTCAAGAAACAGTTA	x
SCLI01000342.1	ScliIscB-2	Viral metagenome NODE_4741_length_29778_cov_7.47405, whole genome shotgun sequence | SOURCE: WGS DATE: 2019-06-06 GENOME_ID: 279143 CONTIG_ID: 341 GENOME_ACC: SCLI01.1	VFVLDKHGNPLMPCHPARARKLLKSGRARVHRLAPFVIRIVDREIEQCEVPGVVVKIDPGSKHTGIACARVDEAGITHGLVSIQLDHRGQFIHEKMGQRARYRRRRRSVNLRYRAPRWRNRHPQACRACGKNAKHNKGYCGPCIQKRDFVDNGYRQYRLPPSLFHRVTTTTSWVNRLSRWAPVTSLSMELVRFDTQAMQNPEISGVEYQQGTLAGYEVREYLLEKWNRKCAYCETSGTPLNIDHIVTRSRGGTNRISNLTLSCRDCNESKGSEDVETWCERHFRRQNGRKIANKVTAQAKALLKDTAAVNSTRWALWRELLKAGLPVETGTGGRTKWNRKRFGVPKSHTLDALCIGNIDSIGSVPNNILIVACIGRGKHQRTTLNKYGFVRSRLPRTKT…	-	GTCAACTACCCCGTTCCTGAGGGACGGGGCTTGCGGGAAGGTCCTGCAAGCCCAGGTTGACCAGACCGAGATATTAGAAAGAAGGTGGGACAAAATATCTACGTTGCATACGAGTAAGAAGACCAACCCTGGGATGCCTCCTCAGTCCCAGGCTCTTGAATCCGTGTCAGCAGACAACCGTAAGGGCAAGGACGAAACGGGGCACGGACGTCGTGGAAACACGACAACTGGTATGCAACATGGTCGAGAGGATCGCTTCTTAGAGCTTACCTCTCCAAGAAA
SCLI01000342.1	ScliIscB-3	Viral metagenome NODE_4741_length_29778_cov_7.47405, whole genome shotgun sequence | SOURCE: WGS DATE: 2019-06-06 GENOME_ID: 279143 CONTIG_ID: 341 GENOME_ACC: SCLI01.1	VFVLDKHGKPLMPCHPARARKLLKSGRARVHRLAPFVIRVVDREIEQCEVPGVTIKIDPGSKHTGIVCASVDEAGITHGLVSIQLDHRGQLIHKRMEQRANYRRRRRSANLRYRAPRWRNRHPQACRACGKNAKHNKGYCGPCIQKRDFVDNGYRQYRLPPSLFHRVATTTAWVNRLSRWAPVTGLAMELVRFDTQVMQNPEISGVEYQQGTLAGYEVREYLLEKWDRKCAYCGASGVPLNIDHVVARSRGGTNRISNLTLSCRSCNESKGSEDAEVWCKRRFGEQNGEKIARKVTAQAKASLKDTAAVNSTRWALWRELLKTGLPVETGTGGQTKWNRKRFGIPKSHTLDALCVGEVDNIGSVPNSVLIVACTGRGKHQRTTLDKYGFVRSRLPRTKT…	NTGA	GTCAACTACCCCGTCCTGATGGACGAGGCTTGCGGAAAGTTTCCGGAAGCCCAGGTTGACCAGACCGAGATATTAGAAAGAAGGTGAGACAAAATATCTACGTTGTATACGAGTAAGAGGACCAACCCTGGGATGCTTCCTCAGTCCCAGGCTCTTGAATCCGCGTCAGCAGACAACCGTAAGGGCAAGGACGAAACGGGACACGGACGTCGTGGAAACATGATAACTGGTATGCAACATGGTCGAGAGGATCGTTTCTTAGAGTTCACCTCTCTGGGAGACAGTCAC	x
OCTW013410290.1	OctwIscB	gut metagenome genome assembly, contig: NODE_1983_length_96315_cov_77.017_ID_1982, whole genome shotgun sequence | SOURCE: WGS DATE: 2019-01-27 GENOME_ID: 2822 CONTIG_ID: 19866 GENOME_ACC: OCTW01.15	MQKNKTVFVIGMNRRGLMPCTPRKARVLLEEKKAKVARRTPFTIRLLYKTGCATQLITLGVDTGSQHIGIAIVSDDTVLSKSEYELRSTMEKRKLMETRKQYRKGRRYRKTRYRHPKFRFHTKRTYVEKPIKRNGHLTHWKKEKISCMSNRQAGWLPPSVQSKCDHHIRIINRYIEALPPSTRVVIEIGRFDMAHMLNPAIHGEEYQHGPLYEYENKKAYLLNLYDYKCPICGKGFGSKRVDGTPVKARMHHVLYRSKGSSDNVIVLIPVCDHCHTAEAHQEGGMLDKLRKIAEKQRLGICGLRDATMMNIVAKRLKAAFPNAYYTYGNITHADREVMHLEKSHANDAVAIAEHLDIRFFGNYTINDCDYTTLYKQARKKKRSLHEANPRKGRKQPNRE…	-	GTCACACCTTCTCGGCTACAAGTAACCGAGCATGACAGGATTTCCAGCCCTGATTTGCAAGGTCTCAAGTAGAGCACGCGCAAGAGCGTGCAGATGACTAGCCTTAGCAGAGAACGCAACAGCTCTGCTACGTCTGCAATGTGATTACATATAACCACGATGCCCTAATGGCGAAGTGTACAAGCAACGTATACCGCACAAAGAGAATGTGCATGCGACCTGATCTCTAAGCATTGTGAACATTGGCGAAGGGCAACTGTAAGTAACTGGTTGTGCAGTGAAAGCAGAAAACGCCGTGAGGCGGAAGGCACAGTAATGTAGCTTTCAGATCACGCTTGGCTGGCGTAACCAGCCTGGAAAGTGAGGTGTGAGACC
CACYGN010000073.1	EbaIscB-3	uncultured Erysipelotrichaceae bacterium isolate RUG11921 genome assembly, contig: RUG11921_asm_73, whole genome shotgun sequence | SOURCE: NCBI_Prokaryotes DATE: 2020-04-22 GENOME_ID: 345927 CONTIG_ID: 72 GENOME_ACC: GCA_902773905.1_Rumen_uncultured_genome_RUG11921_genomic	MQKNKTVLVIGLNGCGLMPCTPRKARILLTEKKAKVVRRSPFTIRLLYKTGCSTQPTTLGVDTGSQHIGIAIVSDDTVLAKSEYELRSTMEKRKLMEIRKQYRRSRRYRKTRYRHPKFWFHTKRTYVEKPIKRNDHMTHWKKETVSCMSNRPAGWLPPSVQSKCDHHIRIISRYIEALPPSTRAVIEIGRFDMAHMLNPAAHGEEYQHGPQYEFENKKAYLLKLYDYKCPIYGKKFGSVRTDGITVKARLHHVLYRSKGSTNNANVLIPICNHCHTAEAHQGGGTLDKLRKIAEKQQLGIRGLRDATMMNVVAKHIQAAFPDAYYTYGNITKADRDEMCLEKSHANDAVAIAKHLDIRAFRNYTISDCGYTTLYKQVRKKKRSLHEANPRKGRKQPNRT…	-	GTCACCTTCTCGGCTACAAGTAACCGAGCATGGCAGGACTTCCAGTCCTGACTTGCAAGGTTGCAAGTAGAGCACGCATAAGAGCGTGCAGATGACTAGCCTCAGCAAGCAACACAAACAGGCTTGCTACGTCCGCAGTGTGATGATGCAAAACCACGATGCCCTAATGGCGCAGCATCTAGGCAACGTATACCGCACAAAGAGAATGTGCATGCGACCTGATATTCAAGCATTGCGAACATTGGCGAAGGGCAACTGTAAGTAGCTGGTTGTGCAGCGGAAGCAGAAGACGCCGTGAGGCGGAAGGCTCAGTGATGTAGCCTTCACATCACGAGTGATTAGCGTAACTAATCTGGAAAGTGAGGCATATTGCC
UXGE01000492.1	UxgeIscB-1	mouse gut metagenome genome assembly, contig: NODE_492_length_62165_cov_8.121059, whole genome shotgun sequence | SOURCE: WGS DATE: 2019-06-06 GENOME_ID: 279254 CONTIG_ID: 491 GENOME_ACC: UXGE01.1	MKQKTFVYVLNKKGKPLMPTTRCGHIRKLLKEKKAVPVCNNPFTIRLKYETPDVVQSLYLGIDTGRENIGIAVSEENGNCVYLAELKTHNKSIKKKMTERREFRSERRRHKRISKQRKAIKNGTIIQNGEDTILRSKKECKSKTVIYPGMKEGITHKVIQGAEAQFNNRKRKENWITPSGRQLIQMHMNAIKSVQKILPISHIIIERVSFDFQKLANQNIYTWQYGKGPLYGFKDYKDYIDSEQNGICLLCGKNHIEYYHHIVSKSNGGSDNINNIAGLCYNCHYGNDGVHKNPEASRQLQTLKEGLKQKYKISLLNSVTPVLIEEISEFCINNNYKFSVTDGYSTSLTRKQMNLPKTHCIDAYCIGIANRLIQCKILPFVIYEQRRFKKKSNNLIHKR…	-	CAATGTCATTAAGCTAAGTGCATAAAGACTGTATATCATACAGTCTTTAGTATTTAATGAACCAACATTGACACAATCCCATACTTATAACTGCACTTTCAGGTCTTGTACAGCTTGAAATAACTGCTTCAGGTTATAAGTGGATTGAGTACAAGTATGTCTTATTAGAATATACAGTTACATTCGTATGAATGTTTTACAAAGTGGTTATCCACCACAGAAAGGAGATTCT
UXGE01001154.1	UxgeIscB-2	mouse gut metagenome genome assembly, contig: NODE_1154_length_31775_cov_8.137106, whole genome shotgun sequence | SOURCE: WGS DATE: 2019-06-06 GENOME_ID: 279254 CONTIG_ID: 1153 GENOME_ACC: UXGE01.1	MKQKTFVYVLNKKGKPLMPTTRCGHIRKLLKEKKAVPVCNNPFTIRLKYETPDIVQSLYLGIDTGRENIGIAVSEENGNCIYLAELETRNKSIKKKMTERREFRSERRRYKRISKQRKAIKNGTTIQNGEDAVIRSKKECKSKTVIYPGMEEGITHKIIQGAEAQFNNRKRKENWITPSGRQLIQMHMNAIKLVQKILPISHIIIERVSFDFQKLENQNIHTWQYGRGPLYGFKDYKNYINSEQNGICLLCRKNHIEYYHHIVSKSNGGSDNINNIAGLCYNCHYGNNGVHKNPKASKQLQTLKEGLKQKYKISLLNSVMPVLIEEVSEFCINNNYKFSVTDGYSTSVTRKQMNLPKTHCIDAYCISMTNKLFQCKMLPSVIYEQRRFKKKSGNIISKR…	-	CAATGTCATTAAGTTAAGTGCATAAGGACTGTATAATATACAGTCTTTAGTACTTAATGAATCAGCATTGACACAATCCTATACTTATAACTGCACTTTCAGGTCTTGTACAGCTTGAAATAACTGCTTCAGGTTATAAGTGGATTGAGTACAAGTATGTCTTATTAGGATATACAGTTACATCTGTAAAGATGTCTTATAAAGTGGTTATCCACCACAGAAAAGAGAATTTT
CBXV010000002.1	PmeIscB	Pyrinomonas methylaliphatogenes K22T WGS project CBXV000000000 data, contig PYK22_K22_C4, whole genome shotgun sequence | SOURCE: WGS_Bacteria DATE: 2020-10-20 GENOME_ID: 539767 CONTIG_ID: 1 GENOME_ACC: NZ_CBXV01	MVFVLDKHKKPLMHCTEKRARLLLRRGRAVVHRLAPFTIRLKDRVLEDSEVQPLRLKLDPGSKVTGVAVLRGNEVVFLGEIRHRTDIEDRLAKRRMIRRNRRNRKTRYRKPRFLNRHPEKCAGCGKNAKHGSRYCRKCGQRPKDNGNRNTWLPPSLGARVDQVIHALRKIRVPIGGISVELVRFDTQKLENPEISGVEYQHGTLFGYEVKEYLLQKFGHRCAYCGGESGDPVLEVEHVVPRSRGGSNRVSNLAIACRTCNEEKDDWMPGEWLAILQRSKRKLDRVRAVNVQKALGQLKVPLRDAAAANTTRWALYRRLLSLGSSVKVGSGGRTKWNRERMGLPKEHYWDAACVGDSTPEKFRDIPAWVQVWEAKGRGNRQVCRTDKQGFPVRHLNRQKR…	NTGA	GTCATAGACCCCACAGCTAAAGCCGGGGGCTTGAAGGTGCCTGAGAGCCTTCAGCGCAGGCCGGTACCTATGACCAGCCCGAGCGCCGGAGCCCGAAGGACAAGGGCGATGAAGGCGCTACGTTCTGTGGGTGATGGCACCCTGGGGTGCTTCTCCAGCTCCAGGCCCTGCCGCCTGCGGTTAAACAGCGAGCTGGGGGTGTAAGCGAGCCGTGCCACAGGCGTAAAAAGCCCACGGAACATGGGCGAGGAGAGATGCGGGCGGAGTCCATCCCGCGCGTCACCAGGCCCGTAAGGGCACTCCGAAAGGAGTGGGAAG	x
JADBKS010000003.1	CalIscB	Candidatus Carbobacillus altaicus isolate Bu53 bin.53_contig3, whole genome shotgun sequence | SOURCE: WGS_Bacteria DATE: 2020-10-20 GENOME_ID: 729436 CONTIG_ID: 1 GENOME_ACC: JADBKS01	MVFVLDKHKQPLMPCSEKRARLLLRRGRAVVHKLAPFTIRLKDRTVGQSEVQPLQVKLDPGSKISGVAVLRGDEVVFLGEIHHRTDIKDRLEKRRMIRRNRRNRKTRYRKPRFLNRRPEKCAGCGRNAKHGSRYCRKCGQQPKDNGYRETRLPPSLRARVDQVMNASRKIRVPIGGISMELIRFDMQKLENPEISGVEYQHGTLWGYEVKEYLLQKFGHRCAYCLGESGDPVLEVEHVVPRSRGGTDRVSNLAIACRTCNEEKDNLMPNEWLGTLQRSKRKLDQVRADNLPKVLGQLKAPLRDAAAVNTTRWALYRRLLSLCIPEEVGSGGRTKWNRERMELPKEHYWDAACVGESTPERFWNIPAWVQVWEAKGRGNRQVCRTDKHGFPIRHLSRQKR…	NTGA	GTCATAGACCCCACGGCTAAAGCCGGGGGCTTGAAGGTGCGAGAAGGCACCTGAGCGCCTTCGGTGAAGGCCGACCTCTATGACCAGCCCGAGCGCTAGAGTCCGAAGGACAAGGGCGACGAAGGCGCTACGTTCCAAGGGTCATGGCACCCCGGGGTTCTTCTCCAGCTCCGGGCCCTGCCGCCTGCGGTTAAACGCGAGCTGGGGGTGTAGCGAACCGTGCCGCGGGCGCAAAAGCCTTTGGAACATGGGCGAGGAGAGACGGCAGCGGAGTCCGGCTGCCGCGTCACAAGCCCCGTGAGGGGTCTCCGAAAGGAGAATCAGG
OWBZ01000263.1	OwbzIscB	human gut metagenome genome assembly, contig: NODE_263_length_77906_cov_15.788481, whole genome shotgun sequence | SOURCE: WGS DATE: 2019-01-27 GENOME_ID: 11867 CONTIG_ID: 262 GENOME_ACC: OWBZ01.1	MSEYIYVIGVDGDPQMPTKRKRHVEQLLQTGRARVFRQVPFTIQLTYKNEPVLQSVTIAEDPGRSNVGMAVVSLSGELLSAAIVQTRNKEIVKLMEKRKQHRRASRNGERRARQRLAKKYHTMITAGFLMRKLPMYGKDKRVRCNVIKNTESRFCNRKRENGWLTPSAEHLVRTHINLIHKMQKFLPITDVAIEINRFAFLSLEDPSISGVDFQNGPLKGYDDLNAAVEDLQDGHCLMCNSPIEHRHHIVPRSMQGSNTIGNIAGLCCKCHERVHKDTRFEDRLKKKKAGLDKRYAAVSVLNQAIPFICKRLEQEFEKEHVHYCSGRDTGMVRRSFGYHKTREEQLHEVDAWCIAVLALQHVPEKAPEFDHVHEILQFRRQDRSRIKAQTSRAYYHEGK…	ATAA	GTCACAATTAACTCATGACTAAAGTCACGAGCTTGCAAAAGTTTTGTGAATTAGTTAGCGCGTTAATGAGCAGAAACAAGATGTCGGCGATCTTCTTTGGGAAGTGGACACTCTGGGATTCTCTAGTCCCAGACCCTGTCAAGCTGACACCAAGTTTAAGAAGACCAAAATCTTGTCATGTACAGGCTTACCACCGAAGCGGGGATCCCGTTGATCCCTGAGAGACTACATGACACCAAAAAAAGAAAGGAGGCATCAAGG	x
OLPF01000623.1	OlpfIscB	human gut metagenome genome assembly, contig: NODE_623_length_35647_cov_3.742695, whole genome shotgun sequence | SOURCE: WGS DATE: 2019-01-27 GENOME_ID: 7869 CONTIG_ID: 622 GENOME_ACC: OLPF01.1	MSEYIYVLGMDGDPQMPTKRKRHVEKLLQAGRARVFRQIPFTIQLTYENKPVLQPVTIAEDPGRSNIGMAVVSLSGELLSAAVVQTRNKEIVKLMEKRKQHRRASRNGERKARQRLAKKCHTMIKTGFLMRKLPMYGKDKRVRCNVIKNTEAKFCNRKREDGWLTPSAEHLVRTHINLIHKMQKFLPITDVAIEINRFAFLSLEDPSISGVDFQNGPLKGYDDLNVAIEDLQDGHCLMCNSPIEHRHHIVPRSMQGSNTIGNIAGLCCKCHERVHKDARFEDRLKKKKAGLNKRYAAVSVLNQAIPFICKRLEQEFGKEHVHYCSGRDTSMVRRSLGYHKTKEEQLHEVDAWCIAVLALQHVPEKAPEFDHVHEILQFRRQDRSRIKAQTSRAYYHEGK…	ATRR	GTCAATTAACTCATGACTAAAGTCACGAGCTTGCAGAAGTTTTGTGAATTAGTTAGTGCGTTAATGAGCAGAAACAAGATGTCAGCGATCTTCTTTGGAAAGTGGACACTCTGGGATTCTCTAGTTCCAGACCTTGTCAAGCTGACACCAAGTTTAAGAAGACCAAAAATTCGTCATGTACAGGCTTACCACCGAGGCGGGGATCCCGTTGATCCCTGAGAGACTACATGACACCAAAAAAAAGAAAGGAGGCATCAAGG	x
OLGO01000096.1	OlgoIscB	human gut metagenome genome assembly, contig: NODE_96_length_97551_cov_8.031765, whole genome shotgun sequence | SOURCE: WGS DATE: 2019-01-27 GENOME_ID: 7680 CONTIG_ID: 95 GENOME_ACC: OLGO01.1	MSEYIYVLGMDGNPQMPTKRKKHVEKLLQTGRARIFRHIPYTIQLTYENDPVLQPITLAEDPGRSNIGMAVVSLSGELLSAAVVQTRNKEIVKLMEKRKQHRRASRNGERKARQRLAKKCHTMLKVGSLMRKLPMYGKDKRVKCLVIRNTEARFCNRKRKDGWLTPSAEHLVRTHINLIHKMQKFLPITDVAIEINRFAFLSLEDPSVSGVDFQKGPLKGYDNLNAAVEDLQDGHCLMCDRPIEHRHHIVPRSMQGSNTIENIAGLCCKCHEKVHKNAAFEKRLKKKKAGLDKRYAAISVLNQAIPFICKQLEQEFGKEHVHYCSGKDTAMVRRSFGYHKTKEEQLHEVDAWCIAVLSLQQIPEKAPEFDHVYKIMQFRRQDRSRIKAQTSRTYYYDGK…	ATRR	GTCAATTAACTCATGACTAAAGGTACGAGCTTGCAAAAGTTTTGTGAATTAGTTATTGCGTTAATGAGCAGAAACAAGATGTCAGTGACCTTCTTTAGGAAGTGGACACTCTGGGATTCTCTAGTCCCAGACTCTGTCAAGCTGACACCAAGTTTAAGAAGACCAAAATCTTGTCATGTACAGGCTTATCACCGAAGCGGGGATCACGTTGATCCCTGAGAGACTACATGACACAAAAAAGAAAGGAGACATCGAGG	x
JAAIQQ010000018.1	AhaIscB-2	Anaerostipes hadrus strain MSK.11.20 NODE_18_length_63892_cov_188.055, whole genome shotgun sequence | SOURCE: NCBI_Prokaryotes DATE: 2020-10-27 GENOME_ID: 355981 CONTIG_ID: 31 GENOME_ACC: GCA_013302795.1_ASM1330279v1_genomic	MSEYIYVLGVDGDPQMPTKRKRHVEQLLQTGRARVFRQIPFTIQLTYENKPVLQPITIAEDPGRSNIGMAVVSLSGELLSAAVVQTRNKEIVKLMDKRKQHRRASRNGERKARQRLAKKCHTMIKAGFLMRKLPMYGKDKRVKCLVIKNTESRFCNRKREDGWLTPSAEHLVQTHINLIHKMQKFLPITDVAIEINRFAFLSLEDPSISGVDFQKGPLKGYDDLNAAVEDLQDGHCLMCNSPIEHRHHIVPRSMQGSNTIGNIAGLCCKCHEKVHKDSAFEDSLKKKKAGLNKRYAAISTLNQAIPFICKRLEQEFGKEHVHYCSGRDSSMVRRSLGYHKTKEEQLHEVDAWCIAVLSLQQIPEKAPEFDHMHEILQFRRQDRSRIKAQTSRAYYHERK…	-	GTCAATTAACTCATGACTAAAGTCACGAGCTTGCAAAGGTTTATGATTTAGTTAGCGCGTTAATGAGCAGAAACAAGATGTCAGCGATCTTCTTTAGGGAGTGGACACTCTGAGATTCTCTAGTCCCAGACTCTGTCAAGCTGACACCAAGTTTAAGAAGACTAAAATCTTGTCATGTACAGGCTTACCACCGAAGCGGGGATCCCGTTGATCCCTGAGAGACTACATGACACAAAAAAAAGAAAGGAGGCATCGAGG
ORIC01010109.1	OricIscB	human gut metagenome genome assembly, contig: NODE_10109_length_4049_cov_1.997231, whole genome shotgun sequence | SOURCE: WGS DATE: 2019-01-27 GENOME_ID: 10497 CONTIG_ID: 10108 GENOME_ACC: ORIC01.1	MSDYIYVLGMDENPQMPTRRKRHVEKLLQTGRARIFRHVPYTIQLTYENDPVLQPITLAEDPGRSNIGMAVVSLSGELLSAAVVQTRNKEIVKLMEKRKQHRRASRNGERKARQRLAKKCHTMLKVGSLMRKLPMYGKDKRVKCLVIRNTKARFCNRKRKDGWLTPSAEHLVRTHINLIHKMQKFLPITDVAIEINRFAFLSLEDPSVSGVDFQKGPLKGYDNLNAAVEDLQDGHCLMCDRPIEHRHHIVPRSMQGSNTIENIAGLCCKCHEKVHKNAAFEKRLKKKKAGLDKRYTAVSVLNQAIPFICKRLEQEFGKEHVHYCSGKDTAMVRRSFGYHKTKEEQLHEVDAWCIAVLSLQQIQEKAPEFDHVYKIMQFRRQDRSRIKAQTSRTYYYEGK…	-	GTCAATTAACTCATGACTAAAGGCACGAGCTTGCAAAGGCTTATGATTTAGTTATCGCGTTAATGAGCAGAAACAAGATGTCAGCGATCTTCTTTAAGGAGTGGACACTCTGGGATTCTCTAGTCCCAGACACTGTCAAGCTGACACCAAGTTTAAGAAGACCAAATTTTTGTCATGTACAGGCTTATTACCGAAGCAGGGATCCCGTTGATTCCTGAGAGACTACATGGTACCAAAAAAAAGAAAGGAGGCATCAAGG
OGQI01000359.1	OgqiIscB	human gut metagenome genome assembly, contig: NODE_359_length_37185_cov_4.487611, whole genome shotgun sequence | SOURCE: WGS DATE: 2019-01-27 GENOME_ID: 4618 CONTIG_ID: 358 GENOME_ACC: OGQI01.1	MPYIYVIGMDGKPQMPTKRRRHVQKLLDTGKARITERVPFTIQLLYDNDPVLQPVILAEDPGRTNIGLAALDLKGNLLLSAAVETRNKEIAKLMEKRRQCRRASRNGERKARQRLAKKYGTMIRGGMRMRKLPQYAADAFITCKVIRNTQARFCNRRRPDGWLTPSARHLVQTHINLVHKVQKYLPVTDVVIEVNRFAFMQLEDPAICGVDFQTGPLKGYDDRDAAVYDLQDGKCLMCKHEITQYHHIVPRSRNGSNTIGNIAGLCDQCHDRVHKDADFAEQMKEKKEGMDKKYGALSVLNQAIPFICKQLETEFGRGHVHYCTGRETSLVRRSTGYQKTKKNQLHEVDAWCIGALALAEIPENVPDFKEVHLIQQFRRQNRSLVNAQTERVYKLGGRM…	RTGAA	ATCAATAACCCACAACTAAAGTCGCAGACTTGCTGATGCAGGTTCCACTTTAACTGCGGGTTATCGAGCAGAGACATGATGCCTGTGTTCTCCTTTTGCGAGATGGCACCTGTAGGTATTTCCAGCCCCCAGCACTGCAAAACAGGCACCAAGTCTAGGAAAACAGTTATATCATCATGCACAGGCTTACCACCGGTGCGGGGAGTACCGTATTCCCCGTGACACTGCATGATACCTAATGAAAGGAGGCACCTG	x
OIYE01000098.1	OiyeIscB-1	human gut metagenome genome assembly, contig: NODE_98_length_85073_cov_10.354925, whole genome shotgun sequence | SOURCE: WGS DATE: 2019-01-27 GENOME_ID: 6139 CONTIG_ID: 97 GENOME_ACC: OIYE01.1	MPEYIYVLGRDGSPQMPTTRRRHVQKLLDTGKARIAEHVPFTIQLLYDNTPVLQPVTFAEDPGRTNIGMAALSLKGELLFSAVCETRNKEIAKLMEDRRKYRRASRSGERKARQRLAIRFGTVLKAGMMMRKLPKYAADKFITCKVIRNTESRFCNRKRDEGWLTPSVNHLVDTHIHLLHKMQKFLPITDVALEVNRFAFLLLEDPSISGVDFQNGPLKGFDNRDAAVYDLQDGKCLLCRKEIEHYHHIVPKSRGGSNTLGNIAGLCKSCHDRVHKDTMYAKRLEDLKKGLDKKYGALSVLNQAVPFLCQKLVQEFGKDHVFYCTGRDTARVRTALGYQKTKENQLHEVDAWCIGLLALEKVPEKLPDFHPHRILQFRRQDRSLIDAQVERTYKLDGKT…	NTGAA	GTCAATCACCCACGACTAAAGTCGCGGGCTTGCAATAGCAGGTCTGTGCTTTAGCCGCTGGGAATTTGAGCGGAGACGTGATGTCTGTGTTCCCGTAAGGGATGGCACTCCGGGATGTTTTTCCAGTCCCGTGACCCTGCAGAGCAGACACCAAGTCTAGGAAGACTGTTTTACAGCCATGCACAGGCTTACCACCGGTGCGGGGATCCCGCTGATCCCCGTGGGACTGCATGGCATCTTACGAAAGGAGGCATCCA	x
OLRJ01003843.1	OlrjIscB-3	human gut metagenome genome assembly, contig: NODE_3843_length_9456_cov_3.400489, whole genome shotgun sequence | SOURCE: WGS DATE: 2019-01-27 GENOME_ID: 7925 CONTIG_ID: 3842 GENOME_ACC: OLRJ01.1	MPQIYVLGMDGKPQMPTTRRRHVQKLLDTGKARIAEHVPLTIQLLYDNDPVLQPVTLAEDPGRTNIGLAILDLKGNLLLSAVVETRNKEIAKLMEKRRQCRRASRNGERKARQRLAKKYGTMIKAGMMMRKLPQYAAEKFITCKIIRNTESRFCNRKRKDGWLTPSARHLVQTHVNLVHKIQKYLPVTDVALEVNRFAFMLLEDPSVCGVDFQNGPLKGYDDRDAVVYDLQDGKCLMCKNEITQYHHIVPRSRNGSNTINNIAGLCDKCHDRVHKDADFAKQLKDKKAGLDKKYGALSVLNQAIPFICQKLEAEFGKEHVHYCTGRETSLVRRSIGYHKTKKNQVHEVDAWCIGALSLKQIPEDVPDFKDVHLIKQFRRRDRSLIKAQTERVYKLDGKT…	ATRAA	GTCAATAACTCACGACTAAAGTCGCTGGCTTGCTGATGCAGGTCCCACTTTAATAGTGGGTTATTGAGCAGAGACGTGATGTCTGCGTTCTCTTTTTGGGAGATGGCACCTGCGGGTTTTTCCAGCCTGCAGCCCTGCAGAGCAGGCACCAAGTCTCGGAAAACAGTTATCCCGTCGTGCACAGGCTTACCACCGGTACGGGGAGTACCGTATTCCCCGTGGTACTGCATGACATTTAACAAAAGGAGGCACCTG	x
OLQC01004451.1	OlqcIscB	human gut metagenome genome assembly, contig: NODE_4451_length_7658_cov_2.530185, whole genome shotgun sequence | SOURCE: WGS DATE: 2019-01-27 GENOME_ID: 7892 CONTIG_ID: 4450 GENOME_ACC: OLQC01.1	MPYIYVLGMDGKPQMPTTRRRHVQRLLDTGRARIVSPVPFTIQLLYKNDPVLQPVTLAEDPGRTNIGLAALSLKGDLLFSAKVETRNKEIAKLMDKRRQSRRVSRNGERKARQRLARKFGTMLKAGMLMRKLPQYAADKFITCHVIRNTQARFSNRKRPDGWLTPSARHLVQTHINLVRKMGRYLPVTDVALEVNRFAFMQMEDPSISGVDFQNGPLKGFDDLHAAVRELQDGKCLLCKKEIEHFHHIVPRSRHGSNTIGNIAGLCTKCHEKVHKDEKAGKRLKDKKKGLDKKYGALSILNQAIPFICKELETEFGKEHVHYCTGRETSQVRRSLGYHKTKEEQYHEVDAWCIGALSLDSIPEKAPAFEEVHTIMQFRRQDRALIKAQTSRSYKLDGET…	AYRAA	GTCAAGAACCCATGACTAAAGTCACGGGCTTGTGTCTCACAAGCAGTGATCTTACGAAATGAGTGATTGAGCAGAAGCAAGATGCCTGTGTTCCCTCCGGGGATGGCACTCCGGGATTTTTCCAGTCCCGAGACACTGCAGAGCAGGCACCAAGCTTAGGAAGACCGTTTTACCGCCATGCACAGGCTTACACCCGGTGCGGGGATACCGTTTATCCCTGCGGTACTGCATGGCACATTTACGAAAGGAGGCACCTG
UYEV01000040.1	UyevIscB	human gut metagenome genome assembly, contig: NODE_40_length_133914_cov_10.376381, whole genome shotgun sequence | SOURCE: WGS DATE: 2019-06-06 GENOME_ID: 279427 CONTIG_ID: 39 GENOME_ACC: UYEV01.1	MTMVYVQNKDGKPLMPTTRYCYVRLLLKEKKARVVCTTPFTIRLNYDTPDITQDLILGIDPGRTNIGVAVVKEDGQCVFSAHLETRNKDVPLLMKKRAAFRRNHCTLDRRRKRQRRAKAAGTTIADGSAERLLPGYEKPIVCHYIRNKKARFNNRKCPQGWLTPTANHLLQTHINLIAKVAKFLPITKVVVELNRFAFMAMDNPNIRRWEYQQGSLYGLGSVEDAVYAQQDGHCLFCKKPIDHYHHVVPRRKNGSETLANRCGLCAKHHALVHTDKAWAGKLVTQKEGMNKKYHALSVLNQIIPSLMEYLGDEMLYDVYATDGRSTKGFRIAKNLPKEHYTDAYCIACSILDTNIKVSAPVEPFELKQFRRHDRQACHQQRVDRKYYLDGKQVATNRHK…	-	GGCTATTTAAGATTTGATGTGGGGAAACCACAAAAGGTCTAATAGCCACAGCCGTATCGACATATGTAAGTCCCTCAGGTAGAGGGTACGGATGCACCTGCGGGTTTTCCCAGCTCGCAGCTCTGCCAAGCATACGCCGAGGTAAGGGAGACACTACCGCCTCCTCCGGAGGTGAGACATTACTGAAAGGAGATGAGCGCAC
OQVS01000003.1	OqvsIscB	human gut metagenome genome assembly, contig: NODE_3_length_115731_cov_10.894983, whole genome shotgun sequence | SOURCE: WGS DATE: 2019-01-27 GENOME_ID: 10178 CONTIG_ID: 2 GENOME_ACC: OQVS01.1	MTMVYVQNKDGKPLMPTTRYCYVRLLLKEKKARVVCTTPFTIQLNYDTPDITQDLILGIDPGRTNIGVAVVKEDGQCVFSAHLETRNKDVPLLMQKRAGFRKQHRTLDRRRKRQRRAKAAGTTITDGSVERLLPGYEKPIVCHHIRNKEARFNNRCRPVGWLTPTANHLLQTHINLIAKVAKFLPITKVVVELNRFAFMAMDNPNIRRWEYQQGPLYGLGSVEDAVYAQQDGHCLFCKKPIDHYHHVVPRHKGGSETLANRCGLCAKHHDLVHTDKAWAEKLVTRKGGMNKKYHALSVLNQIIPHLMEYLGNETLYDVYATDGRSTKGFRIAKNVPKEHYTDAYCIACSILDTDIEVSTPVEPFELKQFRRHDRQSCIRQMVDRKYILDGKVVAANRHK…	RTAGG	GGGCTATTTAAGATTTGATGTGGGAAACCCACAAAAAGTCTTATAGCCACAGCCACACCGACGTATGTAAGCACCTCAGGTAGAGGGAGTGGATGCACCTGCGGGTTTTCCCAGCTCGCAGCTCTGCCAAGCATACGCCGAGGTAAGGGAGACATTACCGCCTCCTCCGGAGGTGAGACACTACTATGAAAGGAGATGAGCGCAC	x
JACADJ010000025.1	DlaIscB	Desulfobacter latus strain AcRS2 NODE_56_length_51421_cov_38.868230, whole genome shotgun sequence | SOURCE: NCBI_Prokaryotes DATE: 2020-10-27 GENOME_ID: 358313 CONTIG_ID: 216 GENOME_ACC: GCA_013389365.1_ASM1338936v1_genomic	MKVYVRSQSGKWLMPTNPANARILLKQGEAKVIQRTPFAIQLLYETTEHVQPVTVGIDDGGIQVGISAVSKGKSLFQQEITLRSDIKLKLDTRRQYRRSRRNRKTRYRKSRFLNRKSSIPICKVCGGNAPASQVICRVCLRKVKGIHQKYAGIPKKVFKIPPSIKAKKEAIIRAVKQIPLPVSRIILEDACFDFQAMENPDISGRQYQHGELLYHKNFKQACLVRDKFKCRVCGAESRLQCHHIKPKANGGTDKLSNLMTLCEGCHERHHKDGLKLPRQESTFYISAAHVQQGKNYLQAELSRIVPLRMTFGYITAHYRNKAGIQKSHVNDAVVIADKQADPLDRYIQTKHVQSRKRSLHEATARKGRKTPNRTQKRNNKNVFTLKGFSRWDTVQYKGK…	NTRA	GTCAACTACCCCTCCTGAATCAAAGATTCAGAAGGGGCTTGTAAAAGCCCAAGTTGACTAGCCTGAGTCTCTTTATTGGGGACTACGTTCGGCAGGAAATAGACACCCTCGGATGTATTCACTAGTCCGTTGCCCTGTCGCGGCCCTGTAAAAGCCCTGTGAGGTAGGGGCGGTCAACCGCATTATAAAGCCTGCTGAACATTGGCGAAGTGAACCTTACCCCTCTTCGGAGGGTGTGCATAACCGAAAGGTTTTTT
CM001488.1	DpoIscB-1	Desulfobacter postgatei 2ac9 chromosome, whole genome shotgun sequence | SOURCE: NCBI_Prokaryotes DATE: 2019-01-27 GENOME_ID: 43498 CONTIG_ID: 0 GENOME_ACC: GCA_000233695.3_ASM23369v3_genomic	MKVYVRSQSGKWLMPTNPANTRILLKKGKARVIQRTPFAIQLLYETTEYVQPVTVGIDDGGIHVGIAAVSQGKSVFQQEITLRSDIKSKLDTRRQYRRSRRHRKTRYRKSRFLNRKSSIPTCKVCGGNAPASQVICRSCLNRADGVHQKYAGIKKRSFRIPPSIKAKKEAIVRVVKQVPLPISRIVLEDLYFDFQAMENPDISGEQYQHGDLLYHKNFKQACLVRDKFRCRVCGAQIKLQCHHIRPRAKGGTDKLSNLMTLCDVCHDRHHKERLQLPKQKSSFYMSAAHVQQGKHYLQRELSKAAPLSTTFGYITGHHRNRAGIEKSHVNDAVVIADKNAIPFDGYIKTNHVQSRKRSLHEATARKGRKSPNRTQKRNNKNVFTLKGFTRWDTVQYKGR…	NTGA	GTCAACTACCCCCTCCTGAATCACAGATTCAGAAGGGGCTTGTAAAAGCCCGAGTTGACTAGCCTGAGTCCTTGTTATCGGGGACTACGTTCGGCAGGATGTAGATACCTTTGGATATATTCGCCAGTCCAAAGCACTATCGTGGCTCTGTAAAAGCCCTGTGAGGTAGGGGCGGTCAACCATATTGCGAAGCCTGCTGAACATTGGCGAGGCGAATCTTACCCCTCTTCGGAGGGCGTTGGTAACCGAAAGGTTTTTTC	x
CM001488.1	DpoIscB-2	Desulfobacter postgatei 2ac9 chromosome, whole genome shotgun sequence | SOURCE: NCBI_Prokaryotes DATE: 2019-01-27 GENOME_ID: 43498 CONTIG_ID: 0 GENOME_ACC: GCA_000233695.3_ASM23369v3_genomic	MKVSVKSQSGKWLMPTNPANARILLKQGKATVIQRTPFAIHLLYETTEHIQPITVGLDDGGINIGIAAVSNGKVLFQQEVVLRSDVKSKLDTRRQYRKSRRNRKTRYRKSRFLNRKSSIPTCKVCGGNAPASQVICRSCLNRADGVHQKYAKIKKSVFRIPPSIKAKKDAIIRVVKQIPLPISRIVLEDLYFDFQAMENPDISGEQYQHGDLLYHKNFKQACLVRDKFRCRVCGAQTKLQCHHIRQRAKGGTDKLSNLMTLCDLCHDRHHKEGLKLPKQKSSFYMSAAHVQQGKHYLQAKLSRIAPLRTTFGYITSHFRNNAGIEKSHVNDAVIIADKQATPLDRQIQTKHVQSRKRSLHEAIARKGRKTPNRTQKRNNKNVFTLRGFNRWDTVQYKGR…	YTRA	GTCAACTACCCCTCCTGAATCAGAGATTGAGAAGGGGCTTGTAAAAGCCCAAGTTGACTAGCCTAAGTCTTAATTGACTACGTTCGGCAGGATGTAGATACCTTTGGATGTAATCGCCAGTCCGAAGCTCTGTCGTGGCTCTGTAAAAGCTCTGTGAGGAAGGAGCGGTCAACCACGTTGTGAAGCCTGCTGAACATTGGCGAGGCGAACCTTACCCCTCTTTGGAGGGTGTGCATAACTGAAAGGTTTTTT	x
UPCU01000190.1	UpcuIscB	human gut metagenome genome assembly, contig: NODE_190_length_52521_cov_9.681603, whole genome shotgun sequence | SOURCE: WGS DATE: 2019-01-27 GENOME_ID: 16405 CONTIG_ID: 189 GENOME_ACC: UPCU01.1	MSTVYVLHKDGKPLMPTTRGGHVRHLLKEQKARVVKTKPFTIQLLYETDNVVQPLYLGIDPGRTNIGVAVVKANGTAVFTAHLETRNKEIPKLMKKRKDSRRARRTNGRRSRRQRRAKANGTISKKCVKQTTAQNGSVSKRAKEIGVIKRHLPGCEKDVLCIGIKNKEAKFNNRTRPEGWLTPTANQLLQTHVNLVKKIQKFLPISDVVLEVNKFAFMQLDNPNIQKWQYQQGPLYQKANLEEAVSEMQEHHCLFCKKKIDHYHHVVPQHKNGSNTIDNIVGLCTKHHDLVHKETAWQEKLAKKKTGLNKKYGALSVLNQIIPALTKGLNSLFPKHFFVTTGKSTYDYRAAHDVCKDHWLDAYCIACSVLPNDVCDSNINSHVPYELKQFRRHDRRALH…	NWARG	GGGTATTTACGAAATTTGGTGGTTTGAATAAAATCACTTAATTTTGTATGTATCACAGGCATTTGGATGTTTGTTGCGCCTATCGATTTTCCCAGTTGATAGCTCCGCACGAGTGGCATTGTCTCGTACAATATCGCTCACAGCAAACACCCAGCCAAGGGAAACACAACCTCCTGCTTCGGCAGGGGAGACTTATCGTAAAGGAGGTGGCGTAT	x
OLRO01000076.1	OlroIscB	human gut metagenome genome assembly, contig: NODE_76_length_95679_cov_7.053428, whole genome shotgun sequence | SOURCE: WGS DATE: 2019-01-27 GENOME_ID: 7930 CONTIG_ID: 75 GENOME_ACC: OLRO01.1	MSTVYVLNKDGKPLMPTTRGGHVRHLLKEQKARVVRTKPFTIQLLYETKDVVQPLYLGIDPGRTNIGVAVVKENGTTVFTAHLETRNKEIPKLMKKRKESRCARRTNGRRCRRQRRAKANGTLSKKCVKQTTAQNGSVSKRAKEIGVIKRRLPGCEKDVLCIGIKNKEAKFTNRTRPEGWLTPTANQLLQTHINLVKKIRKYLPISDVVLEVNKFAFMALDNPNIQKWQYQQGPLYKKESLESAVSEMQEHHCLFCKKPIDHYHHVVPQHKNGSNTIGNIVGLCTKHHDLVHKEAAWQEKLAKKKTGLNKKYGALSVLNQIIPALTKELSSLFPKHFFATNGKSTYDYRSAHGISKDHWLDAYCIACSVLPNDVCDSGINNRVPYELKQFRRHDRRALN…	-	GAATATTGAAGAATTTTAGTGGAATGGCCCCATTCCACTAAGTTCCTTCAATATCACAGGCGGATGTACTTTTGTACATCAAGATGACGAGCTGCACTTGTACGGTTTTCCCAGCTTACAACCATGCGAAGGCGTCATCTAGCCAAGGGAAACACAACCTCCTGCTTCGGCAGGAGAGACTTATCGTAAAGGAGGTGGCGTAT
OVSV01000971.1	OvsvIscB	human gut metagenome genome assembly, contig: NODE_971_length_31799_cov_7.900674, whole genome shotgun sequence | SOURCE: WGS DATE: 2019-01-27 GENOME_ID: 11680 CONTIG_ID: 970 GENOME_ACC: OVSV01.1	MSTVYVLNKNGKPLMPTTRCGRVRHLLKEQKARVVTSNPFTIQLLYETDDVVQPLYLGIDPGRTNIGVAVVKTDGTAVFTAHLETRNKEIPKLMQGRKKARRARRTNGRRCRRQRRAKANDTISKKCVKQDTAQSGSASKRAKKIGVIKRHLPGCEKGVLCIGIKNKEAKFSNRTRPEGWLTPTANQLLQTHINLVKKIRKFLPISDVVLEINKFAFMQLDNPNIQKWQYQQGPLYQKASLEEAVSEMQEHHCLFCKKPIAHYHHVVPQSENGSDTIGNIIGLCTKHHDLVHKDTAWQKKLAKKKTGLNKKYGALSVLNQIIPALTKGLGSRFQGYFYVTTGKSTYDYREVHGVSKDHWLDAYCIACSVLPNDVCDSDINNRVPYELKQFRRHDRRALH…	HTGA	GGGTATTTACGAAATTTAGTGGTTTGAATAAAATCACTAAATTTCGTATGTATCACAGGCATTTGGATGTTTGTTGCGCCTGCCGATTTTCCCAGTTGACAGCTCCGCAAGAGTAGCATTGCCTCGTGTAATGCTACTCGTAGCAAACACCCAGCCAAGGGAAACACAACCTCCTGCTTCGGCAGGGGAGACTTATCGTAAAGGAGGTGGCGTAT
UPOH01000188.1	UpohIscB	human gut metagenome genome assembly, contig: NODE_188_length_74859_cov_5.957101, whole genome shotgun sequence | SOURCE: WGS DATE: 2019-01-27 GENOME_ID: 16692 CONTIG_ID: 187 GENOME_ACC: UPOH01.1	MSTVYVLNKDGKPLMPTTRCGHVRHLLKEQKARVVTSKPFTIQLLYETNDVVQPLYLGIDPGRTNIGVAVVKMDGTAVFTAHLETRNKEIPKLMKRRKESRRARRTNGRRCRRQRRAKANGTISKKCVKQATAQNGSASKRAKEIGVIKRHLPGCDKEVLCIGIKNKEAKFSNRTRPEGWFTPTANQLLQTHINLVKKIRKFLPISDVVLEVNKFAFMQLDNPNIQKRQYQQGPLYQKESLESAVSEMQEHHCLFCKKPIDHYHHVVPQHKNGSNTIDNIVGLCTKHHDLVHKDTTWQKRLAKKKTGLNKKYGALSVLNQIIPALTKELSSLFPKHFFVTNGKSTYDYRATHAVSKDHWLDAYCIACSVLPNDVCDSDINNRVPYELKQFRRHDRRALH…	NTAGG	GGGTATTTACGAAATTTGGTGGTTTGAATAAAATCACTTAATTTTGTATGTATCACAGGCATATGGATGTTTGTTGCACCTATCGATTTTCCCAGTTGACAGCTCCGCAAGAGTAGTATTGCCTCGTGTAATACTCCTCGTAGCAAACATCCAGCCAAGGGAAACACAACCTCCTGCTTCGGCAGGGGAGACTTATCGTAAAGGAGGTGGCGTAT	x
OUPR01000684.1	OuprIscB	human gut metagenome genome assembly, contig: NODE_684_length_20235_cov_3.939247, whole genome shotgun sequence | SOURCE: WGS DATE: 2019-01-27 GENOME_ID: 11121 CONTIG_ID: 683 GENOME_ACC: OUPR01.1	MSTVYVLNKDGKPLMPTTRGGHVRHLLKEQKARVVRTKPFTIQLLYGTDDVVQPLYLGIDPGRTNIGVAVVRTNGTVVFTAHLETRNKEIPKLMKKRKESRRARRTNGRRCRRQRRAKTNGTISKKCVKQDTAQSKNLSKCAKEIGVIKRHLPGCQKEILCIGIKNKEAKFNNRTRPGEWLTPTANQLLQTHINLVKKIQKFLPISDVVLEVNKFAFMQLDNPNIQKWQYQQGPLYQKGSLENAVSEMQEHHCLFCEKPIDHYHHVVPKSENGSNTIDNIVGLCAEHHNLVHKDAAWQKKLAKEKVGLNKKYGALSVLNQIIPALTKKLSVLFPRHFFATTGKSTHDYREAHGVSKDHWLDAYCIACSVLPSKVCDSNINNHVPYELKQFRRHDRRVLH…	NWARR	GGGTATTGAAGATTTTTTAATGGAACGACCCTGCTCAATTAAATTACTTCAATACCACAGGCATATGGATGTTTGTTGCGCCTATTGATTTTCCCAGTTGATAGCTCCGCATGAGTGGTATTGCCTTAAGTAATACTGCTCGCAGCAAGCACCCAGCCAAGGGAAACATTACCTCCTGCTTCGGCAGGAGAGACTTATCATGAAGGAGGTGGCGAAT	x
UPOI01003841.1	UpoiIscB	human gut metagenome genome assembly, contig: NODE_3841_length_8325_cov_4.146191, whole genome shotgun sequence | SOURCE: WGS DATE: 2019-01-27 GENOME_ID: 16693 CONTIG_ID: 3840 GENOME_ACC: UPOI01.1	MAVFVIGLTEKRLMPTTERKARILLKQKKAEVFCKNPFTIKLLYQTGGTTQHVTLGVDTGSQHLGFAVAGDNGNIIHEQEVSLRRSMEKRKLLVKCKESRRGRRYRKVRYRHPKWRHHTVRAYIQKGCRKKGAKRYWKKLKVQFSSPRPEGWLPPSLQSKTDHHIRWIHRFLDVLPKNTRMVLEVGRFDAARMKNPEIHGELYQRGPQYDYENVKAYVFDRDSYKCRCCHAKAGTRRKDGTVVKLIAHHIDYRSRGASDNPDALASVCDACHTAANHQPGGVLYDWMIKNKRFKRGHRDTAFMNILRRRLFEAFPDAEYTYGNITAARRKELMLPKSHADDAVAIACTVMDINSIRKRPDHVVYVQQVRKKKRSLHEANPRKWSKTKNRFAVRNSKNTK…	TTRA	GTCAACAACCCACCACTTAGGCTGACGCCTTGAAGCGGGGGCTTGCAAAAGCCCTGTTGACTAGCCTTAGTGCAACGGAATGCCGGATATTGCCGAGCATGAGCCATTAGCACTCCGTTTGTTCTGTCAATACCCGGTATGGTAGTGCCCAAGCTGTACAGAGGGTTCAGGCAACGTATAACATCCATGGGAAAGGAAGCTGCGACCTGGTGCACGAAGCAGAGCAGACATTGGCGATGGGCGAATCACGTCGGGAGACGGACAGGACTCTATCGTACCTGTCATAATCCAAATCTAGAACAGGAGGTACGGCT
OIYE01000098.1	OiyeIscB-2	human gut metagenome genome assembly, contig: NODE_98_length_85073_cov_10.354925, whole genome shotgun sequence | SOURCE: WGS DATE: 2019-01-27 GENOME_ID: 6139 CONTIG_ID: 97 GENOME_ACC: OIYE01.1	MIIALDKNKRPLGFLTERRCRILMERKRAVLYRVFPTVVILMDMDVRKLRDLPSYRIKIDPGSKYTGIAIVRNDTDELVYAMQIEHRGDAVRAGLQKRKMARRNRRSRETGYRRAKWGNRCLSDGDKKSYNSSRKDGWLPPSIRSVADNVLTWVQRLSRWVNITDCSLEAVRFDTQLLENPNIKGEEYQHGTLFGYEIREYLLEKFGHTCQYCGGESGDPVLEWEHIHPKSRGGSNRVKNALLSCSSCNRDKDNQTPEEWIGQVSFRLSHEKGKKRELDSKRIELIQKVIDGKPEGQPMRYAAWVSSSRRYLENHLFQIFRDVECSSGGRTKYNRTKLGYPKEHHYDALCIGTVPEKGYHDRTNGYYLYAKATGRGTRLRGTLNKCGIIVTKWTSRKKN…	-	GTCAACCAACTCGGTCATTGAATGGCCGAGCATGAGGAAGCAGATCATTCTGTGGACTTATGCAAAGCTGTCTGGTGTGGTTGAGTAGCGGCTGGCCTCCGGGAGTTTTTACTCCCGTGCCAGGGGTTGCGGTGTGATCACGGTTTTGTACGCTTCTCCAATACATATCCGTGTCGTTACCCGTTAAACAGGTAAACCGGGATAAAACCAGTACGGGCAACAGCTTCAAAGCACCTCAACGCGCGAGGAGACGTACCTGCAGGAGTGCAGGTGCAGAACAAGGGCGTAACTGCCATTTAGAAAGGAATATTATC
ORCE01000553.1	OrceIscB	human gut metagenome genome assembly, contig: NODE_553_length_61376_cov_8.829504, whole genome shotgun sequence | SOURCE: WGS DATE: 2019-01-27 GENOME_ID: 10346 CONTIG_ID: 552 GENOME_ACC: ORCE01.1	MVIALDRNKRLLGFMGERRCRILLERKRAVLYRYFPTIVILKDVDARKLSGLSSYRIKIDPGAKYTGIAIVRDDTNEFMYAMQIEHRGEQIKKNLDTRRNARGDRRSRETGYRRPKWGNQCTAKEQRQSYDSRRDENWLPPSVKSTADNIISWVRRLSRWINITNCSFESVRFDTQLMENPEIEGVEYQQGTLYGYEVKEYLLEKYGHTCQYCGGKSSDPILEWEHMIPRSRGGSDRLKNATLACHNCNQDKGNHTLEEWQTILQDRLPKERGKQKELDQMRQKYVQQVMEGKAPLKGLRYAAWVNSSRRYSQRHLYLRFPELECSSGGRTKYNRNALGYPKEHHYDALCVGKIPEDGFVDWTHGYYLYAKATGRGTRLRGQLNGCGVIISKWKNRSKT…	-	GTCAACCAACTCGGATATTGAATAACCGAGCATGAGGAAGCTGTCCTTTGCAGCAGAATCTTGTGTAAGGCTATTCGTATGGTTGAGTAGCGGCTGGCCACCGGATATAATGCATCCGTGCCAGGGGTTAGTGTGTGACCACGGTATTGTACGCTTCTCTAATACAAGTCCCGTGTCGCTGTTGTTAAACAGGCAAGCCGAGAAGAAAGCCAGTACTTCAGCAGTAACAAAGCATGCTAACGCGCGAAGAGAAGAGGCTGCAGGAGTGCAGTCTCAGTACAAGGGCGTAACTGCCACAAATGAAAGGAGAAAAC
QZLK01000157.1	QzlkIscB	Human gut metagenome isolate S76 scaffold_156, whole genome shotgun sequence | SOURCE: WGS DATE: 2019-01-27 GENOME_ID: 14539 CONTIG_ID: 156 GENOME_ACC: QZLK01.1	MIIALDKYKRPLGFLTERRCRILMERKRAVLYRVFPTVVILMDVDARTIPDLPSFRIKIDPGSKYTGIAIIRNDTDEFVYAMQIEHRGDTVRAALNKRKNARRNRRSRETGYRRAKWGNRCLSEKDKRSYDSSREDGWLPPSIRSAADNVISWVRRLGRWINLTECSFEAVRFDTQLMEDPDIEGEEYQHGTLFGLEIKEYLMEKFGHTCQYCGGKSGDPVLEWEHMRPKSRGGSDRVKNALLSCSSCNKDKGNRTPEEWLEQIKARLPREKGKRKELDEERVKLIQKVIDGKPQGSALRYAAWVSSSRRYLEKALFGIFGDVECSSGGRTKYNRTELGYPKEHHYDALCVGTVPEKGYHDRTNGYYLYAKAAGRGTRLRGHLNKCGVIVTKWTDRKKG…	-	GTCAACCAACTCGGTCATTGAATGGCCGAGCATGAGGAAGCAGGTCTTTCGGGGTCTGCTGACTTATGTAAGGCTGTTTGATGTGGTTGAGTAGCGGCTGGCCTCCGGGGACTCCGGTCCCCGTGCCAGGGGTTGCGGTGTGATCACGGTCTTGTACGCATCTCCAATACATATCCGTGTCGTTACCGGTTAAACAGGCAAACCGGGATAAAGCCAGTACGGTAACAGCATCAAAGCACCTCAACGCGCGAGGAGACGTGCCTGCAGGAGTGCAGGCGCAGAACAAGGGCGTAACTGCCATTTAGAAAGGATTTATT
OLOR01001173.1	OlorIscB	human gut metagenome genome assembly, contig: NODE_1173_length_24915_cov_7.096500, whole genome shotgun sequence | SOURCE: WGS DATE: 2019-01-27 GENOME_ID: 7855 CONTIG_ID: 1172 GENOME_ACC: OLOR01.1	MVIALDKRKRPIGFITERRCRILMEKKRAVLYRLFPTVIVLKDVDARTIPSPPSYRIKLDPGAKHTGVAIVRNDTNEHAFSMQIEHRGDAIKAGLTTRQAARRNRRSRETGYRRAKWGNQCLSKEAKKSYDSARKDGWLPPSIRSTAENVISWVRRLSRWINLTECSVEAVRFDTQLLENPNIQGVEYQQGTLFGYEIKEYLLEKYGHTCQYCGGQSGDDILEWEHIHPRSRGGSDRVKNATLACSKCNHDKNNQTLTEWLAAIKMRVSTEKGKTKELDQARLLYIQKVLDGKPETKPLRYAAWVTSSRRYLEKYLFAHFSNVECSSGGKTKYNRRQLGYPKDHHYDALCVGTIPEHGFVDRTSGYCLYAKATGRGTRLRGKLNKCGIIVFKWKNRSKT…	CTRA	GTCAACCAACTCGGTCATTGAATGGCCGAGCATGAGGGAGAGGGTTCTTCGGAGCTTTTAAACTTATGCAAAGCCGTTTGATGTGGTTGAGTAGCGGCTGGCCACCGAACCTTCGGGTTCGTGCCAGGGGTTGTGATGTCATCATGGGTATATATGCTTCTCTAGTATATCACTCATGTCGCTGTCGCTAAACAGGCAAATCGAGGTAAAGCCAGTGCGACAGTAGTTTTAAAGCATTCCAACGCGCGAAGAGACGTGATTGTAGAAATACAGTTACAATACAAGGGCGTAACAGCCAAAAAAGAAAGGATCATT	x
OWUC01000380.1	OwucIscB	human gut metagenome genome assembly, contig: NODE_380_length_8576_cov_6.676564, whole genome shotgun sequence | SOURCE: WGS DATE: 2019-01-27 GENOME_ID: 12290 CONTIG_ID: 379 GENOME_ACC: OWUC01.1	MVITLDKNKRPLGFITERRCRILMEKKRAVLYRYFPTVVILKDVDARKISGLASYRIKIDPGAKYTGIAIVRNDINEFVYAMQIEHHGEQVKKNLDTRRGARRNRRSRETGYRRPKWGNQCTAKEQYQSYDSRRDENWLPPSVKSIADNIVSWIRRLSRWINITNCSFESVRFDTQLMENPEIEGIEYQQGTLFGYEVKEYLLEKYGHTCQYCGGKSKDTILEWEHMVPKSRGGSDRIKNATLACHSCNQDKGNHTLEEWHTILQDRISKERGKQKELDQVRQKLVQQVQEGKAPLKGLRYAAWVNSSRRYLLRHLYLRFPKLECSSGGRTKYNRNALGYPKEHHYDALCIGRIPEEGFIDRTHGYYLYAKATGRGTRLRGQLNRCGVIINKWKDRSKT…	NTGA	GTCAACCAACTCGGATATTGAATAACCGAGCATGAGGGAGCTGTTCTTTGTAGCAGAATCTTATGTAAGGCTATTCGTATGGTTGAGTAGCGGCTGGCCACCGGATATATAATTTTCCGTGCCAGGGGTTAGTATGTGATCACGGCATTGTACGCTTCTCTAATACACGTCCCGTGTCGCTGTCGTTAAACAGGCAAGCCGAGAAGAAAAGCCAGTACGTCAGCAGCAACAAAGCATGCTAACGCGCGAAGAGAAGAGATTACAGGAATGTAGTCTCAGCACAAGGGCGTAACTGCCACAAATGAAAGGAGAAAAC	x
ORRL01000069.1	OrrlIscB	human gut metagenome genome assembly, contig: NODE_69_length_119570_cov_4.808576, whole genome shotgun sequence | SOURCE: WGS DATE: 2019-01-27 GENOME_ID: 10740 CONTIG_ID: 68 GENOME_ACC: ORRL01.1	MRYVYVLDMNGKPLMPTCRHGKVRRMLKSGQAKAVDTLPFTIQLLKPTKTRILQPVIAGQDPGRTNIGMAAVRSDGTELYRAHIETRNKEIVSLMNDRRSFRQASRRGERLARKRLAKKLHTTAKHLNGRILPGCKEPLAVKDIINTEARFNNRLRPEGWLTPTATQLLRTHLETFRKLSGILPVTEVVLEVNRFAFMQLDDPDMKKRDIDFCRGPLYGTGGVKAAVSLQQDGLCLLCREREIEHYHHIVPRSRRGSNTISNIAGLCGKCHERIHKDQAAAEKLQSKKDGLSKKYGGTSVLNQIIPSLTEELGIRYPGHAHVTNGWSTKEFREKHELEKDHDVDAYCIAASILEDAQPVMQTEPYEIKQFRRHSRALINHQTERTYRYDGKIIAKNRKK…	GTAAA	GTCAATCACCCATGACTAAAGTCACAGGCTTGCCCCGGTAAGCTTGCGACAGAGGCTTGAGTGATCGAGCAGAGCAGTGACATACCGTTCGCCGTGCGGGTGACTCCAAGCCCCACGCTCCGGTTAGGTATGCCCATGCTATGGAAACTTAACAGAAGCCGTCAGGACCGGATATCTGCCGGGCCGGAACTGGCGGTGCCTGGCTTACAGCAAAAAAAGAGAACT	x
OWRH01000389.1	OwrhIScB	human gut metagenome genome assembly, contig: NODE_389_length_59273_cov_6.683069, whole genome shotgun sequence | SOURCE: WGS DATE: 2019-01-27 GENOME_ID: 12218 CONTIG_ID: 388 GENOME_ACC: OWRH01.1	MRYVYVLDMDGKPLMPTCRYGKVRRILKSGQAKVVDTLPFTIRLNYRTAGILQPVSVGQDPGRTNIGLAATRSDGTELFRAHCETRNKEIPKLMTERLAHRRASRRGERLARKRLAKKLGTTAKNLNERLLPGCKEPLAVKDIINTEARFNNRLRPEGWLTPTATQLLRTHLNLFERISRILPVTDVAVEVNRFAFMELTDPDKMHFEIDFRHGALFGTGGLKQAVREQQQGRCLLCRQREIEHFHHIVPKSKRGSDTIANIAGLCQECHTLVHKSQEAKERLDKKKQGLMKQYGGTSVLNQIIPSLVEELAKRYPGHLHVTTGGKTKVFREQYELDKDHDVDAYCIAVSWLFGIQPRLQTEPFEIKQFRKHNRANIHCQTERTYNLDGRVVAKNRKKR…	ATAAA	GTCAATAACCCATGACTAAAGTCACGGGCTTGCCCGTGTTTCTTTAACCTAAAGGTTATTGAGCAGAGCAGTGACACATCATCGCCCGGCGGTGACTCCAAGCTGCCGGCTCCGGCTAGATGTGCCTATGCTATGGAAACTTAACGGATGTCAGAAGATTCCACAAGGGATTTTCTGATATCTGGCTTACAGCAAAACAAAGGAGAATCAGTAACT	x
UPMR01000162.1	UpmrIscB	human gut metagenome genome assembly, contig: NODE_162_length_77676_cov_9.674289, whole genome shotgun sequence | SOURCE: WGS DATE: 2019-01-27 GENOME_ID: 16650 CONTIG_ID: 161 GENOME_ACC: UPMR01.1	MRYVYVLDMDGKPLMPTCRFGKVRRMLRSGQAKAVDTLPFTIQLTYKPKTRILQPVTIGQDPGRTNIGMAAVRSDGTELYRARIETRNKEIVSLMNERRSFRQASRRGERLARKRLAKRLHTTAKHLNGRILPGCKEPLAVKDIINTESRFNNRLRPEGWLTPTATQLLRTHLEAIRKLSGILPVTEVVLEVNRFAFLQLDNPEMRKKDIDFCHGPLYGTGGVKAAVSLQQDGYCLLCRKQDIGHYHHIVPRSRRGSNTIQNIAGLCPKCHELVHKDADAAQKLATIKTGLTKKYGGTSVLNQIIPFLTRELAALYPRHTHVTNGWNTREFREKHGLGKDHDIDAYCIAASILEDMQPVMQTETYKIKQFRRHDRALINHQTERTYRYDGKIIAKNRKK…	RTAAA	GTCAATCACCCATGACTAAAGTCACGGGCTTGCCTCAGTGAGCTTGTAATAAGAGCTGAGTGATTGAGCAGAGCAGTGACATACCGTTCGCCGTGCGGGTGATTCCAAGCCCCACGCTCCGGTTAGGTATGCCCATGCTATGGAAACTTAACGGTATGCATGGATTATTTCTATGCATACCGGCTTACAGCAATGCGAAGGAGTCACC	x
UBOF01000545.1	UbofIscB	human gut metagenome genome assembly, contig: NODE_545_length_50383_cov_5.402102, whole genome shotgun sequence | SOURCE: WGS DATE: 2019-01-27 GENOME_ID: 15027 CONTIG_ID: 544 GENOME_ACC: UBOF01.1	MRYVYVLDVDGKPLMPTCRYGKVRRMLKSGQAKAVDTLPFTIQLTYQTKTKILQPVTAGQDPGRTNIGLAAVREDGIDLYRSHCETRNKEISKLMEERLAHRRASRRGERLARKRLAKKFGTIAKKLNGRLLPGYKEPLAVKDIINTEAKFNARLRPEGWLTPTATQLLRTHLNLLERVSRILPVTDVAIEINRFAFMELADPDKKHSEIDFQHGALFGTGGLEQAIREQQQDRCLLCGKRDIEHFHHIIPRTKRGSNTIANLAGLCEECHTLVHQSEEAKSRLEEKKQGLLKQYGGTSVLNQIIPSLVKELEIRYPGHLYVTTGKDTKAFREKHGLEKDHDVDAYCIAASRMENIKPKIQTEPFEIQQFRKHNRANIHHQTERTYKLDGKVIAKNRKK…	ATGAA	GTCAATAACCCATGACTAAAGTCACGGGTTTGTCCCGTGTCCTCTTGGTCTAAAGGTTATTGAGCAGAGCAATGACACATCATCGCCCGGTGGTCACTTCAAGCTGCCGGCTCCGGCTAGGTGTGCCTATGCTATGGAGACTTAACGGATTCATCGTGGATACTCTCATGGAGTGTCCATGATATCCGGCTTACAGCAAAAGAAAGAGGAACATGACA	x
ORUF01000237.1	OrufIscB	human gut metagenome genome assembly, contig: NODE_237_length_85453_cov_3.879072, whole genome shotgun sequence | SOURCE: WGS DATE: 2019-01-27 GENOME_ID: 10812 CONTIG_ID: 236 GENOME_ACC: ORUF01.1	MRYVYVLDVDGKPLMPTCRFGKVRRMLKSGQAKAVDTLPFTIQLTYKPRTRILQPVTLGQDPGRTNIGMAAVRFDGKELGRFHCITRNKEIPKLMADRMAARKASRRGERLARKRLARKLHTTAKHLNGRILPGCSEPIAVKDIINTESRFNNRLRPEGWLTPTATQLLRTHINLFRKLSGILPVTDVAVELNKFAFMQLDNPEMKKREIDFCHGPLCGTGGLEAAVKEQQDGKCLLCGKESIGHYHHIVPRSRRGSNTIANIAGLCPKCHELVHKDADTAESLTEMKTGLMKKYGGTSVLNQIIPKLVETLADLFPGHFHVTNGWNTKEFREKHHLEKDHDVDAYCIACSHLKPEETLVETEPFEILQFRKHNRAIIHHQTERTYKLDGVTVAKNRKK…	ATAAA	GTCAATAACCCATGACTGAAGTCATGGGCTTGCAGATGCAGGTCCTGATGGAAGAAAGGGTTACTGAGCAGAGCAGTGACATGTCATTCGCCGCGGGGTGATTCCAAGCTCCGCGCTCCGGCTAGACATGCCCATGCTATGGAAACTTTAACGGTATGTGCGGTTTTCCGCTCATACCGGCTTACAACAAATAAGGAGTTATTAG	x
OLFX01000861.1	OlfxIscB-2	human gut metagenome genome assembly, contig: NODE_861_length_42483_cov_10.212430, whole genome shotgun sequence | SOURCE: WGS DATE: 2019-01-27 GENOME_ID: 7663 CONTIG_ID: 860 GENOME_ACC: OLFX01.1	MRYVYVLDQEGRPLMPTSRFRKVRRMLKAGQARAVSTLPFTIQLTYRPKTQERQAVVAGIDPGRTNIGLAAVREDGICLYQAHGTTRNKEIVNLMSDRLASRRASRRGERLARKRQAKRLHTTAKKLLDRILPGCREPLAVKDIINTEARFNNRLRPQGWLTPSATQLLRTHVNLLKKMQEILPVSDVVVELNRFAFLQLDQPGVRKKDIDFAHGALYGTGGLHAAVRELQQDRCLLCREGEIEHFHHIIPRSRRGSDTLANLAGLCERCHELVHKHAEAADRLQERKNGLEKRYGGTSVLNQIIPTLMQNLGECFPGHAFATTGWKTKEFREAHELEKDHAVDAYSIAGSILQPSVLDLAVEGYEILQFRRHSRANINHQTERTYLLDNKTVAKNRRK…	RTAAA	GTCAACTACTCCTGACTAAAGTCAGGAGCTTGAAAAGGGGTAGTTGAGCAGAGCGGTGACACATCGATCGCCTGCAGGTGACTCCAAGCCTGCAGCTCCGGCATAGGTGTGCCTACGCTATGGAAACCCAACAGGGACTCCTTTCCCAAACGGCTGATGCCGTGAGGGAAAGGGGAAACTGGCTTACAGCAAAAAAGGAGAAACG	x
UYCY01001082.1	UycyIscB	human gut metagenome genome assembly, contig: NODE_1082_length_28524_cov_3.549088, whole genome shotgun sequence | SOURCE: WGS DATE: 2019-06-06 GENOME_ID: 279393 CONTIG_ID: 1081 GENOME_ACC: UYCY01.1	MRYVYVLDVDGNPLMPTCRYGKVRRMLKSGQAKAVDTLPFTIQLTYKPKTYILQPVTLGQDPGRTNIGMAAVSSDGKELGRFHCTTRNKEIPKLMADRRAARRASRRGERLARKRLARKLHTTAKHLSERMLPGYDKPLAVKDILNTEARFNNRLRPEGWLTPTATQLLRTHINLFMRLAKILPVTDVAVEINKFAFMQLDNLDMRKWDIDFQRGPLYGTGGLEAAVSEQQNGTCLLCGKAPVGHYHHIVPRSRRGSNTVSNIVGLCPECHELVHKDTDAAQRLAEVKSGLLKKYGGASVLNQIIPSLVETLAGLFPGHAHVTNGWNTKKFREEHDLEKDHDVDAYCIACSHLEPKDPQAETEPFEIQQFRKHNRAIIHHQTERVYKLDGVIIARNRRK…	-	GTCAATAACCCATGACTGAAGTCGCGGGCTTGTAAATGCAGGCCTCTGATGGAAAGTGGGTTATTGAGCAGAGCAGTGACATGCCATTCGCCGCGGGGTGATTCCAAGCTCCGCGCTCCGGCTAGGCATGCCTATGCTATGGAAACTTAACGGTATGTGCGGTTTCCGCACATACCGGCTTACAGTAAAGGAGTTACT
OWFU01001697.1	OwfuIscB	human gut metagenome genome assembly, contig: NODE_1697_length_18148_cov_4.603935, whole genome shotgun sequence | SOURCE: WGS DATE: 2019-01-27 GENOME_ID: 11966 CONTIG_ID: 1696 GENOME_ACC: OWFU01.1	MRYVYVLDVDGNPLMPTRRYGWVRRMLKSGKADAVDSLPFTIRLKEKTGTRILQPVIVGQDPGRSNIGMAAVRNDGTALYRVHCETRNKEIVGLMDNRRAFRRASRRGERLARKRLAKKLGTTAKNLNGRLLPGYEKPLAVKDIINTEARFNNRIRPEGWLTPTAVQLLRTHLNLFKKVSGILPATEAVIEINQFAFMQLDDPDAKKREIDFCHGPLYGTGGIKAAVQIQQKDVCLLCGKHGIEHFHHIVPRSKRGSNTVNNIAGLCMECHKKVHMSQEAAEKLEKRKAGLVKRYGGASVLNQIIPSLVEGLAGQYPGHTHVTNGWNTKEFREKYGLEKEHDIDAYCIAASILGNIQPKLEAETYEIKQFRKHNRALIHHQTERTYKYEGKTVAKNRKK…	-	GTCAATAACCCATGTCTAAAGACGCGGGCTTGAAGCCAGTGGAAAGTCATAGGTGATTGAGCAGAACGGTGACGCATCCTTCGCCCTGGGGTGATTCCAAGCCCCAGGCTCCGGTTTTAGGTGCGCCTACGTTATGGAAAATTTAACAGAGAGCCGTTCTTCGGCTCTCTGGCTTACAGCAAAAAGGAAAAAATT
UXRY01001759.1	UxryIscB	human gut metagenome genome assembly, contig: NODE_1759_length_17853_cov_2.212271, whole genome shotgun sequence | SOURCE: WGS DATE: 2019-06-06 GENOME_ID: 279353 CONTIG_ID: 1758 GENOME_ACC: UXRY01.1	MRYVYVLDQEGKPLMPTCRFGKVRRMLKSGQAKAVSTLPFTIRLTYKPKTQSRQAVVVGFDPGRTNIGLAAVREDGTCLYRAHCTTRNKEIAKLMKDRLASRRASRRGERLARKRLAKKFHTTAKKLLKRILPGCKEPLAVKDIINTEARFNNRLRPQGWLTPSATQLLRTHLNLLKKIQKILLVTDVVAELNRFAFMQLDTPGVCKKNIDFTHGALYGTDGLHAAIREQQQGRCLLCGYREIEHFHHIIPRSKLGSNTIANLAGLCEKCHELVHKNAAAAEKLQEFKSGLEKKYGGTSVLNQIIPALMRTLSERFSGHAYATTGWQTKQFREDHELEKDHDIDAYCIAASILQQITTNISVESYEILQFRKHSRANIHHQTERTYKLGKELVAKNRHK…	ATRA	GTCAACTTACTCCTGACTAAAGTCAGAAGCTTGAAAGGGATAGTTGAGCAGAGCGATGACACATTGATCGTCTACAGGTGATTCCAAGCCTGTAGCTCCGGCTGTAGATGTGCCTACGCTATGGAAACACAACAGCGAGTATTCTTCTGAACTGTTTTGGCAGTGAGGAAAAATACGAGCCGGCTTATCGCAAAAGAAAGAAGAAAAAACT
UESP01002011.1	UespIscB	human gut metagenome genome assembly, contig: NODE_2011_length_11952_cov_14.972463, whole genome shotgun sequence | SOURCE: WGS DATE: 2019-01-27 GENOME_ID: 15163 CONTIG_ID: 2010 GENOME_ACC: UESP01.1	MRYVYVLDVDGKPLMPTCRFGKVRRMLKSGQAKAVDTLPFTIQLTYRTRTRILQPVTLGQDPGRTNIGMAAVRSDGKELGRFHCITRNKEIPKLMADRMAARKASRRGERLARKRLARKLHTTAKHLNGRILPGCSEPMAVKDIINTESRFNNRLRPEGWLTPTATQLLRTHINLFVRLAKILPVTDVAVELNKFAFMQLDNPEMKKREIDFCRGPLHGTGGVEAAVKEQQGGKCLLCGKEPIGHYHHIVPRSRRGSNIVQNIAGLCPKCHERVHKDVDTAERLTEMKAGLTKKYGGTSVLNQIIPKLVTQLSELFSGHFYVTNGWNTKEFREKHDLGKDHDVDAYCIACSHLESEGALMETEPFEILQFRKHSRARINHQTERIYKLGGTIVARNRRK…	GTAAA	GTCAATAACCCATGACTAAAGTCACGGGCCTGCAGATGCAGGTCCTGATGGAAGAAAGGGTTATTGAGCAGAGCAGAGACATGTCATTCGCCGCGGGGTGATTCCAAGCCCCGTGCTCCGGTTAGACATGCCCATGCTATGGAAACTTTAACGGTATGTGCGGTTTTCCGTACATACCGGCTTACAACAAATAAGGAGCTATC	x
OBYY01000003.1	ObyyIscB-1	human gut metagenome genome assembly, contig: NODE_3_length_142813_cov_10.9444, whole genome shotgun sequence | SOURCE: WGS DATE: 2019-01-27 GENOME_ID: 2424 CONTIG_ID: 2 GENOME_ACC: OBYY01.1	MYYVYVLDSSGIPLMPTARYGKVRRMLKSGKAVAVSTNPFMIRLQYEPKTKITQSVTLGNDPGRTNIGVAAVDDLGRCLYSAKCETRNKQIPKLMAERAAHRRTSRRGERLARKRLAKKLGTTTIFLNGRMLPGCDKPIMLKDIINTEAKFHNRKRKEGWLTPTATQLLRTHLNLIELVKKILPVSRIAVELNRFAFMAMDNPSIQKWQYQKGPLCGYKNIREALEDIQNGSCLLCGRHNIEHDHHIVSRSRGGGNTLTNMAGLCENCHTKVHTDGNAAEKLLKIKDGQNKKYHALSVLNQIIPSLFTELDARFPGQVFITTGMDTKAYRDRNDVIKDHNADAYCIACSTLKSQSVIDIPSYSFRIKQYRRHNRQLIHSQKERTYCLDGKIVAKNRRKR…	NTRAA	GTCAATAACTCACTACTTAAATCCTAACGGATTTTGAAGTAGGAGCAAACTCCACTTGTGGAGTTTCAAACTCCGACATAGTCGGATTTGCTTGTATATCCGAAAGGATTTCATAGCATTAGTGAAAACTAGTTATTGAGCAGAGCAGTGACACATCAGGATTAAATCCGAACCACTCCGGGATAACTCCAAGTCCAGGACTCTGGGAGTAGATGTGCCTATGCTATGGAATTCAACGTGGAACGAAAGTTCCACGAATTATATTAAAATTAAGAAGGAACGATTT	x
OBYY01000003.1	ObyyIscB-2	human gut metagenome genome assembly, contig: NODE_3_length_142813_cov_10.9444, whole genome shotgun sequence | SOURCE: WGS DATE: 2019-01-27 GENOME_ID: 2424 CONTIG_ID: 2 GENOME_ACC: OBYY01.1	MNYVYVLNTSGMPLMPTTRYGKVRRMLKSGKATVVSTKPYTIRLLYEPETNIKQSITLGTDPGRTNIGVAAVDESGRCLYSAKCETRNKQIPKLMEDRAAHRRASRRGERLVRKRLARKLVTTTKFLEGRRLPGCDNPVMLKEIINTESRFNNRKRPEGWLTPTATQLLRTHLNLIELIKKILPVSRIVVELNKFAFMAMDNPSIQRWQYQKGPLHGYRNIREALENIQNGSCLLCGKSSIEHDHHIVPQSKGGSDTLTNMAGLCENCHTKVHTDVNAFKRLTKIKVGQNKKYHALSVLNQIIPSLLVELIVRFPDQVYVTTGMDTKAYRDENDIMKDHDTDAYCIACSTLKVQSIKDIPKHSFQIKQYRRHNRQMIHLQKERTYRLNGKIVAKNRRKR…	NTAAA	GTCAATAACTCACTACTTAAATCCTGACGGATTTTGAAGTAGGAGCAAACTCCACTTGTGGAGTTTCAAACTCCGACATAGTCGGATTTGCTTGTGTATCCGAAAGGATTTCAAAGCATTAGTGAAAACTAGTTATTGAGCAGAGCAGTGACGCATCAGGATTAAGTCCGAACCACTCCGGGATGATGCCAAGTCCCGGACTCTGGGAGTAGGTGCGCCAATGCTATGGCAAATTAACGTAGGATCGTGATTCTACGGATTACATCAAAATTAAGAGGAAGGATTT
0307928_10008592	AceIscB-1	Ga0307928_10008592 | SOURCE: JGI DATE: 2019-06-13 GENOME_ID: 279923 CONTIG_ID: 8591 GENOME_ACC: AceLakmetagen232_2_$F_3300031227	MLVFVTDARNNIGHPTRRSGWINKKLKNGSAKKLKRYKNLIQVQLLDRIFSKEETIDCEFRIGIDPGYKHIGFCIYKIFNRKIVKLFSGELTTRTEEIKRLLQERKMYRRNRRRNRRKNVIRKYGTCKFRSPRWKNRRDKLDWNPTLNHLISTHCNLLNKFINLVGLEQTKIHIEYCTFDVHKIINPKVHSFWYQLGPKYKYQNTKMYVKKRDEYKCQRCGSRDIVNLTVHHIIQQIDGGTDRPDNLITVCRDCHDYIHKHNIKIKHTQKVFRDVGVLNSCMKKIFETLENVVPTQHTYGYITEVMRKEQGLEKTHSIDASIIALCDARGYQEEFSDYEYEYLENELEFVQKRRHVRNHVKRIEDRKYYVSGSKKFIAKNRRKRQTQKEDSLEDFRKKN…	ATGAAA	ATCAACTACCATCCACTGAATCGGGTGGCTTGGTAAATATGTAACTTATCAAGTCATCTAGTGGATGGGGTTGAACAGATGTCTGACTAATGGTTCACCAACGAGTGCCACTCCCAGCTCGTTGTTCTGGAGGTAATATAGTCTTATGATTATAAAGTCCTCATTGCTGATTAGTAGGTAACGAAAATCAGTATTACTGTTAGCCAAGTCGGGGGAGACTGATGGAAACTCCACATCATAGGAGATCCTA
0315273_10181434	YnpsIscB-1	Ga0315273_10181434 | SOURCE: JGI DATE: 2019-06-13 GENOME_ID: 281624 CONTIG_ID: 181433 GENOME_ACC: YL17G02_0_MG_2_$F_3300032516	MYFVIDGRNNIQHPTRRSSMIHHWIKTGKARFIGKNLVQVFKQFNKAKTISYKFVVGLDPGYKNIGYSIFKIYKNKLQNLLNGEVTTRTSEVTKLLQEKKMYRQNRRSKHRKNILRKFGRAKFEAPRWRNRGKKSWAPTHIHLIQSHLNVLEFIFKRINLSESEIASEYFKFDSQKALDSTIYSWKYQKGPQFGFENIKAFVRARDKYTCQICSEKLCKLRVHHIQERTNGGSDRPENLITLCESCHGLVHSNQASCPRISTVTPMRDSGVLNSCMKHLTQIISPTYTITGADTSALRNYYSIEKSHINDAKMVALAKLDLESFECHNLAEDINMKQYRRHTRNWVKRYEDRKYYIDNICVAWNRKARSTQNKDKPSLLEFKQEYPDERVIVKAGRVIY…	-	GTCAACTACCACCCGCTAAAGCAGGTGGCTTGTAAGAGCCAACGTAATTAGCGGCTGGTACTGAACAGGCACCTGATGCGAAAGCATCAGAGGATCTGATCTAGTGTTCACTCCGGGGTGCCACTCCCAGCTCCGGACACTGGAGGTAGAGATAGATGTTTTATCAAGTCCTCATTGCTGTCATAGTAGGTAACGAAGACAGTATTACGCTAGACCAAGCCGAGGGAGACCGAATAAGTGGTGTCAAATCATAGATACCAATCAAGTAGGAGAAGATC
0315284_10090877 (CR)	YnpsIscB-2	Ga0315284_10090877 | SOURCE: JGI DATE: 2019-06-13 GENOME_ID: 281635 CONTIG_ID: 90876 GENOME_ACC: YL17G09_16_MG_2_$F_3300032053	MVFVLSSDKKPLNPCNPARARILLKQGKACVFKQYPFTIILKSRWSFMSETDEFRLKIDPGSKVTGIAIINETTGKVVWAGEVQHRGYRIKEKLESRSASRRSRRNRHTRYRQARWMNRVRQGQMRFSYTSRKGKGWLPPSLCSRIFNVETWIRRLMKLCPIKAFSLESVKFDTQIMENPEIEGVEYQRGTLYGYELKEYLLEKWGHSCVYCGEKDVPLQIEHIKPKSMGGTNRVSNLTIACEKCNIRKNTMTVEEFLEKDRVARNYQAQLKKEHKSGFFKLYSCREFLKDVAAVNSTRKALYQKIKIYNLPIECGSGGLTKYNRVNRGLEKTHWIDALCVGKSTPDVIDVMGITPLNIKAVGHGSRQMCSVNKYGFPASKAKAGKKFFGYQTHDIVKS…	NNG	GTTTCAATTTCACATAGTAGCTACCAAAACCCTAGCCAACATTTTTGTTGGTTTTGAAAGTCGTCCAAATATGCAAAAAGTGGTTATTTAGTTGACAATGAATAATAAAAATAGCAATATTTTGAGTTCGACAACATCAATAGCCATGATGTTTTAGGCTACTTTTGGTTGTGGATAACTACTATTTGGTTGACATATTGCCATAGTTTTTTGGGGTTCGACAAGTTCGAGTGCTTGCCAGCGTTTCAATATCATGTTTCGATAGCTACTACAAACGTTGAAACCAGTTTAAGTCTTAACTGACTACGTTATTTTGGTCATAACACCTTTGGGTGCGTGCCAGCCTAAAGCCCTGTTGTATATCATTAAACAGTTGATTAGTGAATAAGACAGTGTGAT…	x
CAAFWR010000098.1	MarIscB	TPA_asm: Methanobacteriaceae archaeon isolate HGM00332 genome assembly, contig: SRS475589_67_k119_183088, whole genome shotgun sequence | SOURCE: NCBI_Prokaryotes DATE: 2020-10-27 GENOME_ID: 369980 CONTIG_ID: 97 GENOME_ACC: GCA_900766745.1_SRS475589_67_genomic	MSNVVYVVDKHGKPLMPTKRFGKVRHLFETGKAVAISNCPFTIRLKYESTHYTQDIYVGIDTGRENIGSGASKEDGTNVYLANTKTHNKSIKKQMSDRACFRRERRRYHRQKKQRKAVSDGNTIQNGDDDTVCTKHACKSVQISYPMAENAVTHKVIRGKEGKFANRKRPDGWITPSARQVVQVTVNELKSITKILPVTHMIMERVSFDFQKLENESIKAWEYGKGPLCGYKTYKDYIFDEQHGKCACCGKPITQYHHIVHRTNGGIDSVKNIIGLCDDCHEEIHTSINAEERLKELKAGVIQKYHVGLLNSVMPTLIEEMAIYCEEQGIVFAITDGKTTSKAREQYDIPKDHCFDAYAISLADRDVENIDIYDIIYQKRRFKKKSNNIINARNKRAYK…	-	CAATGGCATTAAGTTAAGGAATTTGTAGTAGCAATATTGCAAATTTCTTAACTTCCGAACCATTGACAGGGTGTCTTTTTTCGAAAAGAAAATAATAACATAACTGCACTTATCGGTCTTGTACAACTGATAACTCTGCTTCAGGTTGTGTTACTACACTCAGTACAAGTATCACTTATTGGGTGATACAGTAACGTGTTTTTGAACACGAATTATTAATTCAATTTAATGAAAGAAGGCAGGTAAT
CACVQE010000005.1	CbaIscB-1	uncultured Clostridiales bacterium isolate RUG10138 genome assembly, contig: RUG10138_asm_5, whole genome shotgun sequence | SOURCE: NCBI_Prokaryotes DATE: 2020-04-22 GENOME_ID: 344355 CONTIG_ID: 4 GENOME_ACC: GCA_902756305.1_Rumen_uncultured_genome_RUG10138_genomic	MTYVYVLSRSGRPLMPTARCGHVRILLKEKKARVVCGRPFTVQLLYDTDEAEPYLYGGTDPGRTNIGNAVVTEDGECVYRDKVETRNDEVAKGMSDRKKNRQARRRGERLVRKRRAKRCGTLSTKLGSGRLIPGTKKPTLVKDIINQEARFRNRKKRQLITPSVKQLVDTHLNHVDQIRKILPVKGWCLEANRFAFMKLEDGSVRGIDFQNGRLKGYASVDDFVYERQKGKCFCCGAPIEHYHHVKEQNDNGFDGPENKVGLCNSCHTKIHIGELELDVEGFGKKYQALSVLNQAIPYIYLGLVERFDEENVFICAGYDTKEIREAAGLDKDHDIDALCIASMATGVIPKQPEEQAFSVKQYRRHDRAKINNQPERTYKLDGKTVARNRKPRIDQKGLA…	RTRAA	GTCAACTACCCGCCGCTTAACTCGCTGACGCTTCGTTAGAAGCGGGGGCTTGTAAGGCGAGAGTAGTTGAGCAAGAGCGTGATGTATCTCACACTGCGGGATTTTCCCAGTCCCGCACATACTGGTCTGATGCACCAAGCTCAGGGAAACATCACCCGCCCATCGAGGCGGAGACTAACAGTTATAACTCAACTAGAAGGAAAGGAGGACGCAC
CACYIN010000104.1 (PLMP part duplication)	BbaIscB-1	uncultured Bacteroidia bacterium isolate RUG11965 genome assembly, contig: RUG11965_asm_104, whole genome shotgun sequence | SOURCE: NCBI_Prokaryotes DATE: 2020-04-22 GENOME_ID: 345972 CONTIG_ID: 103 GENOME_ACC: GCA_902774405.1_Rumen_uncultured_genome_RUG11965_genomic	MPSIPVISKDGHPLMPCHHIPVISKDGHPLMPCHHYGRVKRWLKQGKAVIRSRWPFVVQLCYDVEMEPSEGSILGLDPGRTNIGLCAIDRQGRVLFSADCLTRNKDVPKLMGNRAAHRHASRSGERKARQRIEARLHPESKVTETWRKLPGCRKFVRCKVIRNTEARFSNRKRPAGWLTPTANQLLETHLNLARKLQRFLPIQSFAVEINRFDFARMENPGIRNWEYQRGRLAGYSTRNEAVDARQEGRCLLCGRPQIDEHHHAVWKSEDGSESIDNIAGLCAKCHEKVHDSVEMQAKLRAKLKGQTKKYGALSVLNQIMPKLLKKLSTILPTYVTTGYETAQTRREYGLPKSSGSSGHYVDAWCIAATQADAVKGMPELDEPTTHVRQFRRHDRAIIK…	TTAA	GTGGAGATTGAAGGCTGAGACCTGAAAAGGAATCGGCTTCCAATACCAGCAGGCAGATGCTGATGCTTGTGAGCAGAGGCACGACGCAGCTGTACTCCGGGGTGCTTTTCCAGCCCCGGATAATACGAAGGCTGCGCCAAGCCTAGGGAAACTCAACCGCTCTCGGATGCGGTGGCTCGCCGCCAGTAAAATCCGAACAAGAATTTTTGGAAAGGAGGCGCAGCAG
CACYWJ010000183.1	EbaIscB-4	uncultured Erysipelotrichaceae bacterium isolate RUG12334 genome assembly, contig: RUG12334_asm_183, whole genome shotgun sequence | SOURCE: NCBI_Prokaryotes DATE: 2020-04-22 GENOME_ID: 346312 CONTIG_ID: 182 GENOME_ACC: GCA_902778065.1_Rumen_uncultured_genome_RUG12334_genomic	MKVFVIGRNGLGLMPTKPRLARILLSKGKAIVVKKRPFTIKLLYKTGSATQHCEVGIDTGSQHIGVAIVADDVVLTKEEWELRSSMEKRSLMETRKEYRSGRRYRKTRYRHPKFMPHTKRVYYEKAVTRHGHKTHWIKVKNEFTSYREDGWLAPSLQSKVDHHHRIIDSYLSALPKDTHLNIELARFDTHKAVDPDVTGEGYQYGPLYQQENLKAYVFARDNYTCQICGAKAGRVRKDGSTVKLIGHHINYRSNGTTNNPSGILSVCDKCHTQADHQPGGKLYQLMISNKKIARGLRDMTTVNIVVSQLRKMYPSAFFTYGNYTKANRDLMGLLKSHANDAVAIAKCQDILFTGNLTICDCNGTVYYKQVRRKKRSLHEANPRKGRKTLNRTAKRYSKN…	-	GTCAATTACCCACCACTTAGAACCTGATGGTTCCTGAAGTGGGGGCTTGTGAAAACAAGTCGGTTGACTAGCCTGAGATCTTCGAGATCTACGTTTGCAGAGTTATGACTCTACCCGATGGTACCCAAGTCGGTATGAGTCCGAGCAACGAATGAAGGAGATGGGTTCCCTGAATCGACTCGATGCATCAAGCGCTGCAGACATTGGCGATGGGTGCTACGTGCGGTGGACACGGACAGAACAGTGTTGTATCTGTCGCAAATCACCAACTTATAGAAAAGGAGGCGTCAGTC
CP002360.1	MauIscB-2	Mahella australiensis 50-1 BON, complete genome | SOURCE: NCBI_Prokaryotes DATE: 2019-01-27 GENOME_ID: 42700 CONTIG_ID: 0 GENOME_ACC: GCA_000213255.1_ASM21325v1_genomic	MVYVISKDGKPLMPTKRHDRVRILLKQKKACVVQSKPFTIQLLYDSTTYTQDVASAYDTGRTHQSITAIDSSTTDVLYSSVNHCRNKDVPKLMKERKMYRMIRRHNRRRKKIRRAIANHTYFRAPRKVVQPGTKEPITAKYVKPKQARFSNRKRPEGWLTPTAHQLLQTHINYFNKVAKILPIRKVVLEYGKFDIQKLENPDIAGKQYQQGTLYSYNNMREYIIAKQEGKCLLCGKRKIEHLHHIVPRSKGGSDTYKNIAGLCGKCHEKVHKDPKAKTKLAQKAAGAAKEYADPSILNIIMPYLYEYLKSKLGEENVEIRYGYETETMRRQLGLSKTHYNDSYALALMGAGHISRIEKIKPYEYKQYRRHNRSFTDAQRDRLYKQDSKIVARNRHKKTE…	-	GTCAACTACTCTTCAATAAATTGAGGAGCATACAGCCGCGTGGCTGCTATGTTGCATCTTAGGATGCGGTAGTTGAACAGGCTGGCTGATACGGCTGCGCACTCCGGGATGCCACTCCCAGTCCCGGGCACTGATGAGCCGTATCAAGCCGGGGGAGACCTACCAACCTGTGTGGTTGAGTATTTACCTTGAGAGAGGTGGAAAG
DLDE01000088.1	LbaIscB-4	TPA_asm: Lachnospiraceae bacterium UBA7780 UBA7780_contig_2085, whole genome shotgun sequence | SOURCE: NCBI_Prokaryotes DATE: 2019-01-27 GENOME_ID: 138987 CONTIG_ID: 102 GENOME_ACC: GCA_002480985.1_ASM248098v1_genomic	MYVRVIAKDGTPLMPTRRCGNVRYLLETGMAVAIRTKPFTIRLKYETSKYVQALYAGIDTGRENIGSAVSKENGENVYLADTRSNNGTVHSKMYDRAGFRRKRCRHDRQNKQRKAKFDGTEMKKGDADKVRTTHDCISRKVSYPVAEKSVTHKVIQGKEGKFNNRKHPDGWITPSAKQLVQITMNEVKFMCDTMPIRQLSVERVSFDFQKLANVNIRAWEYGKGPLYGYRSYKDYFCDEQKGKCPFCGEDIAHYHHIMPRHRRGTDTVRNIIGVCESCHEKIHSGQITDEMLHEVKDGVAESFEVGLLNSVMPALIDAMKQFCDARNIRLVVMDGRTTSETRNRYHIRKDHCTDAYCISLAGRNIDPADVKLDDFIFMKRRFKKKSKNIINTLNQRVYY…	-	CAATGTCACTAAGTTAAGGCTCTGCCAGGTATCTTCCACAGTGCCCGACACCCTTGATTCAAACATTGACACGATTTTTGTCTTCGAATCAGATGCAGGAATTGGAAGCCTGCATTTGTGCAGTTGGCGATACCATGAATGCACCCACCGCTCTTGTACAGGTGGTGGCACTGCTTCAGTTCATGGTGAAATTTCGAGTACACGGCATCAGGAATACGGTAACTCTGCTTCCACAGAAAGTGCCGCACTGGATGCACAGCAACGCTGTCTACGACAGCGAATTATCTTTTCAGAAGGATGTAACTGTTTAT
DMEH01000222.1 (CR)	EspIscB	TPA_asm: Eubacterium sp. isolate UBA11922 contig_346902, whole genome shotgun sequence | SOURCE: NCBI_Prokaryotes DATE: 2019-05-30 GENOME_ID: 243564 CONTIG_ID: 135 GENOME_ACC: GCA_003450995.1_ASM345099v1_genomic	MKYLDYTFVVDNNNVPCMPVTNNEAGYLIRCGLAKVINHDPFVIQRLDDYISESEIRDEITMKMDMGYMNVGFSVGTKDHEYLSGQVKLLNGISERLEQRASYRRTRRGRIRYRKNKNVDYKTIHNPTYKNGNEDNWIAPSVQHKIDSHVRLYRKIASWIPIDKVIIEIANFDIQAIKALKDGKEISGVDYQRGEMYGFENVKQYVRERDNYTCQICEIDTIKKGTGLEVHHIIPRSQGGSNKPSNLISLCKKCHNKVHSNNNNNKYFRELQTRKINDTYKDATFMNTSRWRIYESIGSKCPTYISYGYITSLNRKTNNLPKFHYVDAACIQKFTYKTLTKNIYLVEQKRCNDRCMSAFWDAKYIDNRDGKEKKGSELSYKRLPSATSKRTTRKEDVEN…	-	GTTTTGGATATCTGTTAATTTTAAGTACTCTAAAACCTCAAATATTTAAAACACTTAAAAGTTTTAGACCACTTAAAATTTAGGAGTAAATCAAAAATAGAATAAGACATTAAATTGTCTACGTTATCAAAAGATAATATATTATTGTGTAACTCTAGCAGTAATTATATCGCTGAAGTTTAAACATCCATGACTCCTTGAACAGTAACGTGGAAGTGACAAAGCATTAAAGACTTTTGATAACTTTTTCGAAGAGTATTACCGTCCTTGAGACGAGACAAAATTTTTAAAGGATTAA	x
DNCB01000229.1	BbaIscB-2	TPA_asm: Bacteroidales bacterium isolate UBA11805 contig_82937, whole genome shotgun sequence | SOURCE: NCBI_Prokaryotes DATE: 2019-05-30 GENOME_ID: 243677 CONTIG_ID: 378 GENOME_ACC: GCA_003491665.1_ASM349166v1_genomic	VQDKVYVVSMNKKPLMPTTNFGYVRILLKRKMAKVILSKPFTVQLLFETEENVVPTVLGLDPGRVNLAITVLEKESGNVLISSELVTRNKSVSNLMKERKAHRMIHRGCRRAKKIRRAKHSKTVFKNAKNIIQSGALKPIKVTYIKPKPARFLNRTRKENWLTPTANHLLETHLHYVNLICRIIPVSEIVIEYSKFDTQKLNNPAIQGNEYQEGLLKGYDSVHDYIYQAQDKHCLMCKNKIKHDHHIVPQHEGGSDHPDNIAGLCKKCHTKAHTDKTFVAEIKVKKEGSKKSYDSVGILNSIMPRVLQTIQELYGTENVTITTGDRTSQARKAYGLKKMHCNDSYVIALSNVDHVSRIRDILPYQFMQYRRHNRKVCDAVRERHYKNNDKKLVASNRTK…	NTAAAA	GTCAATAACCCCTCATTAAAATGAGAGGCATGTTAGATTAGCACTTTCCGCAAGGAAAGAACTTTACCTAATATGTTATCAAGTGTGCTTGGTAGTTATTGAACAGGGAAGAGAGATTTACAAGACACCTTAAAATACCACTCCCAGTTTTAAGCCCTGTGATACTTGTATATCTGTCCCAAGGGAGACTCACCGACTTAACTTGTTTGCCAACAAACAGGAAGGGTCGTGTTTACCAAAATTACGAAAGGAATTCATATAA	x
JAAMNJ010000015.1	CfpIscB	Clostridium sp. FP1 scaffold_14, whole genome shotgun sequence | SOURCE: NCBI_Prokaryotes DATE: 2020-04-22 GENOME_ID: 327300 CONTIG_ID: 46 GENOME_ACC: GCA_011065975.1_ASM1106597v1_genomic	MVFVLSKNKKSQSMCSNAKARVLLSKGYAVVHKVYPFTIRLKKEVDNPQQPKEYKLKIDPGSKGTGLSIIDNKDNVVFLATIEHRGQVIVSKLETRSGARRNRRQRETRYRKCKFINYYLKKGSKYKATSPRPLGWLPPSIKSIEQNIVSWTKKLSKLCNITSASIEVVSFDMQFMDNPNIEGVEYQQGTLLGYEIRAYLFEKYGHKCQYCNGVSDDNKLEIEHMISVKNGGSYAIKNLSLACHTCNDAKGSLNLAEWFEILKSSRKTKLNIERIKYIEPILKNATIHKPKRFGAWVNSYKNALIDDVRKLIDNVELSSGGRTMYNRIGLKLPKEHYYDALCVGEIPKTFKFKTNDVLSIKAYGRGSHFRGRTNKCGIITNNLPRQKYFFGFQTGDIVT…	-	GTCAATTACCCTCGACTGAAGTCGAAGGCTTGTTAGGAAACTAGCAAACCATTAATTTTAGTTTAATTGAGCAGACTAAGCTTATCGGAATTAGGTCACCTAAGCGAATAAGCTACGTTACTTTAGTTATCATAGTACTTAATGCTTTTCCAGTTAAGATTACTATGGGTTTTAGTCTAAACATTGGCTTTGAGGGAATGTATAAATTCAATTTATATTTCAAACCAAGTGCTATGCCATAAAGCTATGTGTAACATTGTCGAGGAAAGATACCTGAAAGGGTACGTTACGTTCTAAAGAATTATTTCTTGATTTTGAGGAATGGATATCTTAAATTGTAGGAGGAAGTTAATA
JAAOEF010000003.1	DtpIscB	Desulfofundulus sp. TPOSR contig_4, whole genome shotgun sequence | SOURCE: NCBI_Prokaryotes DATE: 2020-04-22 GENOME_ID: 329388 CONTIG_ID: 2 GENOME_ACC: GCA_011393055.1_ASM1139305v1_genomic	MVAVLDRKKRPLAPCSEKRARQLLERGRAVVYRIYPVFTIRLKDRLLEECGTPPVRLKVDPGAKTSGFSLLREDSAERATVVHQSHLVHREDVKDRVDTRRACRRGRRNRHTWYREPRFNNRPRVKCRVCGRNARKGKDTCREHAGVPRDLYPKEVWLPPSLKARLDELLSWVRRYCRIFPVSSISVEWAKFDTQKLQNPEISGVEYQHGTLFGYEVKEYLLEKWGRKCAYCGAENVPLEVEHVVPRNPKRGPKGTDRISNLTLSCKECNDDKGNKQPEEWLEELKKSGKAIDRVRAENLPKVLAQLEEPLKEAAFMNAVRYALVNELKKLGFPLELGTAAQTKKNRLRLGLPKLHCYDAACVGESTPATINGLDSPIAVIRAVGRGTRRMCNTDAYGF…	GTGAA	GTCAACCACCCCCCACTGAAGTGGGAGGCATGATTTAATGCTTCTCCTTCAGCCGGAGGGTGTTCCCGGTTTCCGGGAACGCCCTGGTTGACCCGACCGCAGTTGAGGGGTGGCGGCCCTGATGAAGCTGCAGCAGTTGGTCGGAGCGGCTAAATACCCACCCTGGATGCTTCTCCAGTCTCACGCCCTGGGAGTTCCGGCGGCAGACAACCCCTGGGGTAGGCAGAAACGCGCCGGGACATGTGCCCCCGGCCAACAAGGTTTAGGAGAGTCTCCCGTGCCGCTACACGGAGGGGCGTTACAAGGCCCTTGCGGGCTTCCCCGGAAGGGGAAACGAAAGGAGTGCTGGGAT
JAAUYQ010000049.1	CbaIscB-2	Clostridia bacterium isolate Mgla_MAG_6-bin_35 c_000000036689, whole genome shotgun sequence | SOURCE: WGS_Bacteria DATE: 2020-10-20 GENOME_ID: 665460 CONTIG_ID: 48 GENOME_ACC: JAAUYQ01	MKNTKQRVYVLDREGKPLMPTTRFGKVRRMLRSGKAKAVRTKPFTIQLQYEPETHIKQRVVLGIDPGRTNIGVCAVREDGISLFAAHVKTRNKDVPEKMKGRKVHRQVSRRGERLARKRLAKKHGTRTDKWNPRSLPGCEEPVSVKDIRNTESRFIDRKRPDGWLTPTATQLLRTHMNVVALVSKILPVAEVAIELNRFAFMKLDDPAIEGVAYQKGPMRGFGSVREAIETIQGERCLLCGKPIEHLHHIVPRSQNGMNTLENLAGLCRKCHERVHKDADVQRAIGGLKKGTKKKHAGASVLNQIMPRLLQNLESQYSLTVTEGWQTKAFRDAHGIGKTHHADAYCIACSALSAQAVFDAPAEPYSVKQYRRHDRARIQAQTNRVYKLDGKAVAWNRHK…	RTRR	GTCAAGTAACCCCCGCCTAAGCCCTGTTGGGTTTTGAGGCAGGGGCTTGTGGGAAACCATGAGTCCGCAGGTAACTGCGGGGAACTGAGCAGAGATATGACACGGTCAGCGGCGGGTAACCAATGCAGTCACTCCGGGGTGATGCCAAGCCCCGGACAATGGGTAGCCGTGCCGAATCTATGGCGCACAACCGGAACAATCCGGACTTATCGTTACCATGAAAAACACAAAACAAAGAGTATACGTG	x
JABWCH010000363.1 (not a good profile match)	BbaIscB-3	Candidatus Brocadiae bacterium isolate MAG_51 scaffold_20130, whole genome shotgun sequence | SOURCE: NCBI_Prokaryotes DATE: 2020-10-27 GENOME_ID: 357386 CONTIG_ID: 144 GENOME_ACC: GCA_013359215.1_ASM1335921v1_genomic	MIVYVISKEKKPLMPTKRFGKVRRLLKEGKAKVVSTKPFTIQLLYETKGYTQTLYMGIDPGTKNIGISVRKETGEVVYLGEVETRSQEVTEKMKERSTARKARRRHQREKRKRRAKKAKKIFERKSFKIKGRKEPLVCKGIKPKLVKFQNRKRKKGWLTPTARHLLESHQAIVEKIKKILPIKKVSVEYGQFDIQKLENPEIQGKEYQNGRMKGYRNASEYVLSRDKHTCQLCEKRQGKLEVHHVVWKQEGGQDVPENLVTLCEKCHAQVHKNQKMKAKLAEIFTGMEKKYTPATLLNTIMPFFYQWLQSQFKEVNITYGYETKEKRLSQQLSKSHTLDAYLISLEEEIIHPEFYNFVPYRFQQFRRHNRQLIYALRDRNYKLGKDIVAKNRNKKTGQT…	-	GAACCGTGCATCCTTAAAAGGAATGACGTGTGCACAGGAATTAAGATTGCTCTGGCATGATCTTATGATATTACCCTGATTGCTAGTTGATCAGGGACGTGACACCGATATGGGTAATGGTACCTTACGACAAACTCCCAATCTAAGTGGCTGTCAACCCCATACGAATGTAGTCCAGGGAGACCAACATCCGAAAGGATTGAATTATTCTGAAAAAGGATAGAAA
JNJM01000010.1	OfcIscB	Oribacterium sp. FC2011 T357DRAFT_scaffold00010.10_C, whole genome shotgun sequence | SOURCE: NCBI_Prokaryotes DATE: 2019-01-27 GENOME_ID: 64768 CONTIG_ID: 9 GENOME_ACC: GCA_000701645.1_ASM70164v1_genomic	MERRHRQILIYIIDASGKPLMPTARTGHIKRLLNRGKARIATKVPFTVQLKYETPGITQPLYGGTDPGRTNLGEAVIDENGTVIYKSHVETRNKDIPKLMSERKQHRQASRRGERLRKKRRAAKCGTTKEFTEGRMISGCEKPVMMKDIINTESRFANRKRPENWITPTTRQLVQTHLNMVRKICQVLPVTDWTLEVNRFAFMKMDDGSIRGLDFQNGRLKGYSSSHEYIYAMQDGKCACCDNDIEHYHHLTPRSKDGSDTPENLIGLCGSCHEKVHTGNLKLESIGLRKKYAALSVLNQAIPFIIEGLVETFGEKYVHFCEGYNTQMIRKSLCIGKDHPEDAVCIALLGSGIQKVTDNTEAFEVMQFRRHNRAIINNQRERTYYLNGKAVCKNRHKRF…	-	GTCAATAACCCCGCCCCGTAAAGGGGCGAGGGTTGAAAAAGCCTAATCTGAGTTATTGAGCAGAGCTATGATACAGCAGCAACAACGCCACCACATCTGATTCCAAGGTATGTGCTCTGGATAGCTGTATCGAAGCTATGGAATTGTAATACCACAGGGAAGTGCTTTACAGGCGGTGCCCTGTGGAACAAAGAGAAGATTTTTGGAAAGGAGGCATCGG
LQBG01000111.1	FbaIscB-3	Firmicutes bacterium ML8_F2 scaffold_7, whole genome shotgun sequence | SOURCE: NCBI_Prokaryotes DATE: 2019-01-27 GENOME_ID: 118150 CONTIG_ID: 110 GENOME_ACC: GCA_002030005.1_ASM203000v1_genomic	MMIHTADKNGNPGHPTKRFDMVRKLRKRGKMRIIGGGASGKPPVAVFLQKEFDYSKTVERKFFIVLDPGYRYIGFVVCEVKDGKLIIYCRGTLRTRIPDIKSLMNSRRAYRRFRRYLSRFKNKRLSVKHRRAMTKFKAPRYIRSREKLNATLKHGTETHLNLYRKLLKLFSLPASQTQLIMEDNVFNTRVMTWGQAFGEDYQESPYTPNEEKCLVCSTEDSLQEHHLIQRKKGGTEVKGNKIYLCESCHDDIHAGRIYLPIKGIQWRELGTMNVIIGMLRKIPWIKFIPASNTICERKRLNLSKSHANDALATAAAIYCGIKIDNSQERYLELAQFRRHNRARTHALRDRLYKLNGKIVARNRQKKADQKENSFADISLIPAEQKGLKVYPGKKIPKPF…	-	GTCAACTACCCCTCCCTAAAGGAAAGGGCTTGCACTCAGGGGCGCACTGACTGCAAGTTTCCACACGGAAGTAGTTGAACGACGGGCGTACTGACTGCTGAACCTGGCGTCCCGGGGCGACACTCCCAGCTCCGGGAAACGGCGGTGCAGCTCCGCACAGCAGGGCGACCCCGCACCTCACGCATGGCGCAGAAGTACGCCTCAGGGAGACCCACCACCTTAGGTGCCCGAATCACAGGGCTCCTTTAAGGAGGAATT
NFIR01000005.1	EanIscB-2	Eubacterium sp. An3 An3_contig_5, whole genome shotgun sequence | SOURCE: WGS_Bacteria DATE: 2020-10-20 GENOME_ID: 543383 CONTIG_ID: 4 GENOME_ACC: NZ_NFIR01	MVYVLDQNGDSLMPTNRHGWVRRALKSGKAKAVRTMPFTIRLFYRTTDPVLQEITLGIDPGRENIGVAAVREDGTCLYAAHCETQNKKIKKRMQKRKAHRQASRRGERLRKKRRAAKKRTIHTKIVYFDTPMGKRPNIKIDGCFFRILPGCEEPSVFKDIINTEARFSNRHREEGWLTPTATQLLRTHINLVRNIQKILPVSRVALELNKFSFMELEAGRKLLWWEYQQGPMYGKKDQMEALRDIQNGKCLLCKKGVITRKHHIYPRHLGGTDRLSNLAGLCEKCHEELHHDKKMEDDLKKKTNARNNKYGAASTVNQIIPYLADHLGDIFRDQAYGVKGWETKQFRDEHHIKKTHENDAYCIACMALEHSAGIASPKGHYEIQQFRRHDRALIHRQTE…	NKRR	GTCAATAACCCCTGACTAAAGTCAGAGGCTTGCCTCGGTAAGCTCCTTGCTTTAGCTAGGTGTTAATGAGCAGAACCATGACCTGCCGTTCACTCCAGGGTGATGCCAAGCTCTGGACACTTGTGCAGGCAGGCCGAGGTTATGGCGCACAACAGGACATGCTCTGGTTTATACCTGAGTCTGTCCTGACTTATCGTATTTTAAAGGAAAAACT
NXNN01000368.1	NxnnIscB	Chicken gut metagenome contig-100_367, whole genome shotgun sequence | SOURCE: WGS DATE: 2019-01-27 GENOME_ID: 1749 CONTIG_ID: 367 GENOME_ACC: NXNN01.1	MLVYVVDHNGQPLMPTTRGAFVRIALKEGRAKVIRTKPFTIQLLYETTSFTQPLSGGTDPGRTNIGEAVLDAGGEVLYNAHITTRNEEIPDLMAERKAHRQASRRGERKVRQRRAIKNGTITFPLEKGRTPRGCEKPIVNKYIRNSEARFVNRKRPANWLTPTTNQLVETHLNAVKDICRLLPVSDWILEINRFAFMRMEDGSIRGADFQNGRLKGYPSVNAYIFALQGGCCVCCGKPLIEHYHHIVPRHLGGSDGPENIAGLCNECHGKVHTGKLSLDKLGQAKKYAALSVLNQAIPFIYDGLVELFGQEHVHICFGWQTSEQRKRLGLGKTHDADAVCIASLGNGSQPRQIPEPYEIKQFRRHNRAIINNQRERTYKLGKETVAKNRKPRFEQRGHS…	RTRA	GTCATGAACCCCACGGCTAAAGCCGGGGGCTTGCGTTAGAAAACGGGGCAGCCAGTCTCGAAGATGCGCAGCCAGCCCGCGGCATAGCCAAAGTTCATGAGCAGAAGCACCGCGGCGCCAAACCAGGCGCCGGGGGAAACGACACGCCCACGCACCCCGGAGTTTTTCCAGCGCCGGGCACTGCATTAGGCGTGCCGAGCTTAGGGAATCGAACCTGCCTTTGGCAGCGTATGTACCCCGGTTTTGGGGTGAAAGGAGCACCAGAATCT
OGOG01004125.1	OgogIscB	human gut metagenome genome assembly, contig: NODE_4125_length_10340_cov_4.423724, whole genome shotgun sequence | SOURCE: WGS DATE: 2019-01-27 GENOME_ID: 4565 CONTIG_ID: 4124 GENOME_ACC: OGOG01.1	MNIVSVVTNTNKPLMPTSPYRARKLLSSGKAKIVKHRPFTILLVNRSDGNVQEIEYKSDTGYLHVGISVCSEKREFVREQRDLLPDEREKHNDRRKYRRTRRNRKRYRKARFDNRIGKIRKAEKNKHVWLPPSLDHKVDAQVQLFLRLYQVMPIKRAVFEMGQFDPALMKALEKGEAAPQGIDYQMGERYQIATRRAAAFTRDRYACVFCGRSIKDHAILHVHHIGFWKQDRSNRLDNLATCCEQCHTSENHRPGGILYGVEPKLESLASATYMNVVRFELLQRLKEAAPDVEFHISYGAKTSVIRKQRSISKSHTNDAYCLGQYFPKLRAEEIGFQKIRRNDRILQKFYDAEYLDSRDGTTKKGKELTNGRISRNHMKDHKNLHQYRGKKLSKGRVTI…	ATGAA	GTCAATAACCCCGCCTAAGTCTCCGACTATAGGCGAGGCTTGCAAAGAAGCAAGGAACTCTGTCCCTTGCTGATGCGTGAGCCTGATTGATTACTCAGCAGTTCGTTACGGATGAATCACATAGGCACCTGTGGGGTACTTCTTACACGCCCCCTGCTCTGCGGCATACTGTTAAACATCTCTGAGGGTAGGAGAAGTGCAGTTTGCATGGTGGCTCTGCCACCCAAAACCATCCGATAACATTGAGGATGTGAACCACGAAACGGCTTTGATGCTTTTACGGATTAAAGCCGGGACAGAAACTTTTGGGACGGCTCCTTGTGGGTCCGGTCCAAAAGCTGAGGGCGTAAGCCACGAAAGGAAATCA	x
OGQF01007107.1	OgqfIscB	human gut metagenome genome assembly, contig: NODE_7107_length_3523_cov_7.120819, whole genome shotgun sequence | SOURCE: WGS DATE: 2019-01-27 GENOME_ID: 4615 CONTIG_ID: 7106 GENOME_ACC: OGQF01.1	MDIAYVLDNQGNPLMPTKRLGRVRHLLQEDKAEIACYKPFTIQLKYESTHFVQDLYVGIDPGRTNIGLAVVNGKGEVFYAANVTTRNQEIPKLMTDRAQHRKASRRGQRLARKRLAKRNNTLTEFPNGRKLPGYKDGNMPVKDIINKESRFNNRKRSARWLTPTANQCVRTHINLAKHINKFMPIKSWTMEYNKFAFMQLDDGSVLGADFQNGTLKGYARVEDYVFDMQGGCCALCGKPMDKNNYHCHHIDPQSKGGSDKAYNRIGLCDSCHGQLHQNEAWLEEKGKRKKYAGTSIINIAMPFIYEGLVQLFGDDNVHICSGFDTAHLREYMHMPKDHFADAICIACIGAHIEPKYDNDKHFEIHQFRCHNRSLIHSQTERTYRYKGEIVAKNRTPRFE…	ATAAA	GTCAACTACTCCATCCTAAAATGAGCCTAGCTCATTTTCAGGATGGAGCTTGAAACTTCGGTTTTAGTTGAGCAGAGACAATTACGACACAGAAGGATTAAGTTCTCAACCACCTTGGGGTGTTTACCAAGCCCCTCGCTCTGGGCGTATCTGTGCCGAGTCTATGGTACTTTTACGTTATATCTTGTTAGGCATTATGTTTGACAAGATATGGCGCATTAAATTTATTTTTATAGTGGATATTGA	x
OGYF01012489.1	OgyfIscB	human gut metagenome genome assembly, contig: NODE_12489_length_3636_cov_1.500698, whole genome shotgun sequence | SOURCE: WGS DATE: 2019-01-27 GENOME_ID: 4803 CONTIG_ID: 12488 GENOME_ACC: OGYF01.1	MVYVLDMEGKPLMPTTRHGWVRRALKSGRAKAVQTLPFTIRLQYSLDDSALQDITLGIDPGRTNIGVAAVREDGTCLYAAHCETRNRQVRKQMDDRRMHRQASRRGERLRRKRRAKRNGTLKQVTFSMTAMGPRPNINNRGEFFRMLPGCKEVSVYKDIRNTEARFQNRARPEGWLSPTAGHLLRTHLNLVRKIQRILPVSRVSLELNRFSFMEMEAGGKLPHWAYQCGPLYGKGGVQDAISEMQDGKCLLCGKSPIDHCHHLTQRAWGGTDRLANLVGLCSGCHKKIHTDMAASRKLEAKAGRRNKGFRALSTLNQIIPSLADSLEGMFGNRFYIVNGWDTKQFREDHGIEKTHEQDAYCIACSTMPGVRNVSPVVATFQVRQYRRHDRALVKRQTER…	NTAAA	GTCAATAACTCCTGACTAAGTCAGGAGCTTGCTTCGGTGAGTTCCTGTCCCGCCAAGCGGGTTATTGAGCAGAACCAAGACCTGCCGTTCACTCCGGGGTAACGCCAAGCCCCGGACACTGGCACAGGCAGGCCAAGGTTATGGCAACACAACAGGGGTATACCCCTGACTTACAGTATGAAAGGAATGTTTT	x
OLPO01000575.1	OlpoIscB	human gut metagenome genome assembly, contig: NODE_575_length_29402_cov_7.466760, whole genome shotgun sequence | SOURCE: WGS DATE: 2019-01-27 GENOME_ID: 7878 CONTIG_ID: 574 GENOME_ACC: OLPO01.1	MNRSDKSVLVIGMNGIGLMPTTPRKARLLIRQKKAEVVRKMPFTIRLRYKTGSATQHVELGIDTGSQHIGVAVAADGKVLQKSEHVLRSTMDKRVLNEKRKAQRRSRRYRKTEYRHPKFSQHTKYVYVEKTVTRKKHKTHWKKISNRYGTNRKEGWLPPSIQQKIDMHIMIIRRYQEALPLDTSTNIEIARFDIQKINKPDIEGIGYQLGRMYQFENVKAYVLWKHSYRCPVCGTEFGTKRKSDGIMALPELHHKHFRSRGATDNPDEYMPVCTVDHRAAEHGDSGILGKLRKAEEKTIRGQRDMTFMNILRKRMWEAFPTAVFTYGNVTNADRKTIGLSKTHANDAVAIAMHRQILSGVRSVADAADTTYYKQVRKKKRSLHEATARKGRARPNTAAK…	TTGA	GTCAACTACTCGGCTACAAGTAACCGAGCATGTCAGCACCGACGTGCCTGTTGTAGCTTATGTGGGTGTCCTGCATAGGATACTCCGTCGACTAGCCTGAGATCGCTTATACAGATTGCGATGACTAAGTTTGCAGAATCAATACTCGAACCAGTGATGCCCAAGTTGGATAGAGTTGGGGCAATGTATTTCAGAGAGAACAGAATGATTGCAACCCCGTGCATCAAGTTCTGTAGACCTTGGCGATGGGCAACACACACCGATTTGCTGTGAATCAGGAGTGAGGACGCAGAGATGCGGACAGGACAGTGTTGTTCCTGTCATATCTGAAGAAAGGAGGCGTAAGCCT
OLQH01004817.1	OlqhIscB-2	human gut metagenome genome assembly, contig: NODE_4817_length_5123_cov_2.032360, whole genome shotgun sequence | SOURCE: WGS DATE: 2019-01-27 GENOME_ID: 7897 CONTIG_ID: 4816 GENOME_ACC: OLQH01.1	MHYVYVQDKAGKPLMPTTRYGWVRRALKSGRAKPVTAVPFTIRLTYDPAAHETQPVTLGIDPGRTNIGLAAVTNTGKCLYSARCKTRNKEIPKFMATRRQHRQASRRGERLARKRLAKRLGTIMKSMLERMLPGCEKPVKVKDIINTEARFNNRKRPAGWLTPTATHLLRTHINLAKKIMSILPVTRIAIEMNRFAFMALENKGIRHWDYQKGPLYGYGSLHNAISEQQDGKCLLCRKRSIEHYHHIVPRRKNGSDTIGNIAGLCECCHDLVHKDTVAAEKLQSKKSGLNKKYHALSVLNQIIPYLAGELFQMFGENLFAVNGWDTKQFREDNCIQKGHDIDAYCIACSTLPDRTILDVPKHSFKILQFRRHNRANIHRQTERTYKLDGRTVACNRHKR…	ATAAA	GTCAATAACCCCTGACTAAAGTCAGAGGCTTGAAAACAGGTGTTATTGAGCAGTGATGGCTGGAGAAGCGGCTAACTAGCTAGCTAGCTGGCTGGCTGGTTCTCCAAGACGCGGCAAGAGTTAGCTAGCTAGCTGGCTAGTTTGGCTGGCGCTTCAGCTAACTCGAATCACCCCAGGATGATTCCAAGTCCTGTGGCTCTGAGCGTGGCCGCGCCTAATCTATGGAAGTTAGCTAGCTAGCTAACTCAACGATCCGGTTGTATATCTTAAGGGTCGGCTTACAACAAATGAAAGAGGACGCTGATT	x
OLRR01000179.1 (CR)	OlrrIscB	human gut metagenome genome assembly, contig: NODE_179_length_53712_cov_24.016661, whole genome shotgun sequence | SOURCE: WGS DATE: 2019-01-27 GENOME_ID: 7933 CONTIG_ID: 178 GENOME_ACC: OLRR01.1	MNYIDFVFVTDKDNLPCNPINEGYAGKLLRTGKAKIVNHDPLVIKRLDDYSSKNENRHTITLKVDTGFGNIGFSASDNKHEYIAGQVELLSGISDRLVTRKGYRTQRRSRLRYRRNKNIDYKTVNNPTYKNGNEDGWLAPSVIHKIESHVRVIDKIALWIPIDKVIIETANFDIQQIKATLNGIVINGIDYQKGEMYGFENAKQYVRERDNYTCQICKEKLTDKRHVVIEVHHIIPRSKGGSNKPDNMISLCHCCHKKVHENNNDNKLFRELQQRKIINTYKDATFMNTMRWELYNRLKENYDVSISFGYITRMNRKNAGLKKYHYTDAVCISEYHKITLTRNVYLVEQKRCNDRCMESFFDAKYIDSRDGKVKKGSELCKLRVATASSKRSTKKEDID…	NNNR	GTTTTAGAAGAATGTAAATTTATAGGTATCTAAAACCTCAAATTTACAGAAGATACCTATAAATTTTTGAATATTAAATAAAAATAGAATTAGGATAAAACCTACATTATTATGAGATAATATACTGTTGTGTAACTCTAGCAGCAGCTATATCGCTGAAATCTAAACATCCATTATATTCAACACATTCTTATTGGAAGTGATTAAGTATTATAAACTCATAATAATTTTTTCAAAGAGTATTACCAGCTATAAGCTGAGATTTATTTAAGGAAAATAAGGTA	x
OQET01000224.1	OqetIscB	human gut metagenome genome assembly, contig: NODE_224_length_31522_cov_3.292308, whole genome shotgun sequence | SOURCE: WGS DATE: 2019-01-27 GENOME_ID: 9744 CONTIG_ID: 223 GENOME_ACC: OQET01.1	MATVYVLNKDGKPLMPTTRCGHIRHLLKEKKARVVRTNPFTIKLVYETDDVVQPLYLGIDPGRTNIGVAVVKVDGTAVFTAHLETRNKEIPKLMVKRKEHRQGRRHYRRCKRQRRAAAHGTLSKKCKKQDTAQGGNISKRAQTIGVFERNLPGCENSVLCIGIKNKEARFNNRVRPARWLTPTANQLLLTHVNFVKKICKFLPISDVVLEINKFAFMALDNPNIQKWQYQQGPLYQKGSLENAVSEQQDHHCLFCEKTIEHYHHVILRSENGSDTIANIVGLCAEHHDLIHKDDKLKEELAKKKQGLNKKYGALSVLNQIIPALTYELGSRFQGHFYVTTGKSTYDYRAAHSVSKDHWLDAYCIACSVLPDGCFDNTINSRVPYELKQFRRHDRQVCQQ…	-	AGTCCTACCTGCGGTACAGGAGCAATCTTGACCAGCATGTAGGACGCAGGCATTGGATACTTATGTACCTGCAGATGTTAACCCAGTATGCAGCTCTACTTAGTAAGTATCTTTAGCCAAGGGTTACACAACCTTCTGCTTCGGCAGAAGAGATTTATCGTAAAGGAGGTAGCGTAT
OQMP01000399.1	OqmpIscB	human gut metagenome genome assembly, contig: NODE_399_length_63365_cov_4.825295, whole genome shotgun sequence | SOURCE: WGS DATE: 2019-01-27 GENOME_ID: 9944 CONTIG_ID: 398 GENOME_ACC: OQMP01.1	MVYVFVLDRDGNPLMPTTRCGKVRRMLKNGQAEVVFRIPFTIRLCYEPASKETQRLVYGCDPGRTNIGSAVVRENGCCVYLDKCATRNREIPQLMAKRRQHRQASRRGERLARKRLAKRLGTTTKKLLDRLLPGYEKPVRVKDIINTEARFNNRFRPKGWLTPTARQLLRTHLNILKKVRKILPITDVVLEANRFAFMQLDNPHIFRWQFQYGPLHGKGSVENAVKEQQGGTCIFCKHEIEHYHHIIPRSRGGSDTLPNMAGLCNACHDKVHKSEEWFRKLKKKKAGLNKKYGALSVLNQIIPYLVDSYTELFPDHTYVTAGYSTKQFREDHGIEKDHDSDAACIACSILEKVDRIIFPGMTYQMEQFRRHDRAKIKSFRNRYYYLGKEKVAVNRKKAI…	NTGA	GTCAATAACTCATGACTGAAGTCACGAGCTTGTTGGATGGATGCGCCTGCATCCATCGGGACAGCTTCTGGCTGATGCCGGGTTATTGAGCAGAGCAGTGATACGCCGATCACTCCGGGGCGGCTCCAAACTCCGGACACTGTCTATAGGCGTACCTATGCTATGGAAACCTTACTGCCCCACGGGGCAGGCTTACCGCAAAGGAGTAACTT	x
OQSW01004026.1	OqswIscB	marine metagenome genome assembly, contig: NODE_4026_length_4011_cov_2.783681, whole genome shotgun sequence | SOURCE: WGS DATE: 2019-01-27 GENOME_ID: 10104 CONTIG_ID: 4025 GENOME_ACC: OQSW01.1	MQRVFVLGKNKERLSPCTPARARKLLSKNKAAVFRQFPFTIILKERETGNTQPLYFKIDQGSKTTGISLVSINKNSNKVIYACNLVHRGHAISESLTKRRAIRSSRRSRKTRYRKPKWTNTMSKKQFEHINKRPKGWLAPSIKSRLDNTVNLFNKLNKLTPITNVSIENVRFDMQKINNPTISEIGYQQGDLFGFEVKEYLLYQHKHTCAYCHGLSKDPILEIEHILCKSKGGTNRLSNLSLACRKCNQDKGSLLPEEWLQKLSKSKSALNKKRFTLFSKVLKGVKPSLKDAAAVNSIRNALVNSFNLPIELGSGGLTKYNRKQNNYPKEHWIDAACVGLSGEEIHIPTSLIPVEIKANGRGSRQMCRVDKNGFPRTSAKKASNKFNFKTGDIVIAKVK…	NTGAA	GTCAACAACCTCGCCTTGAAAGACGAGGCTTGTAAAAGCCTTAATTTCGAGACTCAATCTTTGATTGATGGTTGACCAGACTCAGGATTGCAGTTTTTTATTTGCATTCCTACGTTAGATTAGAATACATAGGTAGACCAGAATGCTCTTGCCAGTTCTGCAATCTACGGAATATTGTTAAACAGTTTTGAGTGGTAGAAACAGTGCAATATTCATTAAAACCTTTTCTAACATTGTCGAGGCAAACTTTACCTCCTTCGGGAGAGAACGGTTAGTAATAACCAAAAATTTTTAGGAGAAAAAAGAAAAA	x
OQVQ01004912.1	OqvqIscB	human gut metagenome genome assembly, contig: NODE_4912_length_4150_cov_2.444689, whole genome shotgun sequence | SOURCE: WGS DATE: 2019-01-27 GENOME_ID: 10176 CONTIG_ID: 4911 GENOME_ACC: OQVQ01.1	MSYKVYVVDKNKKPLMPTTRFGKVRRLLKEKKAKVISSKPFVIQLLYEPKTHEVQPLHGGTDPGRENIGLSVIDDKGNIVYSAHLKTRNKDIPKLMAERKAHRQASRRGERLRRKRRAKKNKSTTTFPEGRKLSGYKDGVLMLKDIINTESRFNNRKRPKGWITPTVRQLIQTHINIIRQICSFLPVADWSIEGNKFAFMELEDSTIQGIDFQNGRLKGFKNASEYVKHLQKGKCIFCDNPIEHYHHITPRSKGGSDRPENLVGLCECCHHKVHKGEASLAAIGEKKKFAHLSVLNTALPFILKELQTIFGEDRLFICAGYDTKNYRVLYHIDKDHHLDAACIAGLTNNIQIQTKNLTTFEIQQYRNHNRSIIHHQTERTYKLKGKTIAKNRSKRFEQK…	ATAAA	GTCAATTACGCCTACTTTAAGAAGTAGGTGCTTGTGAGCTCGCTCGCGTGCAAAAAGGTAATTGAGCAGAGACAAGAAGGAGGTGAAATTAAGATACGTACGGGATTAAGTTCCAATCACCAGGGGTGATGCCAAGCCTCCTGCTCTGAGCGTACGCGTATCTAGTCTATGGCAAAAATTACATTATAAGAAGGGTGTCTCGGCATCCTGGCGATAATGGTTTATTACAAAACAAGGAGATTTTTCATA	x
ORTK01000243.1	OrtkIscB	human gut metagenome genome assembly, contig: NODE_243_length_53819_cov_16.6875, whole genome shotgun sequence | SOURCE: WGS DATE: 2019-01-27 GENOME_ID: 10791 CONTIG_ID: 242 GENOME_ACC: ORTK01.1	MKQKKQKVMVYILNKKGKPLMPTTRCGHVRKLLDSKKAVVVNSNPFTIRLKYDTPNGIQDVFAGIDSGRENIGSGASNEDGDCLYLGELKTSNKSIKLKMTERAGFRKERRRHDRQNKQRKARKDHTEIQNGNADICRTTISCKSVQISYPAAEKSVTHKIIRGKEGKFANRHRDEGWITPSARQLVQMHMNDLKSMCKILPISHVTLERVAFDFQKLENENIKVWEYGKGKLYGYDSPEEYIHDVQNGKCLVCGKPHIDYLHHIIPRSKGGSDKVSNIAGLCYDCHYGPMGVHNCQNTQDRLPELKSEANKQYKVSLLNSVMPVLIEEMDKFCKANSIMFSICEGHDTAKVRDMYDLQKDHCFDGFAISLVGRNVESVDVIPDRIYQKQRYKKKSKNI…	NKKR	CAATGCTATTAAGTTAAGGGATTTTGGCAGCTTCAGCTGTCAAAGTCCTTTAATTTAAAAAACATTGACACGATTTTTTTCAAAGGGATTTCGTAACATTTGTTGCGAATGAACCGAGAAGATACTAATACCCCATGCACCAAGCGCTCTTGTACAGGTGCTTGCTCTGCTTCAAGTGTTAGTGATACTTCGAGTACAAGTACAACTTATTAGGTTGTACAGCGACATCTCTTCGGAGATGATTTACAATCTGGTTTCCACCAGAGAAAGGAGCTTT	x
OVKY01014153.1	OvkyIscB	metagenome genome assembly, contig: NODE_14153_length_3093_cov_2.744032, whole genome shotgun sequence | SOURCE: WGS DATE: 2019-01-27 GENOME_ID: 11486 CONTIG_ID: 14152 GENOME_ACC: OVKY01.1	MQRVFVLDKNKKPLMPCTSARARFLLSKKEAAIFKHYPFTIILKKKTNNIKQNIAYKADQGSKITGIALVAEFKKSKTVIFAANLEHKGYQVSEKLESRAASRRSRRSRKTRYRKPKWTNTMSKKQLAHINQKQKGWLAPSIWSRINNITNLCFKLNKLSPISTIALENVRFDTQLMENPDIQGKEYQQGTLFEKEVKEYLLYQFNHKCGYCNGLSKDPLLEKEHIVPRSKKGSNRLSNLAIACRTCNEDKNNLLPQDWLLKLKKSKSKINKERFKRFEKISKGLKPSLRDAALMNIIRYKLVEELSQFSLPIELGSGGLTKFNRTNQNYPKDHWIDASCIGKSGEKIIIPSRLTPLNIKAIGRGSRQMCRVDKYGFPRTKPKKKGDCFGFKTGDLVRA…	ATGA	GTCAATCACCCACACCTAAAGGAATGGGCTTGTAAAAGTCAACAAATTTAGGTGCGATTCTTTGAATCATGGTTGACCAGACTCAGTGTTTGCAATGTTTTTTGCATTCACTACGTTAAATAAGAATACATAGTTAGTTCCGAATGCTACTCCAGTTCGGCAAACTAAGGAAATACATTAAACAGCGACTTTTGGGTAAGAAACAGTGTGTATTTCATTAAAACCTTATTTAACATTGTCTAGGAGTATTTTACCCTCTTTCGAGGTGTTCCCGTTATGGGAAATTAATTTTATTTGGAGAATAATTTTAAAA	x
OWFD01000008.1	OwfdIscB	human gut metagenome genome assembly, contig: NODE_8_length_217811_cov_4.523485, whole genome shotgun sequence | SOURCE: WGS DATE: 2019-01-27 GENOME_ID: 11949 CONTIG_ID: 7 GENOME_ACC: OWFD01.1	MNYLDFVFMVDKDKVPCIPIKESTAAYLLRHNKAKIINHDPTVIQRLDEYSADYEIRNIFELKIDSGYLNIGFSVSDSEHEYLAGQVNLLQGMSERLTVRASNRKFKRARLRYRKNKNVDYKTVHNSTYKNGNQDGWIAPSIQHKIDSHIRLIKKIAQWVPIDRIIIEVAKFDIQKMIADLDGRIISGKDYQNGEMKGYENVTAYVRDRDKHTCQMCLSSGKVKNKNNDTIEVHHIIPRSAGGTNRPSNLICLCHHHHRLVHSNNNNNKYFRELQNKKMPDTYKDSTFMNIVRYKIYNALCADFKDVELAYGYETKINRKLIGLPKFHYTDAVCLKEWKNISLTKFIYIVDQKRCNDRKMESFFDAKYIDIRDGKTKSGTELCYTRLDNASSWRTTCKN…	WKRRW	GTGTGAATTAAAAATAGACTTAGGTTACTACGTTATAAAAAGATAATATACCATTATATCGCTCTAGTAATGACTATATCATTGATATTTAAACATGCATTACACTAAAGATACCAAATGCAAGTGATATCAATATTATAAACTTTTTATAACATTGTCGAAGAGCATTACCGGCTATATGCCGAGATTATTTTAAGGATAATACAT	x
PYIY01000178.1	PbaIscB-2	Candidatus Poribacteria bacterium isolate PCPOR4 Ga0207198_1178, whole genome shotgun sequence | SOURCE: NCBI_Prokaryotes DATE: 2019-05-30 GENOME_ID: 247156 CONTIG_ID: 177 GENOME_ACC: GCA_003635195.1_ASM363519v1_genomic	MSKVPVLDTHKRRLEPCHPAVARRLLRNGQAAVYKRYPFTIILKREASSPKTTDYMLSIDPGSKCTGFAITDSENNIIACFELHHRGAAIKKGLSNRAGYRRSRRTRKRRHRPARWQNRSRKAPVLTTDGWKYKSFGQSSKDWIAPSLMSRVFNIHTWVNRLSKIYPISRLAVEHVKFDTQLMENPEISGVAYQRGTLFEAEVWEYLLEKFGRKCFYCGTKNVPLEKEHILPKAKGGTNRVSNLTVSCRDCNIKKGNCHPDEIEGELGKRVQSALRAAKKPLKDAQTVNTIRWKIVETLKATGLPIIHGTGGKTKWHRKQAGLPKTHYYDAACVASVPKLPAPPSVLAIHAVGYGHRRDLGGFQTVQTAPGFKRPYTRVENANGFQKLETVAMQTKKGR…	-	GTCAAGACAAGCCTCATTTTTTGAGGTTGTGAAATTAAGCATTAAATCCGTTATCTATGTGATCACACCGTTGTTGGGTGCATAAGCCAGCCTGACGCGCTGTGGCAGGGAAGCAGATCGCTTTACAAAACGCGAGACAACCCTGTGTAAAAAGCATTTTTAACACTGTCGAGGCTTACATTACCACCTTTATGGTGAGGACATT
QRNJ01000010.1	EhaIscB	[Eubacterium] hallii strain AF45-14BH AF45-14BH.Scaf10, whole genome shotgun sequence | SOURCE: NCBI_Prokaryotes DATE: 2019-01-27 GENOME_ID: 172510 CONTIG_ID: 1 GENOME_ACC: GCA_003473385.1_ASM347338v1_genomic	MSEYIYVLGMDGRPQMPTRRKRHIDRLLSTGKAKVVEYVPFTVQLLYENHPVLQPVILAEDPGRTNIGVAAVSQKGELLFSAVVETRNKEITKFMEKRRKARQRLAKRCHTMIKAGQVMRKLPMFGEEKYITCRYIRNTESRFYNRRRKDGWLTPSAEQLVRTHINLVHRIQGFLPVTDVALEVNRFAFMQLEDPYITGVDFQNGPLKGYDDRKAAVYDQQDGQCLLCNKKPIEHYHHIVPVAKRGSDTLANIAGLCCRCHEKVHKDAGAARRLQNKKQGLTKKYGALSVLNQAIPFICKRLEEEFGEHVHYCSGRDTSRLRQSFGFHKTKDEPLHEVDAWCIGVLSLREIPEKCPDFTKVYQIKQFRRQNRRRINHQTERRYYLDGKLVAVNRKKRMG…	NTGA	GTCAACTACTCGGCTATAAATAACCGAGCTTGTAAGCTTGTAAGTTTGTAGTCAGAGGGAAGAGCAGAGACGTGATGCTGGCGTCCTTTTTTTGGTGGCACTCCAGGATGTTTCTAGTCCTGGACTCTGCAGAGCCAGCACCGAGTCTAAGAAAACATTTTATCTGCTGTGCACAGGCTTATCACCGATGCAGGGATACCGTTATCTCTGCGATACTGCACAGCTATAAGAAAGGAAACAAC
RFKZ01000049.1	CbaIscB-3	Calditrichaeota bacterium isolate J141 k99_71405, whole genome shotgun sequence | SOURCE: NCBI_Prokaryotes DATE: 2019-01-27 GENOME_ID: 201794 CONTIG_ID: 905 GENOME_ACC: GCA_003694105.1_ASM369410v1_genomic	MGDLRNKPVYVQNADGQPLMPTTPARARRMLDQGKARIAIRSPFTIRLLQQIESPQLQPVRVGLDTGSKAMGIAAIANGKAIFVGELPLRQFQKGSAVADRAMHRRARRSRLRYRKARFLNRTRKKCKVCGGNTPKSDRKSGGRAELCRKCAAEGHHAFAGIAKVPGWISPTLKAKKDNHVHAVKNLAKILPVSEVVVEVADWDIQKIRNPDISGYEYQNGPLAHYENLRAYVYARDGWTCQYCKSEDGNLTLDHIIPESRGGPTTPNNLVAACYNCNRAKGNQTAEEWGYPDIQERVKKNELAFKHAAHVGSIKNHIIYELSKEFPVRTTYGFYTHIKRRDELGLEKRHGHDAVAIACRWGEKVEVVSPIYQGRLKPSRRRQKYQMLMFPQYRYKPRT…	NTRRB	GCCTCAGCCACCGATCCTTGGGGATCGACGGGGCTACGTTATTCAGATGCATACCCTGGGGTGGACGACTCCAGCCCCAGGCCCTATGGGGTGAACTAAACAGCGCTGAAGTGGAGGCGCAGTGGTAGCCCGGTGGGACTCTGTCCCACAAAACTCTGAATAACATTGGCTGGGAGTCACCTGACGGGTTGGCCGGATACCCAGGTCTTACCGACATAGAACCGGCCATTCTCAACCCTTGAGAAGGGATAAAAAC	x
RWKN01000005.1	CboIscB	Clostridium botulinum strain ZBS3_16-257-02 contig00005, whole genome shotgun sequence | SOURCE: NCBI_Prokaryotes DATE: 2020-04-22 GENOME_ID: 323263 CONTIG_ID: 4 GENOME_ACC: GCA_009939345.1_ASM993934v1_genomic	MSVFVKNLRNEALMPCSERKARLLLKNNKAKIVDYKPFTIQLLYVTGETKQSISLGIDSGAKYIGIAITSENKVISKGTIELRTDVKELLASRKILRRSRRSRKTRYRKCKFKYKTTRKFSIKEGNFVKKKISFCSSRKSRWLPPSIQSRVDNQIFWINKFSSLLPSPKITVEVGKFDTHKLIKPDIKGTEYQEGDAYGFYAVRYAVFARDNYTCQICKKKGGILHTHHITQRKDGGSDRIENLVTVHEECHEKFHRGDIKHKFTKPKQYKETAFMNILRNQVFHMLNCNITYGNITTVDRKALDLEKAHYNDAVAISGIKTIKKDTNSIFYIKQFRKKKRSLHEATPRKGRKEPNKTQKRNSKNTKTSNGFYLNDKVRAFNKIGFISGFTTGGAYIKD…	NTAA	GTCAATAACCACCACTTAGGCTAACACCTAGAAGTGATGGCTTATAGAAAACTACAAGCTACATTGACTAGACTAAGTTTTAAGAGAACTACGTTATATATTTTACGATAACTTTGTATGATACCCTAGTACATTTTGTTATCAAGGCACTGTAAACAATCCCAGTGGTAGGGATAGTCAACCTTATGCAGAAAGGATATATAACATTGTCTAAGGGTAACAACTCTAAAAAATGGAGGGCAAAAC
UOOF01000022.1	UoofIscB	fermentation metagenome genome assembly, contig: NODE_22_length_169113_cov_7.432863, whole genome shotgun sequence | SOURCE: WGS DATE: 2019-01-27 GENOME_ID: 16037 CONTIG_ID: 21 GENOME_ACC: UOOF01.1	MVFVLNYKKKPVDMCSNAEARILLKKGYAVVHKAHPFTIRLKRDADYSQETEKEYKLKIDPGSKHTGVAIVDDEDSVVFLGEIEHRGSQIVALLETRSNVRRNRRSRKTRYRRCKFVNYYLKKDSKYKADSNRPKGWFPPSIESIKNNIVNFLKKYKKLCNITSVSIESVKFDSQLLENPDISGVMYQQGTLFSYELREYLLDKYGHNCQYCSGESKDTRLEIEHKVPKSRGGSNRVDNLTIACRSCNQDKSNLTLEKYLNRLKNAKSKNKLTQKRINNITDILDKGTIHKHQRYSAWVNSYRLKLIEEIKPLVNDVELSTGGRTKYNRTNLNLPKTHYYDALCVGEVPENFNFKTDKVLEIKAYGRGSRFRGRTNSCGIITKNLPRQKNFFGFQTGDI…	ATGA	GTCAATATACCCTCGACTAAAGTCGAAGGCTTGTGGTTTAAGCTCTAAGCTTTGGTTGATATTGAGCAGACTTAGGTAAAACCTACGTTAAGATAGTCATCATAGACTGATATGCTTCTCCAGTATCTTAATCTATGGCATAAGGTCTAAACAGCTTATAGGGTTAACAAGCAGTGCTTTATGTGTAAAAAGCTATTTTAACATTGTCGAGGAGAGAGGAAGCTAGCCTTCCCGTTACCCTGCTATGCAGGAGATTGTTTTTAAAGGAGTTGTTTTAAA	x
UPSD01000530.1	UpsdIscB	bioreactor metagenome genome assembly, contig: NODE_530_length_47919_cov_71.412439, whole genome shotgun sequence | SOURCE: WGS DATE: 2019-01-27 GENOME_ID: 16791 CONTIG_ID: 529 GENOME_ACC: UPSD01.1	MQKVFVLDKNKQPLMPCHPARAREMLKKGKAAVFRRYPFTIILKEREGGAVQPLQTKIDPGSQTTGIALIGDFTRGKQVIWGAELHHRGKTIKKTLTDRLAIRRSRRNRKTRYRKARFNNRHPAKCVCCGRNAKHGSRYCGPCQKTRNYVDNGYRQRCLPPSLQSRVENTLTWVKRICRFAPATALSLELVRFDTQKLQNPEISGIEYQQGELAGYEIREYLLEKWGRKCAYCGKEGVPLEIEHIVPKSRGGTDRISNLTLACHECNQKKGNQFIEEFLAYDPGKLKRIKTKLKEPLKDAAAVNTVRWYLFNRLQKEGLPLECGTGGRTKYNRIKLGFPKEHWIDAAYVGESGQDVQLNLSMQALQITASGYGTRQMCNTDKYGFPRSHRQRTRMFLGF…	NTRG	GTCAACTACCCCGTCTAAAGACGGAGGCATGAAGCCTCGAAGTTGACCAGCCTTAGCCCTAGCGGGCTACGTTATTCCGGTCAAGATACCCCGGGATGCGAGAGCCAGTCCCGGGTTCTATCGTCCGGCATTAAACAGGCATATGGGGTTGAAGCCAGTGTGCCGAACGCAAAAAGCCAGAATAACATTGGCGAGGCTCACATTACCCATTTAAGGAGAAAGGAAGGTAACTTCC	x
UZOQ01000009.1	UzoqIscB-2	human gut metagenome genome assembly, contig: NODE_9_length_209811_cov_5.401600, whole genome shotgun sequence | SOURCE: WGS DATE: 2019-06-06 GENOME_ID: 279611 CONTIG_ID: 8 GENOME_ACC: UZOQ01.1	MAVVYVISKSGKPLMPTTRCGHVRILLKEGKARVVERKPFTIQLTYESTEETQPLVLGIDPGRTNIGMSVVTESGESVFNAQIETRNKDVPKLMKDRKQYRMAHRRLKRRCKRQRRAKAAGTVFEEGAKQRLLPGCSKPITCKSIRNKEARFNNRKRPAGWLTPTANHLLVTHLNAVRKVQKILPVTKVVLELNQFAFMAMDNPKVQRWQYQRGPLYGKGSVEEAVSMQQDGHCLFCKHGIDHYHHVVPRRKNGSETLENRVGLCEEHHRLVHTDKEWEAKLSSKKAGMNKKYHALSVLNQIIPYLADQLADMFPGSFCVTSGQDTYMFREKHGIPKDHYLDAYCIACSALTDANKVSVPKGKPYMVRQFRRHDRQVCHKANLNRSYYSDGKLVATNRH…	NTAG	CGCTCTTCCAACTTAATGGTTGCGGCCATGAGTTGAAAGAGCACAGGCAGAGACATCCGTAAGGTCGAAAGGCCGGACGCACCCGGGGATTTCCCCAGTTCCCGGCACTGCATAGCGGATGCCAGTTGGTAGAGCAATCTATCAGAAAAGCCAGGGGGAACAATCACCTCTCTGTACCAGAGGGAGTTTTAACAAAGGAGGAACGGACG	x
JAAXHC010000956.1 (CR)	PbaIscB-3	Candidatus Poribacteria bacterium isolate Plut_88879 unfiltered_Plut_88879_genomic_contig_807502, whole genome shotgun sequence | SOURCE: NCBI_Prokaryotes DATE: 2020-04-22 GENOME_ID: 331523 CONTIG_ID: 955 GENOME_ACC: GCA_012271095.1_ASM1227109v1_genomic	MFKVAVIDSKKNVLEPCHPAVARRLLRERHAAVWCKHPFTIILKRSIDTEEIVTSEYQLNWDPGSKTSGFAVLDAENSIVLKAELHHRGGKIKTYLAKRAGFRRGRRTRNLRHRPARWANRSRKVPVLTPDGWVYKSADETDPSKDSSKTQNKFVRVSHAQLKDPRYQWSRIQKRKRKKFTPEMTNAKVARLTRDELIQQIKMRDKKATSETLTSKTLGDLRRLLKSKLRNTPPVKQRWERKRIAHKKRSENGWIAPSLMSRVFNIETWTRRILKLYPIKRLAIEHVKFATQLLENPDIHGIEYQQGTLWGREIREYLLELTNRKCAYCGKGGQRLEVEHIIPRSHKGSSRIDNLTMACHACNEKKGALVGDALEKQYPDIAKKVKSALQKSKRGLSDA…	NGG	GTTGTCGCTTGGGCTTGCTTAGGTTGCAACGCTATGTAAGAACATAGGCGGTACCTACGATCTGTTTCAAGGTTTTGCTGTCGACCCCCAATTGTGCAAAATTACCGGGAGGTCGACAGCAACCGATTGCAACCTACGCCCAAGTGACATCTAGTCTTAGGAAATGCCGCAAGGCATTTTGACTACGTTATTCGTGATATAGACACCTCCAGATACATGAGCCAGTCGGGAGCTCTGTCGGGGCAACGTAAACAGCTTTACAACACGCTGTCGACCCTGTGCCTTTATAGATTATCTCTGTAGAGGCAAAAGCACGAATAACTTTGACGAGGCTCACTTTACCTCT	x
OLOO01001291.1	OlooIscB	human gut metagenome genome assembly, contig: NODE_1291_length_17240_cov_24.493104, whole genome shotgun sequence | SOURCE: WGS DATE: 2019-01-27 GENOME_ID: 7852 CONTIG_ID: 1290 GENOME_ACC: OLOO01.1	MTNDYVFVVDRKGNPLMPTKRRGRVRHLLKEGKAVVIKTHPFTVKMKYDAGHYTQPMYEGIDSGRQNIGNAVSRENGENVLLEDVRTNNKSIKKNLMKRKAHRQERRRNNRHSRQRKAIHDGTEIKNGDDDKWHTDKDCKSVKVSYPAADNAVTHKVIRGKEGKFANRKRPDGWITPSARQIVQLTLNMVKETCSIMPIRRISFERVAFDFQKLANQNIHAWEYGKGPLYGFKTYKDYIYSEQQGKCPFCGKPITQYHHIIPRSAGGIDNVKNIIGLCDEHHTMVHNDVAFAETLSDAKAGVEQEYYAGLLNSAVPALIEALSVYCKEKGIELLITDGRTTRETRVKYGFDDKKDHCIDAYAISLADRNVKNISFAGHIIMKRRYKKKSKNIISARNQR…	-	CAATGGCATTAAGTTAAGGATTTTGGAACGTTTAGAGTCCCTCTAAATGGCAAAATTGTCTGAACTTTCGAACCATTGACACGCTTTTTCTGAAGCAGTTGTTCTACTTCAGATGAAAATAACACTGCCATTAAAAGCAATCACTCAATCATGTCTGTGCAATCCAGCACAGGCATGAAAAGAGGGTTGCCTTGCGTACCCTGCGACCCTGCATAGTTGCACGCAAAAGCATTAGGGTTTCGACTCTGACATGCGTACGTCAGGTGGACAGTGACATTGTGAATGCAGGTATGTAACTGAACAACAGTTGACATACAGCACCGTGCTTCGGCACGTATTATCACTGCAGTGTGATTAGAAAGGCCAGCAAT
OMTW01000291.1	EbaIscB-5	uncultured Erysipelotrichaceae bacterium isolate hRUG876 genome assembly, contig: NODE_15562_length_7358_cov_8.175, whole genome shotgun sequence | SOURCE: NCBI_Prokaryotes DATE: 2019-01-27 GENOME_ID: 192918 CONTIG_ID: 65 GENOME_ACC: GCA_900314075.1_Rumen_uncultured_genome_hRUG876_genomic	MSRNADLRRAGVKPVYVVAKDHTPLMPTYRRGRVNHLLKEGKAVVINANPFTIRLKFDSKKFTQDLYAGIDTGRENIGSAVSNDDGENVYLADTRSNNRSIKKNMQERAGYRRERRRHDRQSKQRKAKHDDTELKNGDDDVCRSKHECKSVKISYPGAEKPVTHKVIKGKEGKFNNRKRSEGWITPSARQLIQITMAEVKQMCEIMPITHLSIERVCFDFHKMDDATVYGWKYQKGPLYGYKSYKDYIWDQQDGKCALCGKPIEEYHHIIPRSQKGSNQVKNIIGLCKHCHDSVHNDEETQKYLFKLKEGSYVQHEVSLLNSVMPALIDELSVFCAEHGIELIVTDGHTTNDTRDKYGLMKDHSSDAYAISLAGRTPAHVMYAPVIYQKRRFKKKSGGM…	-	CAATGTCACTAAGTTAAGGAATTTCTTATGATCTTCGGGCTGTTAGAGTCCCTTAATTCAAACATTGACACGATTTTTTTCTGACAGGTTTGAAAGTGCTTTACCTGTCAGAAGACACTATCAATGCACCTATTGCTCCTGCACAGGTGATAGCTCTGCTTCAGTTGATCAGTGATATTTCGAATGCACAGTATTCTCTGTTCAGCATGCTTCTTTCAAGGCACGCTGAACACTGGAATACATGATCCGGGCTATGCCCGATTTACAACCCCGCAAGGGGTAGGAAAGGAATTTATTC
Ga0373625_0005570	YnpsIscB-3		MKVFVLSSDKKPLDPCNPARARKMLNQGKASVFKQYPFTIILKSCWSFMVKTSEYRLKIDPGSKVAGLAIVSSKGEAVFACEVKHRGYTITDLLKSRRGIRRSRRNRKTRYRKARFMNRRRQGQFSPNISIDEEKNIKGKGWLPPSLCSRMYNVETWVRRLRKLCPIKTISYELTKFDTQRMQNPDISGVEYQQGELAGYDVREYLLEKYERKCVYCGAKDVPLEVEHVIPKDKGGSDRVSNLVISCRKCNMRKANKSIEEFLKSKPDQLANIKIQLKEPLKDTASMNATRWALFNKLKALGLPIEIGTGATTKYNRSRLDLPKEHWIDAACVGLSTPDNLDISNTKPLCIKAVGHGSRQMCRVYGLSCKGQKSESGKVKMPGYPRSKAKSLKCYGGIQ…	-	GTTACTAAGTCACTATGTTTGAGTCAAAAGACTCAAACATAGCCGAGAAATCGGGATAGTAACCAGACTCAGCCCTGAACCAGATTCAGGGCTACGTTATTCATGTCATGATACCCTGAGATGCGCTGCCAGTCTCAAGCTCTATCGTATAGCATTAAACAGGACGATGGAACTAAGCCAGTGATTATACATGACAAGCATGGATAACATTGTCGAGGCAAACATTACCCCAGAAATGGGAGACGCCCCTTGCGGGGCATTTTGAAA
Ga0315279_10006409	YnpsIscB-4		MVFVISSDKKPLDPCNPARARKLLNQGKASVFKQYPFTIILKSRWSFVSKTSDYRLKIDPGSKVAGFAIVSAVSNKVIWSAEIQHRGSIIKRLLEARRGIRRSRRNRKTRYRKARFMNRRRQGQFSPNISIDEVKQIKGKGWLPPSLCSRMYNVETWVRRLVKLCPIKTISYELTKFDTQRMQNPDISGIKYQQGELAGYDVREYLLEKYERKCVYCGAKDVPLEVEHVIPKDKDGSDRVSNLVISCRKCNMRKANKSIEEFLKSKPEQLAKIKRQLKEPLKDTASMNATRWALFNNLKALGFPIEIGTGATTKYNRSKLDLPKEHWIDAACVGLSTPDNLDVGNIKPLYIKAVGYGSRQMCDVYGSSCHGQKSESGKVKMPGYPRSKAKSLKCYGGIQ…	-	GTTACTAAATCACTATGTTTGAGTCAAAAGACTCAAACATAGCCGAGAAATCGGGATAGTAACCAGACTAAGTCCTGAACCAGATTCAGGGCTACGTTATTCATGTCATGATACCTTGAGATGCGCTGCCAGTCTCAGGCTCTATCCTATAAACTAAACAGGACGATGGAACTAAGCCAGGGAATATAGTATGACAAGCATGGATAACATTGTCAAGGCAAACATTACCCCAGAAATGGGAGATGACCCTTACGGGTCTTTAGGAAAT
PYIY01000178.1	PbaIscB-4	Candidatus Poribacteria bacterium isolate PCPOR4	MSKVPVLDTHKRRLEPCHPAVARRLLRNGQAAVYKRYPFTIILKREASSPKTTDYMLSIDPGSKCTGFAITDSENNIIACFELHHRGAAIKKGLSNRAGYRRSRRTRKRRHRPARWQNRSRKAPVLTTDGWKYKSFGQSSKDWIAPSLMSRVFNIHTWVNRLSKIYPISRLAVEHVKFDTQLMENPEISGVAYQRGTLFEAEVWEYLLEKFGRKCFYCGTKNVPLEKEHILPKAKGGTNRVSNLTVSCRDCNIKKGNCHPDEIEGELGKRVQSALRAAKKPLKDAQTVNTIRWKIVETLKATGLPIIHGTGGKTKWHRKQAGLPKTHYYDAACVASVPKLPAPPSVLAIHAVGYGHRRDLGGFQTVQTAPGFKRPYTRVENANGFQKLETVAMQTKKGR…	NGG	GTTCATCGCTTGAGCGTGCTTGCGTTGAAACCTGATGTGTAAAGTCAAGCGTCATCAAGCGTGAGACTTCTGAGTTTGCAGTCGATCGTCAGTTGTGTAAAATCATACTGCACATCGACTGCAGTTTCAACGCAAAGCATCTCAAGTGATGTCAAGACAAGCCTCATTTTTTGAGGTTGTGAAATTAAGCATTAAATCCGTTATCTATGTGATCACACCGTTGTTGGGTGCATAAGCCAGCCTGACGCGCTGTGGCAGGGAAGCAGATCGCTTTACAAAACGCGAGACAACCCTGTGTAAAAAGCATTTTTAACACTGTCGAGGCTTACATTACCACCTTTATGGTGAGGACATTATGTCAAAAGTT	x
Ga0315285_10040868	YnpsIscB-5		MQQLRGKFKNVPRSTTLAPCSTTSILNREKTPYPLIGARCIEEQRTRNDGEVNHQQHRAGQNLRVSGIVYVLNLRGQPLMPCRQQKSKKLLKEGKAKVIKRSPFTIQLLIPTGETKQEINLGIDTGFGNIGFSATTKKQELISGTLILDGKTKERLEEKLMYRRGRRNRHHWYREPRFDNRTRKDGWLPPSIERRYLTHLNLILKIHQILPITNIILEVAKFDIAKIENPEISGIGYQQGNLYDYQNMRSYLMSREHGKCQFCGNDFKGQSSHIHHIKPRSKGGNDRSNNLVLLHETCHKEIHDQHLEKKLKSNSKDYKHSTFMNIINKKFRQDIPELKITYGNITWVKRNNLNLEKNHINDAFVISNGTNQIRIKSVEIKQVHRNNRVLQLNRKGFKP…	-	GTATCTTCCATGCGCGCGAGGGTCGACCTCAAACCGTGGTGGATATTAGCCAGCTTAAAATTAATTAAAAGGAGTTAATTGAATGCAGCAGTTACGAGGAAAGTTTAAAAACGTACCAAGGAGTACTACACTAGCTCCTTGCTCTACAACTTCTATATTAAACAGAGAAAAAACGCCATATCCTTTAATTGGTGCTCGGTGTATAGAAGAACAACGGACTCGTAACGATGGCGAAGTGAATCATCAGCAACATAGAGCTGGCCAGAACTT
PWJC01000034.1	BbaIscB-4	Bacteroidales bacterium isolate CSSed10_131 CS-Sed10-C170043	MKKLVYVVNKNEKPLMPCKASKAKKLLKNEKAEVFEYEPFTIKLKFGASGYKNKVVLGIDTGSSNIGIAAVCGNRVLFQAEAKTKTSLIVDRMTKRASYRRTRRNRKTRYRKPRFDNRKRKDGWLPPSIQENVEMHIKMIKMVNKILPVTKIIIETAQFDTHALKEGKYKLNNFEYQKGPLYKEENLKMYIRKRDKYLCQMPKCKEEKGVLECHHIIPRRKGGTNKPENLILLCEKCHKKITGKEEQFIDIFYSITKGKRINTKDFARTQAGKTKIVELAKTIAPVEQTIGAITKVDRKKIGLPKTHYNDAVAIASQGRKIKTLNYYYKFVNKGRGQYQLRKGIRSQMIAQSPEREIEGFKRWDKVKVIDTGEIGFINRKRTSGQFGISDIEGKTIYGS…	-	CTAACATGCTACTATTCAAAGCTTAAGCAAAGAATGCAGCTAACCACTGCTATGTTAGCAGCCTAAGTCCGAGAAACGTTATTTGATAAGGGATGCAAATAACTGGGACTACGTTATCGATAAAGTTAAAAAGAATTACCTTTTTTCGCAAACTGTTTTCCCGCAGAAACAAACGGGGTGTTTGCGAAAAAAGATAGGCTATCACACTCTAGAGTGCTTCCCCAGCTTTAGACCCTGTG
CACZYK010000028.1	CspIscB	uncultured Clostridium sp. isolate RUG13060	MTNYVFVIDANGKQLAPTKEQKAWYLIRKKGATLVNKYPMVIQLNKVIKDNNICKDEIRCGIDDGGLHVGIALIQRCQTKNKVLFKGTIEQRNDVKHLMQVRKKYRQYHRYHKRYRPARFNNRSSSKRQSRIAPSIFQKRQAIIRVINQLNKWINIKNYWLEDVSIDIRALTDGYKPYSWQYQKSNRLDENIRKAIILRDGCKCMECGKANCRLEVHHIKPRRLNGSNTIDNLIILCKKCHQKTEGKEELFMNKYFSLLGKSKDNKNLNYASHVMIGKNWLREQLSNLGELYLTNGGDTANKRIDWNIEKTHSNDAICITELKPDTTDIKDWIIKAMRRQSKAKTDNVLGIKHRDLVEYKYKNGEIHRGYVTALYPEIKALNFQSPTKHCKKVNARKCK…	-	AGGACTAATTGCTAAGTAATCAAATATATAGAAATATGTGTTTGAACATAGACAAAAGAGGACAGATTAAATCTTTTGTCTATGTCTTAGCAATAGGTCTCAAGGCTTAGTGACTGCTACTATCGAAAGATATGTTGCAGATATGAACTACGTTGTACAGTAAGGTAAAGACACACCAATGGATGTAATTCTCAGTCCATTGCTCTGTGAGTGCCAATCAAGAAACAATGCTAATGTCCTGCATTGATAACAGAGAAACACATATCCTCTGTATGACATTGCCAAGAGGAAAAATACTCCGAAAGGAAGGTGTCAGAA
FQUW01000049.1	DauIscB	Desulfotomaculum australicum DSM 11792	MVFVLDKRKKPLMPCTEKRARLLLERGRAVVHRMSPFTIRLKDRTAEESRFQPLRLKLDPGSRTTGFAVLREDTPNRSEVILLGEIHHKPGVKDRLDARRSQRRSRRNRKTRYREPRFNNRHPEKCAACGKNARHGSRYCRPCEKAKNFVGNGHREKRLVPSLEVRVNQTLSMVDKLTRWLPITAISTEHAKFDTQLMQNPDISGVEYQQGELFGYEVKEYLLEKWGRKCAYCGKEGVPLEVEHVVPRNPKRGPKGTDRISNLTLACEECNKAKGNLQPKEWLEKLKQSRRKLDQVRAENLPKILRKLKEPLRDAALMNTTRWVLYDRLKKTGLPVECGTGARTKYNRLRMGLPKTHYFDACCVGESTPENLAIEQEYVQVWTALGRGSRKMCNTDKYG…	GTGA	GTCATAGACCCCACGCCTAAAGGCGGGGGCTTGGCCGGGAGGTAACTCCCGGGCAGGTCTCCACTTTAGGTGGAAAGCTGCTCTCCGGAGCAGCGCTATGACCCGCCTCAGTGTGGGAGCCTGCGGATCGGGCGGTTGAACCACGCTGCGTTAAGGGGGCCAGCACACCCTGGGATGCTTCTCCAGTTCCAGGCCCTGTGGTGCGGCATTAAACAGCGAGCGGGGGTGTCAGCGAGCAGTGTGCCGCACGCAAAAAACCTCCTTAACATTGGCCAGGAGAGACGCCCGGGCGGGTCCGGCCCGGGCGCGTCACAAGCCCCGTAAGGGGTCTCCGAAAGGGGAAGGTTTTC	x
FQVH01000026.1	CfiIscB	Caldanaerobius fijiensis DSM 17918	MVFVLDKKKKPLMPCTEKRARKLLQSGRAVVHRLMPFVIRLKDRTAEESNFQPLRLKFDPGSKATGFSVLREESAEKSAAIIMGEIHHKQGIKDSLDSRRALRRGRRNRKTRYRKPRFDNRRREEGWLPPSLEARVEETVRAAEKLMKWLPITSISTEHVKFDTQLMQNPEISGIEYQQGELYGYEIREYLLEKYGRKCAYCGAENVPLQIEHVVPRNPKHGPRGTNRVSNLTISCERCNQDKGNKQPEEWLEELQKSKRKIDRVRAENLLKVIANLKKPLKDAAMMNATRWALYERLKRTGLPVECGTAARTKKQRIEHGFPKTHYFDACCVGASTPKTIEIKTKYTEIWTAVGRGSRKMCNTDKYGFPISHRQRKKRYFGFQTGDVVEAEVPSGKYK…	-	GTCATAGACCCCATGGCTGAAGCCAGGGGCTTGGGGACAAGCCCTGCAGCTAAGCCAGACCTATGACCAGCCTGAGTGCCGGAGTTCAGCCGGAACGATGAAGGCACTACGTTGGGAGGGTGCACACCTTAAGATGCATTCCCAGTCTTCTGCCCTGTGGCACAGCGTTAAAAGCGAGCAGGGGTGCAGCGAGCGGTGCGCTGTGCGCTAAACCCCTTCCAACATTGACGAGGGAAGACCGCGGATCGGCAATCCGCGGCGTCACCAGCCCCGTAAGGGGCTCCGAAAGGAGAGAAGGAAGA
Ga0307928_10020951	AceIscB-2		MTQKVFVIDADGKQLLPTHPARARKLVQAGRAQVHQVVPFTIQLARVVENPVGTFTVGIDDGAKHVGIAMVNEHTKEVVFRGTVRLRQDVTRKMTQRAAYRRTRRNRKLRHRPARFLNRGRKGFLSPTIRQKKDSILRVIRDLGKVLHITKAVVEEGQFDISSMAAGRKLVGAEFQQSEYEGRNFRAKVLWRDRYKCTRCSSTEWLQAHHIKPKSVGGGNSPSNGLTLCRTCHKELHDGLWVLTARPKRFLYPAHLQAGKKYLREGLRSCGLAVNTCCGWMTKLWRDTLKLPKAHDLDAVAMVCRAYRPTITERMFTIIPRRTKVWEDNPTKKCHERMGFRHWDLVRARHRSRGVVVGSVRSLKERGLTLRTHGDSNFPVSYSKTQLLWRPKGLVYIGV…	-	GGAGCTTCGTGAAAGGTAGACAAAACTGGACATGCGGCTTTGAGGCTAAGGAGGAGTGTTAAGGTGAACCACCAGAATAAAAATGGTGGAACTAAGGGTGAGACTCCTACGTTCTCCGGGTTGTCCTTAAGGACAGCTACCCTGGAATGTGTCCAGTTCCAGGCTCTAGCGGTATCAAAGGACGAAACAAGACCTGAAATGGTTGGTAACATCTTCGATACAACCAGAGGCCCGGAAACTTTGCCGAGGACAACAATTTCCCTTCGGGAGGTGTCTTAA
NAKF01000010.1	BlmIscB	Blautia sp. LMAG:14 MEG_14_10	MTSYAFVLDANGKQLAPAKEQKAWFLIRKKRAALVSKYPMVIQLKKEIPENEICKDEIRCGIDDGGLHVGIALVQKCKTKNKVVFKGIMEQRNDVKHLMEVRRSYRRYHRYHKRYRLARFDNRKSSKRKKRIAPSILQKRQAIIRVIHWLNKWINITNYWLEDVSIDIRALTDGYKPYRWQYQKSNRLDENIRKAAILRDGGKCMECGKLNCRLEVHHIKPRRRNGSDTLDNLITLCESCHQKTEGQEELYMDRYFSLLKSSDHKNLNYAQHVMIGKEWLRKQLSSLGVLYLTNGGDTANKRIDWNIEKSHANDAVCITNLQPDTYDMKEWTVKPMRRQSKAKTDNVLGIKHRDLVEYTFKNGETHRGYVTALYPEQKAINFQSSTKHCKKVNARKCKL…	-	GGGACTAATTGTTAAGTAACCAAAAACATAGAAATATGCATTCAAATATAGATAAGAGTGGACACATGAAGTCTCTTATCTATAGCTTAACAATAGGTCTCAAGCCTAAGTGACTGCTACTGTCGAAAGACATGTTGCAGATAGGAACTATGTTAAGCAGTAAGGTAAAGACACACCTTTAGATGTAATCTTCAGTCTGAAGCTCTGTGAGTGCAAACCAGGAAACAATGCTAATGTCCTGCATTGATAACAGGGAACCACAGATCCTCTGCTTGACTTTGGCACGAAGAGAAATTCTCCGTAAGGAAGGTGTCAGAA
OGYN01000379.1	OgynIscB	human gut metagenome genome assembly	MTMRYVYVLDVDGKPLMPTCRYGKVRRMLKSGQAKTVDTLPFTIQLTYQTKTKILQPVTAGQDPGRTNIGLAAAREDGTDLYRSHCETRNKEIPKLMAERLAHRRASRRGERLARKRLAKKFGTIAKKLNGRLLPGYKEPLAVKDIINTEAKFNARLRPEGWLTPTATQLLRTHLNLLERVSRILPVTDVAIEINRFAFMELADPDKKHSEIDFQHGALFGTGGLEQAIREQQQDRCLLCGKRDIEHFHHIIPRTKRGSNTIANLAGLCEQCHTLVHQSEEAKNRLEEKKQGLTKQYGGTSVLNQIIPSLVKELEKRYPGQLHLMTGRDTKAFREKHGLEKDHDVDAYCIAASRMENIKPKIQTEPFEIQQFRKHNRANIHHQTERTYKLDGKVIAKNR…	-	GTCAATAACCCATGACTAAAGTCACGGGCTTGTCCCGTGTCCTCTTGGTCTAAAGGTTATTGAGCAGAGCAATGACACATCATCGCCCGGTGGTCACTTCAAGCTGCCGGCTCCGGCTAGGTGTGCCTATGCTATGGAGACTTAACGGATTCATCGTGGATACTCTCATGGAGTGTCCATGATATCCGGCTTACAGCAAAAGAAAGAGGAAC
OIXA01000062.1	OixaIscB	human gut metagenome genome assembly	MRYIYVLDMNGEPLMPTCRYGKVRRMLKSGQAKAVDTLPFTIQLLKPTKTRILQPVIAGQDPGRTNIGMAAVRSDGTELYRAHIETRNKEIVSLMNDRRSFRQASRRGERLARKRLAKKLHTTARHLNGRILPGCKEPLAVKDIINTEARFNNRLRPEGWLTPTATQLLRTHLEAFRKLSGILPVTEVVLEVNRFAFMQLDNPDMEKRDIDFCRGPLYGTGGVKAAVSLQQDGLCLLCREWEIEHYHHIVPRSRRGSNTISNIAGLCKKCHERVHKDQAAAERLQSKKDGLSKKYGGTSVLNQIILSLAEELGIRYPGHAHVTNGWNTKEFRKKHELEKDHDIDAYCIAASILEDVQPVMQTEPYEIKQFRRHNRARIHHQTERTYRYDRKIIAKNRKK…	ATAAA	GTCAATCACCCATGACTGAAGTCACAGGCTTGCTCCGGTAAGCTTGCGACGGAGGCTTGAGTGATCGAGCAGAGCAGTGACATACCGTTCGCCGTGCGGGTGACTCCAAGCCCCACGCTCCGGTTAGGTATGCCCATGCTATGGAAACTTAACAGAAGCTGTCAGGACCGGATATCTACCGGGCCGGAACTGGCGGTGACTGGCTTACAGCAAAAAAGGAGAACT
OLOQ01005824.1	OloqIscB	human gut metagenome genome assembly	MRYVYVLDVDGKPLMPTCRFGKVRRMLKSGQAKAVDTLPFTIQLTYKPRTRILQPVTLGQDPGRTNIGMAAVRFDGKELGRFHCLTRNKEIPKLMADRMATRRASRRGERLARKRLARKLHTTAKHLEGRMLPGCSEPIAVKDIINTESRFNNRLRPEGWLTPTATQLLRTHINLFRKLSGILPVTDVTVELNKFAFIQLDNPEMKKREIDFCHGPLCGTGGLEAAVKEQQDGKCLLCGKESIGHYHHIVPRSRRGSNTIANIAGLCPKCHELVHKDADTAERLTEMKTGLTKKYGGTSVLNQIIPKLVETLADLFPGHFHVTNGWNTKEFREKHHLEKDHDVDAYCIACSHLKPEETLVETEPFEILQFRKHNRAIIHHQTERTYKLDGVTVAKNRKK…	RTAAA	GTCAATGACCCATGACTGAAGTCACGGGCTTGCAAATGCAGGTCCTGATGGAAGAAAGGGTTACTGAGCAGAGCAGTGACATGTCATTCGCCGCGGGGTGATTCCAAGCTCCGCGCTCCGGCTAGACATGCCCATGCTATGGAAACTTTAACGGTATGTGCGGTTTTCCGCTCATACCGGCTTACAACAAATAAGGAGTTATTAG	x
ORKL01002483.1	OrklIscB	human gut metagenome genome assembly	MRYVYVLDVDGKPLMPTCRFGKVRRMLKSRQAKAVDTLPFTIQLTYKPRTRILQPVTLGQDPGRTNIGMAAVRFDGKELGRFHCITRNKEIPKLMADRMAARKASRRGERLARKRLARKLHTTAKHLNGRILPGCSEPMAVKDIINTESRFNNRLRPEGWLTPTATQLLRTHINLFRKLSGILPVTDVAVELNKFAFMQLDNPEMKKREIDFCHGPLYGTGGLEATVKEQQNGKCLLCGKEPISHYHHIVPRSRRGSNTIANIAGLCPKCHELVHKDADTAERLTEMKTGLTKKYGGTSVLNQIIPKLVETLADLFPGHFHVTNGWNTKEFREKHHLEKDHDVDAYCIACSHLKPEETLVETEPFEILQFRKHNRAIIHHQTERTYKLDGVTVAKNRKK…	RTRAA	GTCAATGACCCATGACTGAAGTCACGGGCTTGCAGATGCAGGTCCTGATGGAAGAAAGGGTTACTGAGCAGAGCAGTGACATGTCATTCGCCGCGGGGTGATTCCAAGCTCCGCGCTCCGGCTAGACATGCCCATGCTATGGAAACTTTAACGGTATGTGCGGTTTTCCGCTCATACCGGCTTACAACAAATAAGGAGTTATTAG
ORRR01001554.1	OrrrIscB	human gut metagenome genome assembly	MRYVYVLDVDGKPLMPTCRFSKVRRMLKSDQAKAVDTLPFTIQLTYRTKTRILQPVTLGQDPGRTNIGVAAVRSDGKELGRFHCITRNKEIPKLMADRMAVRRASRRGERLVRKRLARKLHTTAKHLEGRMLPGCDKPLPVKDIINTESRFNNRLRPEGWLTPTATQLLRTHINLFVRLAKILPVTDVAIELNKFAFMQLDNPEMKKREIDFCHGPLYGTGGLEATVKEQQNGKCLLCGKEPISHYHHIVPRSRRGSNTIANIAGLCPKCHELVHKDADTAERLTEMKTGLTKKYGGTSVLNQIIPKLVETLADLFPGHFHVTNGWNTKEFREKHHLEKDHDVDAYCIACSHLKPEETLVETEPFEILQFRKHNRAIIHHQTERTYKLDGVTVAKNRKK…	ATAAA	GTCAATGACCCATGACTGAAGTCACGGGCTTGCAGATGCAGGTCCTGATGGAAGAAAGGGTTACTGAGCAGAGCAGTGACATGTCATTCGCCGCGGGGTGATTCCAAGCTCCACGCTCCGGCTAGACATGCCCATGCTATGGAAACTTTAACGGTATGTGCGGTTTTCCGCTCATACCGGCTTACAACAAATAAGGAGTTATTAG	x
ORTI01005100.1	OrtiIscB	human gut metagenome genome assembly	MRYVYVLDVDGKPLMPTCRFGKVRRMLKSGQAKAVDTLPFTIQLTYKPRTRILQPVTLGQDPGRTNIGMAAVRFDGKELGRFHCITRNKEIPKLMADRMAARKASRRGERLARKRLARKLHTTAKHLNGRILPGCSEPIAVKDIINTESRFNNRLRPEGWLTPTATQLLRTHINLFRKLSGILPVTDVAVELNKFAFMQLDNPEMKKREIDFCHGPLCGTGGLEAAVKEQQDGKCLLCGKESIGHYHHIVPRSRRGSNTIANIAGLCPKCHELVHKDADTAERLTEMKTGLMKKYGGTSVLNQIIPKLVETLADLFPGHFHVTNGWNTKEFREKHHLEKDHDVDAYCIACSHLKPEETLVETEPFEILQFRKHNRAIIHHQTERTYKLDGVTVAKKRME…	-	GTCAATAACCCATGACTGAAGTCATGGGCTTGCAGATGCAGGTCCTGATGGAAGAAAGGGTTACTGAGCAGAGCAGTGACATGTCATTCGCCGCGGGGTGATTCCAAGCTCCGCGCTCCGGCTAGACATGCCCATGCTATGGAAACTTTAACGGTATGTGCGGTTTTCCGCTCATACCGGCTTACAACAAATAAGGAGTTATTAG
QAXR01000026.1	GeoIscB	Geobacter sp. DSM 2909	MNGVLVVSNTRKPLMPTSQARARMLLTIGKAAVLRRFPFTIILKDRADGNVQPVRVKVDPGSRETGISLVNEANGVLIFAMVLVHRGRQVKSSLDSRRAIRRSRRNRNTRHRAPRFDNRARAKGWLPPSLQHRVETVSTWTKRFGRFAPIVSVSMELVRFDLQQMENPEICGVEYQQGTLAGYEVREYLLGKWDRRCSYCGAENVPLQVEHIVARTNGGTNRINNLCLACEPCNVRKGTQLIDVFLKKKPEVLAKVLALAKHPLMDAAAVNATRWALFTRLKDSGLPIEAGSGGKTKFNRSLQGYPKAHWIDAACVGQTGEAVILNPNLIPLVARATGHGCRQVTRTDRFGFPRQAAKAGGSAFGFRTGDMVRAVVPKGKHVGVHVGKVAIRATGSFDV…	DTGA	GTCAACTACCCACGACTAAAGTCGTGAGCTTGTAAAGGCTCAGGTTGACCAGCCTAAGCACTTTGCGTGCTACGTTATCACGGTCATGACACCCTGGAATGCGAGCCAGTTCCAGGCTCTGTCGGCATGGATTAAACAGTCCTTAAGGGTACGGGGCGGTGTCTATGTCATGACAAGCCGCGATAACTTTGGCGAGGCAAACTTTACCCGCGCAAGCGGAGCGGCGGCCCGTAAGGGCTTATGAAA	x
RSCK01000025.1	CcuIscB	Chroococcidiopsis cubana SAG 39.79	MQNYVFVVDTNKQPLNPISPARARELLTKQKAAVFRMYPFTIILKHAVLNPAPKPLTIKLDPGSKVTGLAILEGENVIWVAELEQRGGIIKNALSARRSLRRSRRNRKTRYRPARFDNRKRKEGWLPPSLMHRVLTTETWVKRLCRYAPIAQVVMELVKFDTQKMQNPEIDGVEYQQGELVGYEVREYLLEKWGRKCAYCDTSGVPLQIEHIHPRAKGGSNRVSNLCLSCQRCNIKKGVKLIEEFLKKDNSRLEKIKQLARKPLKDAAAVSATRWSLFHTLKNLLPTTYCSGGQTKYNRTRLELNKQHWIDAACVGDVETIRLLTEQSLRIKCTGWGTRQMCGTDKYGFPIRHRERKQVHFGCRTGDIVKAIVTSGKKAGEYVGRLSCRKSGSFDITTT…	-	GTCAGCAACCCCCGACTTGAAGTCGGGGGCTTCAGGCAGATAACCTGAAGCCCTAGTTGACCAGACTATCGTTTGAGGCAAGTGTTAAAGACCTACTTTAGGATGCTTGCTAGTCCTGAACCCTAGAACCAGACGATTAAACAGACTTATTGGGTTAAGTCAGTGTCGTTTGGATAGTTACCGACCTCAAACAATGTCGAAGCAAACATTACCTGTAAAAAGGATGCAGCA
UOWA01008528.1	UowaIscB	bioreactor sludge metagenome genome assembly	MNNVVFVLDTDKRPMTPCSPARARQLMRQGEAAVYRRHPFTLILKEARPDAIVKALTIKIDPGAKTTGFALMDAAHRVLFAAELTHRGRAIKESLDARRALRRDRRNRKTRCRAARFDNRRRPKGWLAPSLQHRVATTMTWVGRFRRWTEIDAIALERVKFDMQKMQNPEISGVEYQQGALAGYQVREYLLEKFNRQCVYCGAKDVPLEIEHVHPKALGGSDRVSNLTLACRPCNEKKGATPVDVFLKGRPAVLAKLKAQLKKPLAAAAAVNATRNALFDALLATGLTVETGDGAQTKFNRTRQGYGKAHWIDAACCGDSGAAITLDPAMQPLRIQATGHGNRQMCGTDKYGFPIRHRQTIKRHFGFETGDLVRAVVPMGKRKGTHVGRLLCRASGSFD…	GTGA	GTCATGAACCCCACGGATGAATCCGGGGGCTTGTAAGGCCCCGCTTCATGACCAGCCCGAGAAAGATTATGCAAATGATCGATCTACGTTCGACAGGTCACGACACCGGCAGGTGCTTGCCAGCTTGCCGCTCTGTCGCTGCTCATCATGCTGCCGTATCTGGGGATGCGGCGAAGGTGGGTTGCATGACAAGCCTGTCGGACATGGGCGAGGCAAACATGACCGGCTGCGGGCAACTGCAGGCCGAGAAGGAGTGTTGAAACCATGAACAAT
UXQN01000682.1	UxqnIscB	human gut metagenome genome assembly	MRYVYVLDMNGKPLMPTCRYGKVRRMLKSGQAKAVDTLPFTIQLLRPTKNRILQPVIAGQDPGRTNIGMAAVRSDGTELYRAHIETRNKEIVSLMNDRRSFRQASRRGERLARKRLAKKLHTTAKHLNGRILPGCKEPLAVKDIINTEARFNNRLRPEGWLTPTATQLLRTHLEAFRKLSGILPVTEVVLEVNRFAFMQLDHPDMEKRDIDFCRGPLHGTGGVKAAVSLQQDGLCLLCREREIEHYHHIVPRSKRGSNTISNIAGLCEKCHERVHKDQAAAEKLQSRKDGLSKKYGGTSVLNQIIPSLTEELGNWYPGHTHVTNGWNTKELREKHELEKDHDIDAYCIAASILKDVQPVMQTKPYEVKQFRRHNRARIHHQTERTYRYDGKIIAKNRKK…	-	GTCAATCACCCATGACTGAAGTCACAGGCTTGCTCCGGTAAGCTTGCGACGGAGGCTTGAGTGGTCGAGCAGAGCAGTGACATACCGTTCGCCGTGTGGGTGACTCCAAGCCCCACGCTCCGGTTAGGTATGCCCATGCTATGGAAACTTAACAGAAGCCGTCAGGACCGGATATCTACCGGGCCGGAACTGGCGGTAACTGGCTTACGGCAAGAAAAGGAGAACT
JACRUV010000934.1	PlbCas9	Planctomycetes bacterium isolate NIOZ-UU5 NIOZ-UU_NODE_1031_length_39266_cov_8.67861, whole genome shotgun sequence | SOURCE: NCBI_Prokaryotes DATE: 2020-10-27 GENOME_ID: 366119 CONTIG_ID: 9 GENOME_ACC: GCA_014451015.1_ASM1445101v1_genomic	MPLPSTTIAIDYGAKYIGLALVEHAEGAPNRVLYACTVVVDPKPLKELVKPRADTRRLRRTRKTHRRRLRRLAQSLADVPNADQILRFCGRRGFSHESDDDQDEQTFRVSRARFFQSLEEEVEQAITPEFRERVLAACSKHLNRLRQPSAELRPARFENRGRSRCNWAGCRNNVPRAGHDIQGRLQQCIFLWLQPIFRESNEPERFRKSVDHWVRELAGLAKGHRRSKASTAYRKQINARKRTIYSHVRKRVRREASEETAAQFDSNWSDYYQSNLNNVIEGKDAGRVRYCRQHSAMFVDHIMASEPIPNREDIRDSDLISRTQQIVFRRLWRLIEGRFLPLAGGRIDRVVVERVAFDILSGPIKQRQKMPEDRAAEMYWHGPQAGFDGRRDMLKAEFG…	-	MPLPSTTIAIDYGAKYIGLALVEHAEGAPNRVLYACTVVVDPKPLKELVKPRADTRRLRRTRKTHRRRLRRLAQSLADVPNADQILRFCGRRGFSHESDDDQDEQTFRVSRARFFQSLEEEVEQAITPEFRERVLAACSKHLNRLRQPSAELRPARFENRGRSRCNWAGCRNNVPRAGHDIQGRLQQCIFLWLQPIFRESNEPERFRKSVDHWVRELAGLAKGHRRSKASTAYRKQINARKRTIYSHVRKRVRREASEETAAQFDSNWSDYYQSNLNNVIEGKDAGRVRYCRQHSAMFVDHIMASEPIPNREDIRDSDLISRTQQIVFRRLWRLIEGRFLPLAGGRIDRVVVERVAFDILSGPIKQRQKMPEDRAAEMYWHGPQAGFDGRRDMLKAEFG…
Ga0373625_0000600	YnpsCas9-3	Ga0373625_0000600 | SOURCE: JGI DATE: 2020-04-07 GENOME_ID: 312749 CONTIG_ID: 599 GENOME_ACC: YL18G_12A_MG_FD_$F_3300035701	MAMEVRGSKIMSTTLAIDFGSRNVGIALVQHCPDEPNRVLYAATLLVEAKPLKASVKPRATARRTRRTRKTHRRRLRRLAQALHGIPGVEGILRFCRRRGYSHDPEEPEDAETRALRFSREDFFQALRREIDRTIEPAERQRVLRACSRHLNESRRRAAELRPARFENRGTSKCQWEGCRRNVPRADHAFKERLQQALFAWLKPVFDVSADPQRLRRSIDHWIAELDGLARWHAKIDKADKEAAKEERESIDKRKRLVYKNLCARVRREAPKGVAEKFQKHWRKKYRRDLTNIVTGKRGGRVPYCREHSQRFVDFFLAGEQIPNRTDVREADLFGRTQQILFARLWRLTESRLLPLGGGRIDRVVVERVAIDVLAGKAKKRRELSETTAAEMYWHGPQY…	-	MAMEVRGSKIMSTTLAIDFGSRNVGIALVQHCPDEPNRVLYAATLLVEAKPLKASVKPRATARRTRRTRKTHRRRLRRLAQALHGIPGVEGILRFCRRRGYSHDPEEPEDAETRALRFSREDFFQALRREIDRTIEPAERQRVLRACSRHLNESRRRAAELRPARFENRGTSKCQWEGCRRNVPRADHAFKERLQQALFAWLKPVFDVSADPQRLRRSIDHWIAELDGLARWHAKIDKADKEAAKEERESIDKRKRLVYKNLCARVRREAPKGVAEKFQKHWRKKYRRDLTNIVTGKRGGRVPYCREHSQRFVDFFLAGEQIPNRTDVREADLFGRTQQILFARLWRLTESRLLPLGGGRIDRVVVERVAIDVLAGKAKKRRELSETTAAEMYWHGPQY…

## Sheet: Sheet2
Contig Accession	Key name	Source organism (if applicable)	Amino acid sequence	TAM	omegaRNA scaffold sequence	Tested in human cells?	Notes
Ga0099850_1002913	CasIscB-1	Freshwater to marine saline gradient viral communities from Chesapeake Bay - CB_1508_1D Viral MetaG	MSRVLVVDANRCPLAPCTPRRARLLLNSGKAAVLRRYPFTIILKQSYPTANPRPVRLKLDPGSKTTGIAVVTEATGEVVWAAELQHRGQLIKNALESRRSLRRGRRNRKTRYRPARWLNRKRTGPPVLSSADTVSTLGKWLAPSLQHRIEVIMTWVHRLRRYLPITAISQEIVRFDMQKMQNPEISGVEYQQGTLFGYEVREYLLDKWQRQCGYCGAKDKRLEVDHIVPRSHGGSDRVSNLTLSCEPCNKRKNQRPAAVFLAKKPEVLQKLQRQAKAPLKDAAAVNSTRYALLERLKATGLPVEIASGGRTKFNRSERQIPKTHWLDAACVGASTPEVLQWKAVKPLAIKAMGHGKRQVVNVDAYGFPRGKAKGIPVHPFRTGDIVRAEIPKGKYVGTY…	NAC		x	x		Listed as public on JGI website
Ga0348337_018242	CasIscB-2	Aqueous microbial communities from the Delaware River and Bay under freshwater to marine salinity gradient to study organic matter cycling in a time-series - Viral MetaG DEL_Aug_28 (v4)	MSRVLVVDADRCPLAPCTPRRARLLLNSGKAAVLRRYPFTIILKQSYPTASPRPVRLKLDPGSKTTGIAVVTEATGEVVWAAELQHRGQLIKNALESRRSLRRGRRNRKTRYRPARWLNRKRTGPPLLSSADTVSTLGKWLAPSLQHRIEVIMTWVHRLRRYLPITAISQEIVRFDMQKMQNPEISGVEYQQGTLFGYEVREYLLDKWRRQCGYCGAKDKRLEVDHIVPRSHGGSDRVSNLTLSCEPCNKRKNQRPAAVFLAKKPEVLQKLQRQAKAPLKDAAAVNSTRYALLERLKATGLPVEVASGGRTKFNRSERQIPKTHWLDAACVGASTPEVLQWEAVRPLAIKAMGHGKRQVVNVDAYGFPRGKAKGIPVHPFRTGDIVRAEIPKGKYVGTY…	NAC	GTTGTAGCCTCCACTCATTTTCGGGGTGCTGTCAGGGAGTGCCCGCGCTACCCTGCTTGGATGCTGGGCTGGAAGGCAAAAGGCGTTCAAAAAAATGGGCGGTGGTTGACAGTTTTCCGGAAATGAGTGCGGAAAAAATCCGCAGCTACAACCAGACTAAGTTCTTTGGGAACTACGTTATTGTCGTCATCATACCCACGGGTGCGTGCCAGCCTGTGGCTCTATGGTCGTGCATTAAACAGGGACTTTGGAGGGTGCCCAGTGTGTACGGCGTCAAAAGCGGCGATAACATTGTCGAGGCATACTTTACGTGACGGCAACGCTTCTTCGGAAGTTGCGCCCGATCGCTAGCTTTAAGGCTAATT	x	x		Listed as public on JGI website
Ga0208542_1002724	CasIscB-3	Aqueous microbial communities from the Delaware River and Bay under freshwater to marine salinity gradient to study organic matter cycling in a time-series - DEBay_Fall_15_<0.8_DNA (SPAdes)	MSRVLVVDADRCPLAPCTPRRARLLLNSGKAAVLRRYPFTIILKQSYPTASPRPVRLKLDPGSKTTGIAVVTEATGEVVWAAELQHRGQLIKNALESRRSLRRGRRNRKTRYRPARWLNRKRTGPPLLSSADTVSTLGKWLAPSLQHRIEVIMTWVHRLRRYLPITAISQEIVRFDMQKMQNPEISGVEYQQGTLFGYEVREYLLDKWRRQCGYCGAKDKRLEVDHIVPRSHGGSDRVSNLTLSCEPCNKRKNQRPAAVFLAKKPEVLQKLQRQAKAPLKDAAAVNSTRYALLERLKATGLPVEVASGGRTKFNRSERQIPKTHWLDAACVGASTPEVLQWEAVRPLAIKAMGHGKRQVVNVDAYGFPRGKAKGIPVHPFRTGDIVRAEIPKGKYVGTY…	NAC			x		Listed as public on JGI website
Ga0209096_1019243	CasIscB-4	Active sludge microbial communities of municipal wastewater-treating anaerobic digesters from USA - AD_UKC034_MetaG (SPAdes)	MVFVLDKHKKPLMPCSEKRARKLLENKKAVIHKYTPFTIRLRYDTDNAETEPLQIKIDPGSKETGIAIMQETENNLLLRYAGIVKHKLTVADDLEHRRQMRRGRRNRQTRYRPARFDNRRNSIKKNRFAPSLMSKVNSTANFVRKMRSLAPIEYVSVENVKFDMQKLANPEISGVEYQQGELFGYELKEYLLEKYGRKCAYCEAENVPLEIEHIIPKSKGGTDRADNLTIACVKCNQEKTNMLPKEYIEFLSKQKGEKAKIKIANFQKAIKNAKQTLKDAASVNTTRWILVNKLKEEFNEIELASGGRTKFNRHNQGLPKEHYFDAACVGACDKDIVVKTVYAVINKVMGRGNRQMIMPDKYGFARKPNGHRSRNKTKGGFMTGDYVKVKDVVGRAMAV…	NNG	GTCCCGCCCTCTCCATGGTAGCGTTGCAACCCTTTGAGTTCAGCCATTGAAGCCACTCAAATTATAGCCGTAACCAACAAAGCGGGATAAGTTCACGATCGGCGTATCGAGTTGTAACGCAACCATATTCAACGCGGGACCAGACTAAGGTTTTCGGAACCTACGTTATTATGCTCATGACACCTGCGGGTGCTTCTCCAGCCTGCTGCTCTGTCGAACCGTTCTAAACATGCGATTGTGTTAAGGAGAATAAGCAAGTGAACGGCTCGTAAAAAGGCATTATAACATTGTCGAGGAGAGATGAGGCTTTATGCCTCACGTTACAAGGCGCGTAAGCGCAAGCCTTCGGGCTTCTT	x			Listed as public on JGI website
Ga0208824_1000448	CasIscB-5	Active sludge microbial communities of municipal wastewater-treating anaerobic digesters from Japan - AD_JPNTR3_MetaG (SPAdes)	MVFVLNKHKEPLMPCSEKRARKLLENKKAVIHKYTPFTIRLKNEVEDCKVEPLQIKIDPGSKETGIAVIQEKEDKLLLRYAGIVKHKITVADNLKHRSQMRRGRRNRNTRYRPARWANRKNSTKKGRFAPSMLSRVYSTLNLVRKMKSLAPIQIVSVEHVKFDMQKLANPEVSGVEYQHGKLFGYEVKEYLLEKYGRKCAYCGAEKVPLEIEHMIPKSKGGTDRIDNLAIACVKCNQEKSNMMPKEYIEYLSKQKGDKAKTMIANFEKAIKDAKQTLKDAASVNTTRWVLCNKLKEEFGDVELASGGRTKFNRHNQGLPKEHYFDAACVGLCDKHIDVKTQYATINKIMGRGNRQTIIPDKHGFARGHRSRNKTKEGFMTGDFVKVKGITGRAIAVKSA…	NGG	GTCCCGCCCCAACCATAGATAAGGTGCAACCCGTTGAGTTAAGCCATTCAAGCCCGCTGCTTTTTGGCTGTAACATAAATCACGGATTAATTTTACCTTATGTGTAGCGGTTTGTAACTTATCTATTTACAAAGCGGGTCCAGACTAAGGTCTTAGAGACCTACGTTATTTTGCTCATGACACCAGCAGGTGCTTCTCCAGCCGGCTGCTCTGTCGAACCAGTCTAAACATGCGATTGTAAACACGGAAGGTACGCAAGTGATTGGCTCGTAAAAAGGCATTATAACATTGTCGAGGAGAGACGAGGCATATGCCTCGCGTTACAAGGCGCGTAAGCGCAAGCCTTCGGGCTGTAAAT	x			Listed as public on JGI website
Ga0172381_10003644	CasIscB-6	Leachate microbial communities from a municipal landfill in Southern Ontario, Canada - Leachate well 64-88 metaG	MVFVVDKNKKPLALCHSAKARKLLDRQEAVIINHYPFVIRLKKETEGEVKKTYCIKIDPGAKFTGLAILNNNEEIVFCAVIQHKAFEIKEKLTSRASLRRGRRARNTRYRKPRFSNRVSNKKAGWLPPSLRSRIDNITNWVKKLMAICPIGEIYFENVKFDTQLMENPDVNGVEYQRGELYGFEIQEYLREKTGFKCAYCGKEGTKEKLEIEHIIPKSRGGSNRVSNLTLACHKCNQKKGNKTAKEFGYPQVEVNAKKPLKDTAIMNSSRKAMFIELKKIGLPIKTGTGGRTKWNRVNQKLPKTHYFDASCVGIIPEKLEVKTEQVLNIKAVGRGKYKRTDTDKYGFPRAYRARLGYFQGFKSGDVVKSIYGIKSIVSVRAKGSFTLENKKNVSPKKCQ…	HGG	GTTACAACAGTCAATTTGCGAAAGTAGAGATGAAACCGATGGAAAAAGTATTAAAAAATGGCGTAAATACTGACAATAAAAAAGTAGTTTCTAAACTATTTTTCGCAAACTACTTTCTTGCAGAAAACTGCTGTCGATTTTCGAAACTACTTTCTTGCAAATTCCGAAAAGTGAAAACTTTTCATTATGTAACCAGCCAAAAGTCGAGTGACTACGTTAGAAAAGTTATGACACCCGGAGGTGCTTCCTCAGCTTCCGGCTCTGTCGTGTAGCATTAAGCGAGGTCGTGACTGCGGCTACAGTGTGTTACACGTAAAAAGCTTATCTAACATTGGCGAGGGGAGACTTTTTAAAAGCGTTACCTGCTCTGTAGTAATACAGGGTAGAGATGGCCGAAAG…	x			Listed as public on JGI website
Ga0255812_10146442	CasIscB-7	Metagenomes from anaerobic digester of solid waste	MVFVVDKNKRPLAMCHSGKVRKLLDTNKATVISQYPFTVKLTTKEITSPIEDNYSLKIDPGAKFTGLAILNSKMELVFCATIKHKTFEIVDKMKLRASLRKGRRQRHTRYRKPRFLNRVSTKKQGWLPPSLHSRIDNIINWIKKIISICPIGEIIFENTSFDTQLMENPDISNLEYQRGELFGFEIQEYLREKTGFKCAYCKKSGTEEKLEIEHIIPKSRGGSNRISNLTLACHKCNQRKGNKTAKEFGFPDIQSNNIKKFLKDTAIMNSSRKLILQELKQFNLPIELASGGRTKYNRVNNNLPKTHYFDAACVGKLAGEIIIKENNVNNLNIKAVGRGKYKRTDTDKYGFPRQYRARLGYFQGFKSGDIVKTDKYGIKSIVSVRAKGSFTLENKKSIS…	HRG	GTTACAACAGTCAATTTGCGAGGAGTAGTAATGAAACCAATAAAAAAAAAGTATTAAAAAAGGCGTAAAACCTAGAAGTCAAAAAGTAGTTTCTACTCTATTTTTCGCAAACTACTTTCTTGCAGAAAACTACTGTCGATTTTCGAAACTACTTTCTTGCAAATTCGAGAGTGAAAACTCTCACTATGTAACCAGCCATAAGTCGAGTGACTACGTTAGAAAAGTTATGACACCTACAGGTGCTTCCTCAGCCTGTAGCTCTGTCGTGTAGCATTAAGCGAGGTCGTGGCTGCGACTACAGTGTGTTACACGTAAAAAGCCTTTCTAACATTGGCGAGGGGAGATACTGAAAAGTACGTTACCCGTATATAATAGAAATGTTTTATACGGAGATAAGCC…	x			Listed as public on JGI website
Ga0208938_1004094	CasIscB-8	Active sludge microbial communities of municipal wastewater-treating anaerobic digesters from USA - AD_UKC125_MetaG (SPAdes)	MAVFVLDRHKKPLMPCTEKRARKMLEAGRAVIHRMYPFTIRLKDRTVEESSLQPLRLKIDPGSKDTGLAVIREKSQEEGAVIWLCNLHHKAGIKDKLDSRRAIRRSRRNRKTRYRAPRFLNRHNEKCRACGKNAQHGKHYCRQCNEAKNFVDNGHRNIWLPPSLNARVMQTINTVNKLRKFMPIRAISMELVRFDIQQMENPDISGVEYQQGDLLGYEVKEYLLTKHNYSCAYCGAKDTVLEVEHVVPRNPKFGPKGTNRLGNLVIACRECNMAKGNLQPQEWLEILKKSSSEKNQTRAKNLANILKVVKRPLPDPAMMNATRWKLFELLKNIGLPLECGSGGRTKKQRIDHGLPKASPDKKEVYHYYDACCVGASTPDRLDFKTSYAEMWSAIGRGTR…	NDG	GTTTCGTCGCTACATAGTTGGCCCACAAACCCATAAAGCTTCGGTATTTTCAACTAACCTTTTAACCACTAACGCGCAAAAGTTGTAGGCCAACTAGGCCCGAAAGGGCAGGCGAAACCAGCCTAAACCCGAAACTTAGGGCTACGTTATCCTGGTCATGACACCTTGGAATGCTTCTCCAGTTCCAAGCTCTGTCGCTCAACGTTAAACAGATGATTGTAGCGAAGTCAGTGCGTTGAGCGTAAAAAGCCAGGATAACATTGGCGAGGAGAGACTCACGAAAGTGAGCGTTACAAGTCCCGTAAGGGAATTTTTAAGGAGCGT	x			Listed as public on JGI website
Ga0209948_1000490	CasIscB-9	Salt pond soil microbial communities from South San Francisco under conditions of wetland restoration - Salt Pond MetaG R2_C_D2_MG (SPAdes)	MVFVLNKNKESVMPCSEKKAKKLLEKEKAVIHRLVPMVIRLKENKDYEIKGLRLKLDPGAKTTGFAVLMQKSKNEADAILLGEIIHKTSIKGALDDRRSMRRGRRNRNTRYRPARWLNRAASRKKGLSPSLESRLNQTVHAVQKLMKWLPIGAISVEHVKFDTQKMENNAIEGTGYQQGTLAGYEIREYLLEKFQRKCAYCGAENIPLEVEHIYPKSKGGTNRIDNLAIACNDCNKDKGNKLPKVWLEELRTSKRKSDNDRAKKFEKSLRDAKKTLKDAAAVNSTRWRLYEKMKELTPFVECGSGALTKMNRIRHNLPKEHYFDACCIGKSTPEIINIKTNYIEEWKAVGRGKRQIIMPNKYGFPRGHTYFLPKDKNGNKVGHRRRKKVKNGFMTGDIV…	NRR	GTTCAACACCCTCTATAAGCGTTTATAACAGCAAACGAAAAACGCTTTATAAGCTGTTTTTGACACAAAGCGTTTATAGAATTTGCGTCAAGGTTCCAGTTTTAAACGTTTATAGTACCTCAGCTTCGGCTGATTGAACCAGACTAAGTTCCAAGAGAACTACGTTATTCAGGTTATGACACCTCCAGATGCTTCTCCAGTCGGGAGCCATGTCGCTATGCTTTAAACAGGCTTAAAGGTATTCAGGGAATGCCAGTGAGTATAGTGTAAAAAGCCTTTATAACATTGTCGAGGAGAGAGAACGAAAGTTCCGTAACAAGCCGCGTAAGCGGAAACCCTTCGGGGTTATTT	x			Listed as public on JGI website
Ga0214071_1496828	CasIscB-10	Anaerobic digester digestate microbial community, University of Toronto, Ontario, Canada - DG074 megahit	MVFVVDKNKRPLAMCHSGKVRKLLDTNKATVISQYPFTVKLTTKEITSPIEDNYSLKIDPGAKFTGLAILNSKMELVFCATIKHKTFEIVDKMKLRASLRKGRRQRHTRYRKPRFLNRVSTKKQGWLPPSLHSRIDNIINWIKKIISICPIGEIIFENTSFDTQLMENPDISNLEYQRGELFGFEIQEYLREKTGFKCAYCKKSGTEEKLEIEHIIPKSRGGSNRISNLTLACHKCNQRKGNKTAKEFGFPDIQSNNIKKFLKDTAIMNSSRKLILQELKQFNLPIELASGGRTKYNRVNNNLPKTHYFDAACVGKLAGEIIIKENNVNNLNIKAVGRGKYKRTDTDKYGFPRQYRARLGYFQGFKSGDIVKTDKYGIKSIVSVRAKGSFTLENKKSIS…	-	GTTTCAATAACCAATTTGCGAGGAGTAGTAATGAAACCGATAAAAAAAGTATCAAAAAATGGCGTAAATATTAGACCTGAAAAAGTAGTTTTTAAACTATTTTTCGCAAACTACTTTCTTGCAAAAAAACACGGTCTATTTGCGAAAATTATTAAAAATTTCATTTCTACTTTCTTGCAAATTCCGAATTACAGTAATGTAGTTCACTATGAAACCAGACATGAGCCGTGTGGCTACGTTAGAAAAATCATGATACCTATGGGTGCTTCCTCAGCCTGTAGCTCTATCGTATAATATTAACGAGGTCTTGGTTAAGACTACAGTGTATTATGCGTAAAAAGTTTTTCTAACATTGTCGAGGGGAGATACTGAAAAGTACGTTACCCGTATATAATAGAA…				Listed as public on JGI website
Ga0334890_1002612	CasIscB-11	Sludge microbial communities from methane-producing bioreactor in Wageningen University, Netherlands - Granular Sludge_31_08-R1	MLTYVLNADSVSLMPCHPARARELVRKGRAYWVRRDTIRLAVYREGAATQEVTVGIDSGAENIGLAAVAKRGSKSPRVLFRMVVAARPVEEIKSLLDARRSYRRGRRSRQWYREPMFSPTRRVKFSVRVFDKDGIEIGKIPISQAKALCKPAADGRPQAVKSDGNIIRLLTRRKIKELAPEPRPGKNDVLVYGVDGRLITWFDPKRKDYEGLEKRLLGNPIVEGQRSRNRHKNPHKKPLARLEATDGRRVIRLLSRSAEKAVPKGVIPNRVPPFRTLGHKRKPKGWLSPSALALKEAHLRGLGELRKYVPVTTVRFEVCAFDTQKLDDPEIRGADYQRPELYAAQNRKDFVLARDGWKCVYCGVRGLGRGGVPLTVDHVHARHPRDAAGGSDHIGNLVA…	NGG	CTTATTAAATGACTTCTCGTTTCAGTCCCGTGGGCGCTGCGACGAAAAGACTGCCCTCGGGACGAGGAACCACCTGCTCAAGCATTAGTCGCTTGAGCGCTGCAAGCAAGAGCTAGGAGTAGTATTTCCGACCCCGGCGTGTTCCGTCTCACGGATAGCGCCAGCGCCGGGCTCTCGAATCCGTCGTTGATGGAGACTGCCCTCGTAGGCGCCGCAGCCGTCGAAAGGGGCCATCGAAGGGACGGCGGGAACAGCCGGCTTGCAGCATGGGGAGGCGCGGAGATGCCCCCGAATCTTCGGGGAGATTAGGGAGGTAACTCCTGTTT				Listed as public on JGI website
