# Supplementary material for: Evolution-guided protein design of IscB for persistent epigenome editing in vivo
Source: Nat Biotechnol. 2025 May 7;44(5):759–70. doi: 10.1038/s41587-025-02655-3 (PMC13180657; doi:10.1038/s41587-025-02655-3)
Supplement: Supplementary file 4 — Summary of indel percentages for all the IscB variants, related to Figs. 1–4. The sheet names refer to the figures corresponding to the data contained in the sheet. [file 41587_2025_2655_MOESM4_ESM.xlsx]

## Sheet: 1D & ED1E
Protein	Target gene	Guide/Target sequence	Targeting?	% indels rep 1	% indels rep 2	% indels rep 3	% indels rep 4	P-value (2-sided unpaired T-test)
AhaIscB-1	DYNC1H1	CGCTAGTGAGCCGAGGGGAT	NT	0.00691898	0	0	0
			T	0.354011	0.447094	0.408743	0.453547	1.85285e-06
UpcgIscB	DYNC1H1	CGCTAGTGAGCCGAGGGGAT	NT	0	0	0	0
			T	0.12682	0.111547	0.141146	0.250956	0.00251917
CzcbIscB	EMX1	GCAATGCGCCACCGGTTGAT	NT	0	0	0	0
			T	1.41351	1.12189	1.147	1.30327	1.79618e-06
		GCCCACCCTAGTCATTGGAG	NT	0.0187935	0.0231857	0.0169664	0.00861104
			T	1.13259	1.33902	1.23762	1.20767	1.29174e-07
	VEGFA	TCATCGCCTCTCATGCAGTG	NT	0	0	0	0
			T	0.91061	1.0525	1.00649	0.977545	4.96124e-08
		GTGGGGAGAAGGCCACAGGT	NT	0.023819	0	0	0.0085063
			T	5.11646	4.81576	4.87899	5.39645	2.14017e-08
OozrIscB	DYNC1H1	CGCTAGTGAGCCGAGGGGAT	NT	0	0	0	0
			T	0.134814	0.131048	0.209875	0.259256	0.00103369
OrufIscB	DYNC1H1	GATATAAACCCTGTGTATTA	NT	0	0	0	0.00875887
			T	6.48918	7.23337	7.47727	7.13043	4.62927e-08
		CGCTAGTGAGCCGAGGGGAT	NT	0	0	0	0
			T	9.08004	8.86759	9.15567	10.9764	1.19417e-06
	EMX1	GACCTTTGGGCATCAATCAC	NT	0.0184332	0	0	0
			T	0.378907	0.317108	0.351989	0.347705	2.36123e-07
	VEGFA	GGCGGGGCCCTTGAGAATAA	NT	0	0.0060868	0.0101456	0.011835
			T	0.824791	0.941395	0.841893	0.94332	1.45735e-07
		CAGAGGCGGGGCCCTTGAGA	NT	0.0925459	0.0295735	0.0381485	0.0246442
			T	2.13194	2.37451	2.41248	2.10627	1.63611e-07
OlfxIscB-2	DYNC1H1	CGCTAGTGAGCCGAGGGGAT	NT	0	0	0	0.0127202
			T	0.0561766	0.193903	0.14126	0.111751	0.00545424
OqmpIscB	DNMT1	TTCTGATGAAAAAGACGAGG	NT	0.0277906	0.0165435	0.039986	0.0282187
			T	0.119578	0.213574	0.150611	0.23656	0.00149669
CeabIscB-3	TTLL11	ACGTAAAGAAGAATTATCCG	NT	0.0108964	0.01156	0.0148533	0.00644226
			T	0.0368109	0.0827815	0.035461	0.0304298	0.0283435
TbaIScB	DNMT1	GGCGCGGGCCGCTCGCTCTA	NT	0	0	0	0
			T	0.0945031	0	0.0407249	0	0.181867
	EMX1	AGCAGCCCCCGCATCGCATC	NT	0.0691443	0.0968121	0.032265	0.0473464
			T	0.0229459	0.0169565	0.00828226	0.0349846	0.0361496
	VEGFA	CTGCCATCCAATCGAGACCC	NT	0.0663662	0.0807624	0.0510863	0.0676902
			T	0.068089	0.0410088	0.0299088	0.0321844	0.0681128
		GGCGCGGGCCGCTCGCTCTA	NT	0.0155569	0	0.00342021	0.00623733
			T	0	0	0.0158128	0	0.665585
NbaCas9-1	EMX1	CTGCCATCCAATCGAGACCC	NT	0.0217786	0.0159439	0.0440383	0
			T	0.106579	0.0166472	0.0271653	0.0202832	0.376406
	VEGFA	GGAGGGCAGAATCATCACGA	NT	0	0.00316937	0	0.00490124
			T	1.00261	0.499959	0.747924	0.766397	0.000330782
		CTAGACGTCCATTCACTTCC	NT	0.00441384	0.0174749	0.016632	0.0494261
			T	0.187834	0.142354	0.162289	0.182738	4.72733e-05
NbaCas9-2	EMX1	AGCAGCCCCCGCATCGCATC	NT	0	0.00737518	0.0122041	0
			T	1.03898	1.21467	1.6136	0.736668	0.000771959
	VEGFA	CTGCCATCCAATCGAGACCC	NT	0.0440335	0.0399621	0.0679348	0.0414674
			T	0.516651	0.419472	0.52272	0.57359	8.29936e-06
		GGAGGGCAGAATCATCACGA	NT	0.00594371	0	0	0.0111464
			T	0.149677	0.0555723	0.107623	0.11551	0.00194357
		CTAGACGTCCATTCACTTCC	NT	0	0	0.020086	0.0241911
			T	0.141577	0.123902	0.158983	0.126726	1.77391e-05

## Sheet: 1E
Protein	Target gene	Guide/Target sequence	Guide length	% indels rep 1	% indels rep 2	% indels rep 3
OrufIscB	CA2	ATATAGGATAAGAAATAAGA	12	0.0955794	0.0285878	0.197889
			13	10.2967	11.0912	10.304
			14	18.3827	21.4584	23.7244
			15	21.4331	22.7028	16.5134
			16	17.4129	17.2236	14.916
			17	11.3314	14.7887	15.6627
			18	8.36289	8.77694	9.96061
			19	5.81472	4.64173	4.23654
			20	2.89855	4.89685	5.45224
			21	1.46862	2.01214	2.5302
			22	2.38317	2.09048	2.29955
			23	1.79184	1.56098	2.05191
			24	1.85456	1.31004	1.69687
			25	1.57635	1.72764	0.973968
			26	1.25356	1.82361	1.45563
			27	1.25488	1.22598	1.06311
			28	1.01871	1.28432	0.724788
SpCas9	CA2	GCTGGTTGGTGCTTTGTTTA	12	0.0166509	0.0206654	0.00932923
			13	0.0532765	0.0374392	0.00987898
			14	0.0208268	0.0175603	0.0104292
			15	0.775386	0.862803	0.975227
			16	22.8417	25.6069	27.5744
			17	8.6366	10.7096	11.3183
			18	31.3685	36.7131	33.1685
			19	38.6012	43.5697	40.94
			20	34.8598	36.5662	36.5514
			21	23.3645	23.4534	23.5238
			22	16.484	15.8072	14.824
			23	13.3508	12.3497	10.6602
			24	17.3459	14.9546	13.2786
			25	23.8266	24.8374	19.8869
			26	36.1288	34.574	28.6103
			27	34.912	34.693	29.6093
			28	25.5465	24.0677	23.4483

## Sheet: ED1F
Gene name	Key Number	Guide/Target sequence	% indels Rep 1	% indels Rep 2	% indels Rep 3	% indels Rep 4
VEGFA	1	ATTTGTACCGGTTTTTGTAT	0.234817	1.71103	0.547323	0.673646
	2	GAGAGCAAAAGATACATCTC	0.00907853	0	0.0684814	0.0662855
DYNC1H1	1	GAATTCCCCAGACCTCCTAA	8.51798	5.86627	6.84464	6.64376
	2	AGGCAAGTTGTTATTATGCA	0.0294681	0.00835003	0.0846349	0.0185839
	3	GATATAAACCCTGTGTATTA	4.04423	3.84015	4.34233	3.8601
	4	CGCTAGTGAGCCGAGGGGAT	8.33393	8.29995	8.1994
EMX1	1	CCCCCTTCCCTATGGGAATA	0.790514	0.893204	0.743934	0.764688
	2	ACTACAGTGGTGCCTGGAAA	1.69758	1.09337	1.63118	1.49347
DYRK1A	1	TATTTTAAAAATATGTTGCC	0.00989609	0.0636017	0.0710732	0.0591266
	2	CCAAGTGATGTTTTACTAAA	0	0	0	0
	3	AGTTGTCACTTACCAATTTG	0.155642	0.104112	0.204724	0.13487
	4	AAGGTTTGGAAAACTTCAAA	0.162955	0.0467639	0	0.0204708
CTNNB1	1	AGCATTAAACACCCCAAGAC	1.6953	1.70417	1.69048	1.77378
	2	CTTCAAGAGAAAATGCGGTT	3.96825	4.09165	4.45318	4.56707
	3	CAGGTTACAACAACTTTGGG	1.45416	1.59212	1.31234	1.43149
CA2	1	ATATAGGATAAGAAATAAGA	3.84043	4.6721	4.64531	4.52709
	2	GTTACAGAAAAACTACTACC	0.684785	0.862069	0.654406	0.620083
HPRT1	1	GACAACATCATAACTCCCTA	5.1022	4.51562	4.411	4.61667
	2	AGTATTTTAGAATTTTTCCC	0.0377953	0.105708	0.0181135	0.0340878
	3	ATATTCTAACTATGGAGGCC	0.329209	0.364238	0.393382	0.373108

## Sheet: 2E+ED8D
Key number	Swap 1 key number	Swap 2 key number	Target gene	Guide/target sequence	20bp_rep1	20bp_rep2	20bp_rep3	20bp_avg	20bp_std	14bp_rep1	14bp_rep2	14bp_rep3	14bp_avg	20_vs_14_ratio	propagated_error
com1	9	1	HPRT1	GACAACATCATAACTCCCTA	1.37243	1.78305	1.32407	1.49318	0.252196	0.077058	0.064267	0.039361	0.0602287	24.7919	8.93318
com2	9	2			3.89084	2.80899	2.12318	2.941	0.891194	0.355197	0.327764	0.383705	0.355555	8.27158	2.58958
com3	9	3			0.649215	0.933163	0.658123	0.746834	0.161427	0.276345	0.359681	0.290155	0.308727	2.41907	0.629195
com4	9	44			0.789845	0.730205	0.358269	0.626106	0.233863	0.060146	0.168426	0.15939	0.129321	4.8415	2.88601
com5	9	45			1.77297	1.68945	1.34678	1.60307	0.225846	0.086488	0.141493	0.152885	0.126955	12.627	3.95416
com6	9	49			17.0057	16.6494	14.9445	16.1999	1.10166	0.141168	0.174095	0.232505	0.182589	88.723	23.2728
com7	11	1			0.577082	0.633276	0.463867	0.558075	0.0862891	0.12369	0.114141	0.115547	0.117793	4.73777	0.761332
com8	11	2			14.9492	14.6196	13.7533	14.4407	0.617718	0.284609	0.381418	0.287174	0.317734	45.4491	8.12716
com9	11	3			1.25296	1.20908	1.08963	1.18389	0.084525	0.114832	0.219673	0.19742	0.177308	6.67702	2.13407
com10	11	44			1.05295	0.94483	0.701587	0.899789	0.17996	0.15819	0.182577	0.075385	0.138717	6.48649	2.93015
com11	11	45			3.15812	3.43099	2.39457	2.99456	0.537222	0.30895	0.344676	0.373542	0.342389	8.74606	1.77342
com12	11	49			16.1134	15.0128	15.5094	15.5452	0.551209	0.08635	0.07526	0.087589	0.0830663	187.142	16.6721
com13	26	1			0.133156	0.136532	0.073801	0.114496	0.0352836	0.071255	0.089532	0.037008	0.0659317	1.73659	0.882957
com14	26	2			2.02544	1.93112	1.97138	1.97598	0.0473265	0.423323	0.738782	0.652104	0.604736	3.2675	0.884064
com15	26	3			0.471902	0.335995	0.463782	0.423893	0.0762301	0.2336	0.135828	0.220027	0.196485	2.15738	0.699104
com16	26	44			0.226126	0.19235	0.154284	0.19092	0.0359423	0.17824	0.277467	0.233294	0.229667	0.831291	0.238473
com17	26	45			1.50251	0.986958	0.988615	1.15936	0.297178	0.335077	0.545463	0.379423	0.419988	2.76047	1.01589
com18	26	49			1.0449	0.977683	0.679307	0.900631	0.194597	0.149745	0.233518	0.14393	0.175731	5.12506	1.83402
com19	27	1			0.023339	0.053951	0.06734	0.04821	0.0225553	0.05863	0.062749	0.056549	0.0593093	0.812857	0.38275
com20	27	2			0.630792	0.710969	0.887574	0.743112	0.131374	0.282347	0.155417	0.26455	0.234105	3.17427	1.08777
com21	27	3			0.126714	0.082746	0.109513	0.106324	0.0221568	0.148203	0.160125	0.065212	0.124513	0.853919	0.396718
com22	27	44			0.167127	0.090761	0.090548	0.116145	0.0441515	0.090307	0.04656	0.037055	0.057974	2.0034	1.24229
com23	27	45			0.5876	0.80631	0.533735	0.642548	0.144356	0.213861	0.183038	0.289006	0.228635	2.81037	0.920619
com24	27	49			6.00092	5.46888	5.10511	5.52497	0.450532	0.113874	0.103154	0.124528	0.113852	48.5276	6.03397
com25	5	1			0.172286	0.115349	0.12311	0.136915	0.030877	0.157083	0.040622	0.03495	0.0775517	1.76547	1.61902
com26	5	2			1.01842	0.954997	0.774326	0.915913	0.126652	0.213608	0.221813	0.187146	0.207522	4.41357	0.72176
com27	5	3			0.283139	0.129003	0.162173	0.191438	0.0811284	0.158692	0.145254	0.140178	0.148041	1.29314	0.554347
com28	5	44			0.079669	0.065693	0.047503	0.0642883	0.0161289	0.055798	0.046709	0.090019	0.0641753	1.00176	0.436181
com29	5	45			0.70038	0.518797	0.467156	0.562111	0.122497	0.11231	0.14477	0.060339	0.105806	5.31264	2.43175
com30	5	49			8.35889	8.93564	7.83088	8.37514	0.552563	0.130872	0.135706	0.177298	0.147959	56.6046	10.4543
com31	6	1			0.115851	0.156168	0.178953	0.150324	0.0319543	0.047068	0.030646	0.02599	0.034568	4.34865	1.67177
com32	6	2			3.36836	2.34388	2.02453	2.57892	0.702073	0.227782	0.266248	0.22359	0.239207	10.7812	3.12045
com33	6	3			0.661287	0.407486	0.39341	0.487394	0.15076	0.144095	0.125886	0.11	0.12666	3.84804	1.29823
com34	6	44			0.617387	0.360938	0.372593	0.450306	0.144814	0.132691	0.177633	0.169548	0.159957	2.81516	0.998693
com35	6	45			1.6054	1.42989	0.759435	1.26491	0.446463	0.200692	0.092336	0.146643	0.146557	8.63084	4.41135
com36	6	49			3.16731	2.63291	2.00612	2.60211	0.581204	0.10559	0.151262	0.098074	0.118309	21.9943	7.26428
com37	8	1			0.328565	0.236098	0.273389	0.279351	0.0465209	0.112281	0.187942	0.171959	0.157394	1.77485	0.538123
com38	8	2			2.05083	2.0238	1.71212	1.92892	0.18824	0.496283	0.29567	0.354462	0.382138	5.04769	1.44858
com39	8	3			0.483542	0.327972	0.502828	0.438114	0.095872	0.24412	0.211429	0.239951	0.231833	1.88978	0.438236
com40	8	44			0.293002	0.421428	0.24298	0.319137	0.0920499	0.186844	0.168932	0.212803	0.189526	1.68386	0.523733
com41	8	45			1.40912	1.08609	1.28112	1.25878	0.162673	0.303511	0.339659	0.456979	0.366716	3.43256	0.872218
com42	8	49			3.00931	3.52755	2.82596	3.12094	0.36387	0.206266	0.137395	0.16668	0.170114	18.3462	4.29768
com43	5	9			1.31301	1.40293	1.07012	1.26202	0.172164	0.089576	0.098276	0.083767	0.0905397	13.9389	2.209
com44	5	11			1.65324	1.57492	0.990664	1.40627	0.362053	0.119864	0.112954	0.137614	0.123477	11.3889	3.15818
com45	5	26			1.12362	1.13347	0.658383	0.971827	0.271495	0.279868	0.199185	0.196813	0.225289	4.3137	1.50728
com46	5	27			0.385208	0.397953	0.274298	0.352486	0.0680123	0.149019	0.165522	0.114822	0.143121	2.46286	0.651033
com47	6	9			2.62349	2.14785	1.80714	2.19283	0.410032	0.168495	0.200658	0.220705	0.196619	11.1526	2.56532
com48	6	11			3.23234	2.56963	1.71782	2.5066	0.759222	0.139542	0.134782	0.133911	0.136078	18.4202	5.59436
com49	6	26			0.972963	0.938759	0.611326	0.841016	0.199651	0.250698	0.188815	0.271818	0.23711	3.54694	1.06085
com50	6	27			0.384367	0.297132	0.319776	0.333758	0.0452672	0.145529	0.116524	0.088604	0.116886	2.85543	0.795932
com51	8	9			2.6375	2.69675	1.88328	2.40584	0.453525	0.41409	0.292706	0.328431	0.345076	6.97193	1.82092
com52	8	11			0.204386	0.240419	0.14787	0.197558	0.0466507	0.06722	0.057324	0.086165	0.0702363	2.81277	0.886345
com53	8	26			2.51149	2.972	1.69423	2.39257	0.647129	0.636015	0.637264	0.648447	0.640575	3.73504	1.01102
com54	8	27			1.1487	1.1396	0.828817	1.03904	0.182113	0.256011	0.380372	0.38503	0.340471	3.05176	0.84639
WT					1.95965	2.00065	1.67719	1.87916	0.176109	6.47794	7.14443	6.1931	6.60516	0.284499	0.0339583
v1					15.5097	15.7907	15.7657	15.6887	0.15557	0.57886	0.909212	0.753467	0.74718	20.9972	4.64896
com1	9	1	DYNC1H1	GAATTCCCCAGACCTCCTAA	8.38216	7.63881	7.10811	7.70969	0.639976	0.210923	0.190958	0.173572	0.191818	40.1928	5.14479
com2	9	2			11.707	13.4015	11.3255	12.1446	1.10505	0.284254	0.342395	0.319251	0.3153	38.5177	5.00699
com3	9	3			10.9474	11.1973	11.4832	11.2093	0.268062	0.228328	0.312726	0.231873	0.257642	43.5073	8.12803
com4	9	44			7.44504	7.62171	5.23112	6.76596	1.33214	0.126546	0.125227	0.11971	0.123828	54.6401	10.8764
com5	9	45			13.2598	12.749	8.82543	11.6114	2.42621	0.347248	0.638576	0.329683	0.438502	26.4797	11.8479
com6	9	49			27.2403	28.8455	29.8303	28.6387	1.30732	0.394002	0.358154	0.451852	0.401336	71.3584	9.01513
com7	11	1			11.9855	12.1464	7.95411	10.6953	2.37533	0.181261	0.124281	0.282162	0.195901	54.5955	25.3672
com8	11	2			26.5848	27.2658	23.1337	25.6614	2.21541	0.200856	0.260137	0.237408	0.2328	110.229	17.0616
com9	11	3			11.6298	12.5025	11.0878	11.74	0.713789	0.228332	0.164923	0.194482	0.195912	59.925	10.3664
com10	11	44			10.7663	9.4138	6.95468	9.04494	1.93242	0.204557	0.13635	0.117376	0.152761	59.2098	21.8135
com11	11	45			13.486	14.6055	9.69597	12.5958	2.57298	0.81269	0.945826	0.640023	0.799513	15.7544	4.41417
com12	11	49			27.2285	29.7912	26.4277	27.8158	1.757	0.31841	0.329897	0.393773	0.34736	80.0777	10.6396
com13	26	1			4.01065	4.82693	4.03166	4.28974	0.465333	0.137185	0.176419	0.088639	0.134081	31.9937	11.0515
com14	26	2			12.94	11.8784	10.3744	11.7309	1.28911	0.901216	0.944071	0.638043	0.827777	14.1716	3.23623
com15	26	3			8.22614	9.43156	8.45865	8.70545	0.639486	0.338883	0.207767	0.119826	0.222159	39.1857	19.6559
com16	26	44			4.40155	5.02661	4.22383	4.55066	0.421651	0.237646	0.169322	0.098945	0.168638	26.9849	11.3758
com17	26	45			17.0147	14.768	12.9729	14.9185	2.0251	0.696173	0.8921	0.647485	0.745253	20.0181	4.41366
com18	26	49			9.94711	8.58958	9.59835	9.37835	0.704998	0.43795	0.370914	0.461932	0.423599	22.1397	2.9748
com19	27	1			3.61923	2.54515	2.5199	2.89476	0.627539	0.081057	0.120491	0.143508	0.115019	25.1677	8.80496
com20	27	2			7.6387	8.62433	5.68994	7.31766	1.4933	0.23624	0.359923	0.400695	0.332286	22.0222	7.23952
com21	27	3			5.03454	5.81312	5.95018	5.59928	0.493854	0.109471	0.159438	0.059945	0.109618	51.0799	23.6147
com22	27	44			5.10692	4.39286	5.57454	5.02477	0.595108	0.085005	0.075602	0.042777	0.0677947	74.1175	25.7785
com23	27	45			14.1074	11.6333	12.5179	12.7529	1.25365	0.500131	0.625403	0.615999	0.580511	21.9683	3.411
com24	27	49			27.7631	25.6744	26.6481	26.6952	1.04517	0.496038	0.498609	0.560897	0.518515	51.4839	4.16665
com25	5	1			4.22276	3.67647	4.04578	3.98167	0.278732	0.20632	0.215756	0.142799	0.188292	21.1463	4.69567
com26	5	2			11.4325	11.9159	10.3298	11.2261	0.812971	0.411953	0.379103	0.52214	0.437732	25.646	4.76629
com27	5	3			7.76915	8.39588	6.7195	7.62817	0.847038	0.201556	0.217974	0.233924	0.217818	35.0209	4.67905
com28	5	44			4.12872	4.36825	3.92354	4.14017	0.222578	0.175196	0.132133	0.102599	0.136643	30.2993	8.25757
com29	5	45			10.2423	7.85259	8.82238	8.97241	1.20188	0.434811	0.53628	0.463156	0.478082	18.7675	3.24716
com30	5	49			28.4215	25.0493	27.8805	27.1171	1.81109	0.587836	0.597957	0.668054	0.617949	43.8824	4.26777
com31	6	1			2.84755	2.4102	2.53161	2.59646	0.22577	0.080195	0.189309	0.089994	0.119833	21.6674	11.0766
com32	6	2			11.2206	9.84949	7.72783	9.5993	1.75976	0.514259	0.521063	0.606889	0.547404	17.5361	3.61524
com33	6	3			6.65525	6.35971	4.30548	5.77348	1.27989	0.267577	0.207366	0.210455	0.228466	25.2706	6.74157
com34	6	44			7.03639	7.51612	4.11996	6.22415	1.83801	0.282032	0.177994	0.177152	0.212393	29.3049	12.0056
com35	6	45			6.22032	6.31018	4.36783	5.63278	1.0964	0.574057	0.73615	0.49846	0.602889	9.34297	2.61705
com36	6	49			11.2112	11.0838	8.03015	10.1084	1.80093	0.618657	0.527099	0.375485	0.50708	19.9345	5.99373
com37	8	1			7.17211	5.73791	4.57596	5.82866	1.30045	0.323415	0.326951	0.208567	0.286311	20.3578	6.60034
com38	8	2			8.76671	9.48364	6.73162	8.32732	1.42765	0.855025	0.640119	0.738645	0.744596	11.1837	2.50738
com39	8	3			8.61581	7.62172	6.77631	7.67128	0.920753	0.352146	0.520367	0.356958	0.409824	18.7185	4.91723
com40	8	44			5.69811	5.12208	5.74012	5.5201	0.345338	0.310189	0.323377	0.23471	0.289425	19.0726	3.37091
com41	8	45			8.95196	8.67985	7.64621	8.42601	0.688893	0.639557	0.976139	0.690553	0.76875	10.9607	2.73728
com42	8	49			14.2134	12.8672	11.8751	12.9853	1.1736	0.628507	0.79224	0.707676	0.709474	18.3026	2.68296
com43	5	9			17.8339	14.6966	15.2988	15.9431	1.66491	0.386178	0.436659	0.359809	0.394215	40.4426	5.82118
com44	5	11			25.7607	27.9007	26.7928	26.8181	1.07023	0.638692	0.57521	0.783499	0.6658	40.2795	6.65564
com45	5	26			18.5817	16.3041	16.3545	17.0801	1.30066	0.830496	1.00105	0.954247	0.928598	18.3934	2.23802
com46	5	27			12.1316	10.1828	9.69098	10.6685	1.29077	0.322779	0.43061	0.330114	0.361168	29.5388	6.08728
com47	6	9			12.2257	11.0249	10.9325	11.3944	0.721426	0.419722	0.554964	0.456881	0.477189	23.8781	3.80914
com48	6	11			13.9328	13.6135	12.683	13.4098	0.649362	0.53672	0.632971	0.603112	0.590934	22.6925	2.18789
com49	6	26			11.4461	10.7549	7.4374	9.87945	2.14293	0.530414	0.714579	0.569045	0.604679	16.3383	4.40965
com50	6	27			7.6268	6.03796	6.62088	6.76188	0.803751	0.357713	0.314082	0.407327	0.359707	18.7983	3.30718
com51	8	9			16.7115	13.2185	16.6753	15.5351	2.00628	0.856975	0.836768	0.6771	0.790281	19.6577	3.52882
com52	8	11			0.640357	0.598478	0.681401	0.640079	0.0414625	0.090305	0.092278	0.108043	0.0968753	6.60724	0.78919
com53	8	26			17.3636	14.7267	14.1926	15.4276	1.69774	1.35069	1.29657	1.5014	1.38289	11.1561	1.49679
com54	8	27			13.7549	15.6225	10.4588	13.2788	2.61458	0.781907	0.803549	0.917431	0.834296	15.9161	3.42788
WT					8.44611	8.11291	5.57204	7.37702	1.57201	2.56903	2.46579	2.37075	2.46852	2.98844	0.64804
v1					29.3071	30.0399	34.2065	31.1845	2.64261	0.998021	1.26804	1.2026	1.15622	26.9711	4.0025

## Sheet: 2G
Protein	Target gene	Guide/Target sequence	Guide length	% indels rep 1	% indels rep 2	% indels rep 3
OrufIscB	HPRT1	GACAACATCATAACTCCCTA	12	0.0182415	0.0428255	0.0261643
			13	1.64183	1.61018	1.36696
			14	11.5584	9.83021	11.3
			15	8.72792	8.7077	8.46909
			16	5.66779	6.02376	6.54163
			17	4.70521	4.90662	5.34832
			18	4.10164	4.5023	4.28144
			19	3.34552	3.14836	3.14782
			20	7.05545	7.02336	6.93572
			21	5.29225	5.16144	5.6461
			22	2.35847	2.48698	2.78717
			23	0.967211	1.10198	1.04732
			24	1.21939	1.14786	1.28931
			25	1.25131	1.19886	1.06978
			26	1.14535	1.28547	1.20954
			27	0.69891	0.651776	0.769217
			28	0.907015	1.0064	0.860161
OrufIscB-REC	HPRT1	GACAACATCATAACTCCCTA	12	0.0172831	0.0119517	0.00994003
			13	0.0447015	0.0234324	0.0497451
			14	0.795965	1.10214	0.969322
			15	3.9119	3.87512	3.68196
			16	2.67992	2.80688	2.90745
			17	2.43975	2.26164	2.4417
			18	3.80811	3.63794	3.98709
			19	4.67563	3.62567	4.13644
			20	18.1327	19.0594	21.9182
			21	5.55326	5.00198	4.50562
			22	8.34652	8.67219	8.7259
			23	3.09327	3.00932	3.26169
			24	4.81139	4.93332	5.38391
			25	2.16082	2.03147	2.11315
			26	1.08619	1.2073	1.3075
			27	0.842542	0.779937	0.735052
			28	0.795594	0.900724	0.717664
OrufIscB	DYNC1H1	GAATTCCCCAGACCTCCTAA	12	0.0494927	0.0525664	0.0745745
			13	0.110751	0.0617132	0.0969419
			14	5.73187	5.61895	5.83695
			15	8.92364	8.13451	8.68472
			16	10.1101	10.0539	10.2264
			17	7.30922	7.80405	7.6862
			18	4.31968	4.38142	4.13021
			19	3.34803	3.03519	2.97041
			20	8.96652	9.64853	9.57214
			21	3.48884	4.1621	3.58628
			22	5.62555	5.11328	5.36473
			23	7.85076	7.0289	6.21778
			24	4.67014	3.73495	3.53161
			25	1.22038	1.10171	1.06128
			26	1.54799	1.6855	1.26194
			27	1.18493	1.70301	1.33547
			28	1.39506	1.33689	1.2009
OrufIscB-REC	DYNC1H1	GAATTCCCCAGACCTCCTAA	12	0.0742558	0.0371945	0.059954
			13	0.087604	0.0353419	0.0538757
			14	1.90977	2.11853	1.84362
			15	7.46441	7.57032	7.34444
			16	8.53926	8.46113	6.79678
			17	5.35088	5.43821	5.33038
			18	3.79811	4.08465	4.02505
			19	5.32166	5.96763	5.8643
			20	19.4919	19.6311	18.1967
			21	8.84348	8.55914	8.6813
			22	7.40866	6.8213	7.9494
			23	2.09865	2.27048	2.31203
			24	3.05242	3.06449	3.13553
			25	1.21612	1.0539	1.29565
			26	0.878117	1.00738	1.07507
			27	0.758059	0.71178	0.797347
			28	0.54222	0.513244	0.508316
Significance Test
Protein	Target gene	Guide/Target sequence	Guide length	T test
OrufIscB-REC vs OrufIscB	HPRT1	GACAACATCATAACTCCCTA	12	0.101747
			13	6.69547e-05
			14	5.33198e-05
			15	1.60405e-06
			16	0.000234652
			17	0.000196731
			18	0.034446
			19	0.0397609
			20	0.000369363
			21	0.360182
			22	4.09163e-06
			23	1.5627e-05
			24	2.8288e-05
			25	0.000146812
			26	0.870823
			27	0.161695
			28	0.154357
OrufIscB-REC vs OrufIscB	DYNC1H1	GAATTCCCCAGACCTCCTAA	12	0.902586
			13	0.218215
			14	3.45572e-06
			15	0.00986511
			16	0.0182683
			17	0.000129145
			18	0.056037
			19	0.000359727
			20	4.31387e-05
			21	2.55715e-05
			22	0.00479925
			23	0.000541295
			24	0.063618
			25	0.517275
			26	0.0204499
			27	0.0138709
			28	0.000174206
Protein	Target gene	Guide/Target sequence	Guide length	% indels rep 1	% indels rep 2	% indels rep 3
NovaIscB	HPRT1	GACAACATCATAACTCCCTA	12	0.0236065	0.0706936	0.0506829
			13	0.0642158	0.0818182	0.0600765
			14	0.0704573	0.0700144	0.137868
			15	1.76744	1.65678	1.31879
			16	2.29125	2.67798	2.56445
			17	1.71361	1.86908	1.85274
			18	4.65456	5.13464	4.62478
			19	5.47126	5.97087	5.33195
			20	21.5002	21.9137	22.6525
			21	5.07514	5.3461	5.60687
			22	11.0318	9.20587	9.60538
			23	2.80081	2.26434	2.15363
			24	6.3976	5.57733	4.97314
			25	2.77146	2.76171	2.06542
			26	3.5574	3.49516	3.76084
			27	0.827715	0.78364	0.638468
			28	0.853062	0.825022	0.557595
	DYNC1H1	GAATTCCCCAGACCTCCTAA	12	0.138675	0.0694927	0.109009
			13	0.0808636	0.051189	0.11177
			14	0.104307	0.0602452	0.0838063
			15	1.80635	1.66213	1.16611
			16	5.59187	7.16665	4.62081
			17	3.40381	4.44196	4.1016
			18	1.6595	2.2161	1.60204
			19	14.6338	19.8941	17.5661
			20	18.3392	19.2558	19.7907
			21	4.69828	5.85831	3.9712
			22	7.09882	6.05889	4.67735
			23	5.03844	5.89494	5.72912
			24	2.70752	2.61	1.66398
			25	0.570856	0.603124	0.410542
			26	0.614804	0.558711	0.36776
			27	0.827678	0.764284	0.411017
			28	0.502957	0.476632	0.28468
Significance Test
Protein	Target gene	Guide/Target sequence	Guide length	T test
NovaIscB vs OrufIscB-REC	HPRT1	GACAACATCATAACTCCCTA	13	0.038531
			14	0.00152608
			15	0.000243996
			16	0.0637547
			17	0.00129922
			18	0.00567014
			19	0.0123076
			20	0.0297865
NovaIscB vs OrufIscB-REC	DYNC1H1	GAATTCCCCAGACCTCCTAA	13	0.721612
			14	1.95251e-05
			15	5.08536e-05
			16	0.0264163
			17	0.0115032
			18	0.00231587
			19	0.00158713
			20	0.261551

## Sheet: 3A
	WT OrufIscB			OrufIscB-REC			NovaIscB			guide sequence
CTNNB1	2.20453	1.83925	2.19078	2.89639	2.7391	2.68526	3.58723	3.81264	3.63681	CTTCAAGAGAAAATGCGGTT
CA2-guide 1	6.30448	5.56595	4.63229	17.1659	17.094	16.4921	15.814	14.825	17.628	GTTACAGAAAAACTACTACC
CA2-guide 2	1.94337	1.57285	1.48294	23.5011	23.3093	23.5545	27.2285	29.7912	26.4277	ATATAGGATAAGAAATAAGA
DYNC1H1	15.4981	19.537	19.1852	33.5767	41.9621	40.0734	38.28	36.1742	35.226	GAATTCCCCAGACCTCCTAA
DYRK1A	0.0994827	0.114449	0.151286	10.6641	10.9702	11.293	12.3418	11.9264	12.8367	AAGGTTTGGAAAACTTCAAA
HPRT1	11.116	9.67139	10.5644	36.8637	31.8366	36.1463	37.3245	37.9281	35.9928	GACAACATCATAACTCCCTA

## Sheet: 3B+ED8F,G,I
guide	IscB	CA2-guide 2	DYNC1H1	HRPT1	DYRK1A		guide sequence	CA2-guide 2	DYNC1H1	HPRT1	DYRK1A
14-nt	WT OrufIscB	19.36	3.02	19.63	2.68		14-nt	GATAAGAAATAAGA	CCCAGACCTCCTAA	ATCATAACTCCCTA	TGGAAAACTTCAAA
	OrufIscB-REC	5.89	1.91	0.76	0.24		20-nt	ATATAGGATAAGAAATAAGA	GAATTCCCCAGACCTCCTAA	GACAACATCATAACTCCCTA	AAGGTTTGGAAAACTTCAAA
	NovaIscB	5.12	0.29	0.05	0.05
	OrufIscB-KRK	36.58	10.27	21.28	9.62
20-nt	WT OrufIscB	4.12	6.74	3.68	0.69
	OrufIscB-REC	22.9	21.21	18.82	2.58
	NovaIscB	23.34	19.36	20.13	2.63
	OrufIscB-KRK	39.62	38.26	35.17	7.46

## Sheet: 3D
indels
	NovaIscB			enOgeuIscB (ATAAAA TAM)			enOgeuIscB (NWRGNA TAM)			eIscB (ATAAAA TAM)			eIscB (NWRGNA TAM)			AsCas12f			SpCas9
HPRT1	28.6	32.2	35	0	0.1	0.2	19.8	22.2	20.4	0	0.1	0	15.2	12.6	11.8	3.8	4.8	3.2	51	49.2	48.9
DYNC1H1	32.6	41.6	37	0	0.1	0	13.1	13.8	11.9	0.1	0	0.1	6.6	8.9	5.4	0.9	1.3	1.5	50.7	51.2	49.1
CA2	25.8	29.7	30.3	1.9	1.6	1.6	28.8	30.5	27.8	0.3	0.5	0.4	16.7	21.7	15.6	0.5	0.3	0.6	49.2	51.3	43.5
ANGPTL3	12	10.4	10.1	0.4	0.6	0.3	9.2	11.9	6.6	0.2	0.9	0.3	6.3	6.6	4.8	2.5	2.9	2.2	24.5	28.7	20

## Sheet: 3E
	% on-target reads of total sequencing reads
Target	NovaIscB guide sequence	NovaIscB %	enOgeuIscB guide sequence (NWRGNA)	enOgeuIscB %	eIscB guide sequence (NWRGNA)	eIscB %	AsCas12f guide sequence	AsCas12f %	SpCas9 guide sequence	SpCas9 %
HPRT1	GACAACATCATAACTCCCTA	97.9675	TACATGCACATTTTAT	20.2532	TACATGCACATTTTAT	79.4521	TAATGAAGGACAACATCATA	95.4069	GGACTGGATTTTGTAGGTGC	91.9534
DYNC1H1	GAATTCCCCAGACCTCCTAA	90.8696	TGTTATTATGCAATAA	0	TGTTATTATGCAATAA	0	GGAGGTCTGGGGAATTCTCC	100	GGTCTGGGGAATTCTCCATA	69.3157
CA2	ATATAGGATAAGAAATAAGA	82.6902	AATATAGGATAAGAAA	0.787919	AATATAGGATAAGAAA	1.7736	TCCTATATTCTGTGTTACAG	68.2292	TGACTTTGTTCACAGCATGT	98.1308
ANGPTL3	CTGGTTTGCAGCGATAGATC	71.4286	GCAAACCAGTGAAATC	68.4932	GCAAACCAGTGAAATC	8.41121	TGATCTATCGCTGCAAACCA	93.8326	AGACTTTGTCCATAAGACGA	100
P-value relative to NovaIscB				0.00989786		0.0191443		0.70565		0.666364
(2-sided unpaired T-test)

## Sheet: 4B
Target gene	Guide/target sequence	RNA variant	% indels rep 1	% indels rep 2	% indels rep 3	% indels rep 4
DYNC1H1	GAATTCCCCAGACCTCCTAA	WT	19.734	20.0813	21.3231	20.5178
		minus 21	34.5577	23.5033	30.93	36.9247
HPRT1	GACAACATCATAACTCCCTA	WT	19.0446	19.1984	19.8785	18.7148
		minus 21	17.2988	15.0676	16.1409	16.2177

[truncated: 11 more sheets: 4C, 4D, 4E, ED4B, ED4E, ED4F, ED5B, ED5C, ED6B, ED9B, ED9E]
