# Supplementary material for: Evolution-guided protein design of IscB for persistent epigenome editing in vivo
Source: Nat Biotechnol. 2025 May 7;44(5):759–70. doi: 10.1038/s41587-025-02655-3 (PMC13180657; doi:10.1038/s41587-025-02655-3)
Supplement: Supplementary file 5 — Summary of all the tested REC domains and library design for REC screening, related to Fig. 2. This table contains the amino acid sequences of the tested REC insertions. [file 41587_2025_2655_MOESM5_ESM.xlsx]

## Sheet: REC domain summary
SourceProtein_ContigID	aa_seq
TbaIscB	KRNKCVVCGGNTQSGKNTCRLHKVTDKQNKLKNTYW
AceCas9	VPAERIGRDPLDPSQLRASRACLEFQEYRIVAAVANLRIRDGSGSRPLSLEERNAVIEALLAQTERSLTWSDIALEILKLPNESDLTSVPEEDGPSSLAYSQFAPFDETSARIAEFIAKNRRKIPTFAQWWQEQDRTSRSDLVAALADNSGSGLPSGRVAYSRLTLSGLTRVMRDDGVDVHNARKTCFGVDDNWRPPLPAGGGGSGGGGS
YpnsCas9-1	GRRRCKFVDPQTGEICGWNTPRKANVRDLLLWNICRHLPVSVSEQAGFLAYVNQTNLHRAEILGALPAEEQAPLEAVFSQQRRPKDERLKDRLRRLGVDRHLRSQVTDIVGITSRRPLSGRLSFCREHFLRHHEQSRVPRPSVW
JACRUV010000934.1	GRSRCNWAGCRNNVPRAGHDIQGRLQQCIFLWLQPIFRESNEPERFRKSVDHWVRELAGLAKGHRRSKASTAYRKQINARKRTIYSHVRKRVRREASEETAAQFDSNWSDYYQSNLNNVIEGKDAGRVRYCRQHSAMFVDHIMASEPIPNREDIRDSDL
NbaCas9-1	ILTKCKVCGKNTPLRRNVRELLLENIVRFLPLESELKETLKRTILEGQQGNINKLFRKLKFNQKDWPGKNLTDIAKNKLPGRLPFCKEHFAENEKFTTIEKSTFR
DbaCas9	ILTKCKICGKNTPLKRNVRDLLIENILMDLPVTEEQKQFIRNNALTEDGKERLKPFFRRVHINEFLRKQTYDIAEGKLSGRTVFCKDHMLEHHKFTKVPKTTVR
NbaCas9-2	ILTKCKVCGKNTPLRINVRELLLENIVRYLPLQNKERELLKLTILKGHQQDINEIFKHFRKVYKITLNQKDWPGKNLIDIARNQLRGRLLFCKVHFPENEKYVSIEKKTFR
YnpsCas9-2	PKRKCKYVDPKTGEVCGANTPRKEKVRDLLLWDICQHLPVEPEQRLAILSYVNQVNIVRPEVLACLALEERALLENHRALARASKSKPLPQLLCELKIKKQLQSQILAIASGDPERKAADLKGRMAFCRKHFLLHHQQTRIPKPSAW
CjeCas9	DFSHLVGNCSFFTDEKRAPKNSPLAFMFVALTRIINLLNNLKNTEGILYTKDDLNALLNEVLKNGTLTYKQTKKLLGLSDDYEFKGEKGTYFIEFKKYKEFIKALGEHNLSQDDLNEIAKDIGSGFKDHLNISFKALKLVTPLMLEGKKYDEACNELNLKVAINEDKKDGGGGSGGGGS
FnoCas9 (1)	KPPKCQSLILNPKFLDNQYPNWQQYLQELKKLQSIQNYLDSFETDLKVLKSSKDQPYFVEYKSSNQQIASGQRDYKDLDARILQFIFDRVKASDELLLNEIYFQAKKLKQKASSELEKLESSKKLDEVIANSQLSQILKSQHTNGIFEQGTFLHLVCKYYKQRQRARDSRLYIMPEYRYDKKLHKYNNTGRFDDDNQLLTYCNHKPRQKRYQLLNDLAGVLQVSPNFLKDKIGSDDDLFISKWLVEHIRGFKKACEDSLKIQKDNRGLLNHKINIARNTKGKCEKEIFNLICKIEGSEDKKGNYKHGLAYELGVLLFGEPNEASKPEFDRKIKKFNSIYSFAQIQQIAFAERKGNANTCAVCSADNAHRMQQIKITEPVEDNKDKIILSAKAQRLPAIP…
FnoCas9 (2)	KPPKCQSLILNPKFLDNQYPNWQQYLQELKKLQSIQNYLDSFETDLKVLKSSKDQPYFVEYKSSNQQIASGQRDYKDLDARILQFIFDRVKASDELLLNEIYFQAKKLKQKASSELEKLESSKKLDEVIANSQLSQILKSQHTNGIFEQGTFLHLVCKYYKQRQRARDSGGSGGGSGLLTYCNHKPRQKRYQLLNDLAGVLQVSPNFLKDKIGSDDDLFISKWLVEHIRGFKKACEDSLKIQKDNRGLLNHKINIARNTKGKCEKEIFNLICKIEGSEDKKGNYKHGLAYELGVLLFGEPNEASKPEFDRKIKKFNSIYSFAQIQQIAFAERKGNANTCAVCSADNAHRMQQIKITEPVEDNKDKIILSAKAQRLPAIPTRI
FnoCas9 (3)	KPPKCQSLILNPKFLDNQYPNWQQYLQELKKLQSIQNYLDSFETDLKVLKSSKDQPYFVEYKSSNQQIASGQRDYKDLDARILQFIFDRVKASDELLLNEIYFQAKKLKQKASSELEKLESSKKLDEVIANSQLSQILKSQHTNGIFEQGTFLHLVCKYYKQRQRARDSRGGGGSGGGGS
NmeCas9	SGDAVQKMLGHCTFEPAEPKAAKNTYTAERFIWLTKLNNLRILEQGSERPLTDTERATLMDEPYRKSKLTYAQARKLLGLEDTAFFKGLRYGKDNAEASTLMEMKAYHAISRALEKEGLKDKKSPLNLSPELQDEIGTAFGSGFDKFVQISLKALRRIVPLMEQGKRYDEACAEIYGDHYGKKNTEEKGGGGSGGGGS
CzcbIscB	KPEKCVSCGRNAKHGSRYCRSCLQTKSFVDNGYRKVR
SauCas9	YEMLMGHCTYFPEELRSVKYAYNADLYNALNDLNNLVITRDENEKLEYYEKFQIIENVFKQKKKPTLKQIAKEILVNEEDIKGYRVTSTGKPEFTNLKVYHDIKDITARKEIIENAELLDQIAKILGSGYTGTHNLSLKAINLILDELWHTNDNQIAIFNRLKLVPKKVDLSQQKGGGGSGGGGS
SpyCas9	IERMTNFDKNLPNEKVLPKHSLLYEYFTVYNELTKVKYVTEGMRKPAFLSGEQKKAIVDLLFKTNRKVTVKQLKEDYFKKIECFDSVEISGVEDRFNASLGTYHDLLKIIKDKDFLDNEENEDILEDIVLTLGSGTGWGRLSRKLINGIRDKQSGKTILDFLKSDGFANRNFMQLIHDDSLTFKEDIQKAQVSGQGDSGGGGSGGGGS
SthCas9	GIWIGKCTFYPDEFRAAKASYTAQEFNLLNDLNNLTVPTETKKLSKEQKNQIINYVKNEKAMGPAKLFKYIAKLLSCDVADIKGYRIDKSGKAEIHTFEAYRKMKTLETLDIEQMDRETLDKLAYVLGSGSSIFGKGWHNFSVKLMMELIPELYETSEEQMTILTRLGKQKTTSSSNKTKGGGGSGGGGS
EMBL_ERZ781361&&contig_3041&&31_1579_-1	TRTKCFVCGKNAMKGHETCRTHFGSRPEQKVLENFY
IMG_3300028603&&0265293_10052700&&2116_3718_-1	VKTKCAVCGKNAQKGHDVCRLHKGTKWYDKYHKSYW
IMG_3300017987&&0180431_10000842&&37859_39437_-1	PRAKCKVCGRNTPEGQALCRPHAAEGHHKYAHLEKKPGW
IMG_3300005935&&0075125_10001852&&8160_9732_-1	KAGTSPCVWCGANAEVGKDFCGICQRSLSKSEKAHIRKDPKYYKL
IMG_3300025311&&0209343_10010378&&4414_6391_1	QLRVKCKYIDKDTGEICGANTPKKSNVKHLLLENILVNLKIADESKEEIRRRGLDRDTNKSELQTILEKFSINTFLKKQIKDIILEKGEGRAVFCREHIPFHYEQVATEAESFW
IMG_3300011118&&0114922_10016519&&792_2730_1	GGGSAGQTQWSGFRYRRAKGLNQSLRTKCKYVDPDTGEVCGRNTAKRSNVRHLFLEDILGFAPFSDVPADYKQAIRDVLASREGIATRKQRLAAVLSRIDVDRYLKKQITEICFDERGGRAEFCRDHIPARHTQTAIPTQAVW
IMG_3300031586&&a0315541_1000067&&18312_20232_-1	GGGSAGQTQWSGFKYRRAKGLNQSLRTKCKYVDRETGEVCERNTPKKANVRHLLIQDILSFQPFAEVPPDHRQVIRDVLASREGAGTRRKRLQNILSRLNVDTYLKKQVDDICFNDLPGRAEFCRKHILAHHEQTDIPAQAVW
YnpsCas9-1	GGGATSQSGEESERGRAAAPEYRRATGLNTGRRRCKFVDPQTGEICGWNTPRKANVRDLLLWNICRHLPVSVSEQAGFLAYVNQTNLHRAEILGALPAEEQAPLEAVFSQQRRPKDERLKDRLRRLGVDRHLRSQVTDIVGITSRRPLSGRLSFCREHFLRHHEQSRVPRPSVW
YnpsCas9-2	GGGSARGAGAQEDEQAVEGVPEEEEEDRSRARSAPEYRRAQGCNKPKRKCKYVDPKTGEVCGANTPRKEKVRDLLLWDICQHLPVEPEQRLAILSYVNQVNIVRPEVLACLALEERALLENHRALARASKSKPLPQLLCELKIKKQLQSQILAIASGDPERKAADLKGRMAFCRKHFLLHHQQTRIPKPSAW
IMG_3300029288&&0265297_10050537&&1840_3679_-1	QGGVRSAPPYRRACGQNRASTMKCMFVNPVTGEKCSLNAPLKKNIRRELMAITLKNSDIPPGLKDNLVSCFDRKRNPPLSTSDLMAQLRKWNAPSQTVRMVEQLLHGNLHGRSDYCRAHLHACAGDWTAERHSMP
IMG_3300032770&&0335085_10108255&&317_3212_-1	LKTGCAWCGKATPRKVKVRDIAYRAAVHNLRAREGFRLRPLSPDELNDFWTWWDDREKSPGVDKIKRHLKKLGAQDKMARQLHNLLKGKAEGRASLCRQCLGMAQLGKTMKDAGVDWQTISTRKA
IMG_3300044514&&a0483949_0000128&&19005_21876_1	IRSGCSWCGKKTPRKARVRELAYRAAVHNLRGRDGWRDRPLTNEETQVFLEWWHDREKAPGLATLKRRLNTLNPRQARMANQLYDLLKNTDPKGRTNLCEQHLEMAAQGKTMKDAGVDWQTISERNA
IMG_3300011118&&0114922_10095358&&276_2382_-1	ILTKCKICGKNTPLKKNVRDLLIENILMDLPIAEEQKQFIRDHALQAEGKEILKKFFRKVHINEYSRKQIYDIAEGKLTGRTVFCKDHILEHHEFTKVQKAIVR
IMG_3300031578&&0307376_10092699&&543_2133_1	ILTKCKICGKNTPLKKNVRDLLIENILMDLPIAEEQKQFIRDHALQAEGKEILKKFFRKVHINEYSRKQIYDIAEGKLTGRAVFCKDHILEHHEFTKVPKTIAR
EMBL_ERZ1292620&&contig_21921&&260_2192_-1	ILTKCKVEDCGVNTPLRKNVRDLLIKNIVRFLPLTQSEKAELEAHALDKEGREKVKTFFRRHRINEFLRKQIYDIAFNQNLSGRTVFCKKHILEHEQHTKEERKVFR
IMG_3300025850&&a0210050_1044619&&1_1498_1	ILTKCKVEDCGVNTPLRKNVRDLLIKNIVRFLPLTQPEKAELEAHAIDKEGREKVKTFFRRHRINEFLRKQIYDIAFNQNLSGRTVFCKKHILEHEQHTKEERKVFR
IMG_3300015904&&Ga0171251_161&&453_2148_1	ILTKCKVEDCGVNTPLRKNVRDLLIKDIVRFLPLTQSEKAELEAHVLDKEGREKVKTFFRRHRINEFLRKQIYDIAFNQKLSGRTVFCKKHILEHEQHTKEERKVFR
IMG_3300009004&&a0100377_1039130&&299_2480_-1	ILTKCKVEDCGVNTPLRKNVRDLLIKNIVRFLPLTQPEKAELEAHAIDKEGREKVKTFFRRHRINEFLRKQIYDIAFNQKLSGRTVFCKKHILEHEQHTKEERKVFR
GCA_016214995.1&&JACRML010000063&&36767_39083_1	ILTKCKVEGCGKNTPLRKNARDLLLEDKIRWLPMEQADRNKLKTALLEKKKEDVDEMFKTYKVNSEIRKQIRDMAYNEKLSGRTVFCKKHILEHTEHTKEGRKVFR
GCA_001803885.1&&MHEP01000160&&0_1604_-1	ILTKCKVCGKNTPLRRKVRELLLENIVRFLPLESEMKETLKQTILEGQQENINKIFRKLKFNQKDWPGKNLTDIAKNKLPGRLPFCKEHFSENEKFTMIEKSTFR
GCA_001798625.1&&MGSV01000185&&15750_16936_1	ILTKCKVEDCGVNTPLRKNVRDLLIENIVRFFPIEQSEKDNLKDAVLDKNRREEVKSFFRKHKTDEHIRKQVYDIADNKLSGRTVFCKEHILEHTEHSKEERKVFR
IMG_3300025326&&0209342_10134999&&0_1974_1	ILTKCKVEDCGVNTPLRKNVRDLLIENIVRFFPIEQSEKDNLKDAVLDKNRREEVKSFFRKHKTNEHIRKQVYDIADNKLSGRTVFCKEHILEHTEHSKEERKVFR
SupCas9	HTGKCPAKLENGKRCNCNLPKKSRADIRALQFEIEAKQMNIETDNGTRKLIDDELTVLINCVDFENAELVNQGDDWNAFFDQHKTPRVKGDARGKKDILKDMAIGSQAGRSGLCKTHLQEKLTLLNSEETQGKDWGRLHQERLLSIYSND
IMG_3300012932__a0157522_1010616__7469_8948_1	SRKAPVFTQKGWQYQSFGQSSKDW
EMBL_ERZ4560346__contig_13108__644_2033_1_100	TKRMYFEKANRRGQHWRKVKTTTQSPRLKGW
GCA_009268125.1__WBOU01000006__117162_118623_1	GRPFKLRRPSMAKARWAQSLFAHRAYRRVRG
IMG_3300027823__0209490_10014851__1048_2638_1	GQPFKLRRPSMLRSVWARQVRRGRSAVPFGMRR
EMBL_ERZ833782__contig_2014__7193_8612_1	TKRVYVEKPVTYRKHPTHWKKQVNTFASSREEGW
EMBL_ERZ1034920__contig_7121__3175_4609_1_3	CKHVYMNSMTKRHGHKTHWHNVKNEYGTNRQPGW
GCF_019599295.1__NZ_JAIEWN010000002__186139_187645_1	GLPYRLRRPNLRRSTWGAIHRRIRPEESPATAAK
GCA_021810565.1__JAJZIM010000004__28452_29967_1	PRTKCRVCGRNARKGADTCRSHASEPAEVRNFVPW
EMBL_ERZ4560321__contig_23827__3831_5226_1	TKRIYSAEPVRRKSTGNMTHWIKVPNQVTSNRPEGW
GCA_003635305.1__PYJE01000137__32378_34157_1	KRAVAMPHLEGNRICWTYQRISVKNAKRGYGDGKGW
IMG_3300027863__0207433_10050431__917_2597_1	HPAACDACGANAIHGRRFCRPCAAAKTPGMGARESR
GCA_021819425.1__JAKARA010000385__650_2336_1	HPGECVSCGANAQAGRDRCRLCRTARAPRRDGLRPAR
GCA_021836285.1__JAKBIY010000137__1893_3561_1	HPQACRACGKNAKHEKDYCGLCMQKRNFVDNGYRRYR
GCA_021802485.1__JAJZXF010000036__20414_21947_1	NPEACANSVKNARHRSRHCQPCAGTRSFVDNSHSHAR
IMG_3300031670__0307374_10067118__262_1765_1	RPEPCIVCGGNARHGHNRCRRCVEAGDEPAGLGARPPR
GCA_003635255.1__PYJC01000159__27034_28624_1	ARKAPTLTADGWQYKKVDRAVTSKDGKPKQKWHPSQKGW
WGS_WLWG01__WLWG01003237__9107_10745_1	RSSKSPCKVCYGNTKTGQQLCSVCLKNSEKGHHDYAKIQKLCFR
GCA_021157805.1__JAGGVW010000099__850_2788_1	PKKKCKVCGGNTKEGQTICSACLKKGEKLFPKAPHLAFKDISEKPSW
GCA_016866825.1__VGLC01000060__24420_25953_1	VKTKCARCGVNNVPKVWKKVKRKTGKSLKKVCNGRAQLCRKCQGKKGEHNRPHI
IMG_3300028888__0247609_10000157__81173_82997_1	FAYTKKDIMDKLKLCGESVKQTVIKDGKEVTTTVFKKYNKKQIQHLKRCLSCAPDKLPDSQTTT
IMG_3300005935__0075125_10022626__439_2065_1	KKEILKFKTGDTFVLKKNIKDTSFKKYDIVFYSHIENDNYIIYNSNGEYVSIEKKESKTILEKTEKC
GCA_003635305.1__PYJE01000137__13084_14743_1	ARKVPVLTDAGWTYQRAAKEEGNDASKTQNTFNRVSWSQFRDKRYRWERLPPTKTNRRQKQRWKRVRVEHQKRADNGW
WGS_JAESFN01__JAESFN010000432__8451_9963_1	TRPEGWLRICPLENGAGFVFVNSSVSFSCRRGYANGDAQGTESVTRSSKREVPCAGSPRCGNFGAAPFSSPVGEATPTCKTS
IMG_3300029288__0265297_10050537__1840_3679_1	ASTMKCMFVNPVTGEKCSLNAPLKKNIRRELMAITLKNSDIPPGLKDNLVSCFDRKRNPPLSTSDLMAQLRKWNAPSQTVRMVEQLLHGNLHGRSDYCRAHLHACAGDWTAERH
IMG_3300041955__a0455671_0000177__49966_52930_1	KPSKCAWEGCDRNVRRAKNAKRERLQQALFAWLTDIIRRRESPAQLWQALESWIDRALASPKRVPFKALYTLVPEPAFQKHKAVYEKNIRDILQGESAGRTRFCCEHSNVYIQYVVTGR
IMG_3300031586__a0315541_1000067__18312_20232_1	SLRTKCKYVDRETGEVCERNTPKKANVRHLLIQDILSFQPFAEVPPDHRQVIRDVLASREGAGTRRKRLQNILSRLNVDTYLKKQVDDICFNDLPGRAEFCRKHILAHHEQTDIPAQAVW
IMG_3300033977__a0314861_0005688__6930_9768_1	LKTGCAWCGKATPRKTKVRDIAYRAAVHNLRAREGFRHRPLSVGELKVFWDWWENREGAPGVEKIKRHLKKLGAQDKMARQLYDLLKGKAEGRASLCRQCLGMAQLGRTMKDAGVDWQTISVRKA
GCA_002496215.1__DAIT01000057__10635_13539_1	FILKCKIKGCNKNTPKKEKVRDFELKMVLNNARSDYQISDEDLNSFRNEVINIFQKKENLKKGELKGVTIEDLRKQLNKTFNKAKIKKGIREQIRSIVFEKISGRSKFCKEHLKEFSEKPAPSDRINYG
GCA_012271095.1__JAAXHC010000956__6074_7910_1	SRKVPVLTPDGWVYKSADETDPSKDSSKTQNKFVRVSHAQLKDPRYQWSRIQKRKRKKFTPEMTNAKVARLTRDELIQQIKMRDKKATSETLTSKTLGDLRRLLKSKLRNTPPVKQRWERKRIAHKKRSENGW
GCA_903895295.1__CAITTM010000467__2308_5182_1_3	GASRCAWGDCNKVTPRRDNATDDAIAQQLVTYFQSAIKTEPHKLEMLNQTVCELDSISKNLRGAIANNDDSSKKILRRRARKSLRNLRAELPSTEPEDVSGDAWKYVEKGILNILENSGGRNRYCREHSKSYVEKVLEGK
GCA_003820085.1__RPPN01000275__1622_3775_1	GVSRCAWDGCNKVTPRLSNALQDPLAHVVFTVYKERIAKEPQLQAAIEAMLDRVADLGKRYHSVSGADPVAEQKVLMKRIQAEFAILKRWLAASPDNEDQVSKWKYIKINLKSLITRQEGRNRFCREHSAEYVQHLLAKK
IMG_3300017992__0180435_10002165__9926_12782_1	GVSRCAWKDCQQITPRRHNAIKDALAQFVYLIIDIEQVRTDDSLKDKIDAALDHLEELGKRLCSAKVANHPPERHDAIKAERKVLLKKIRQESALIKELANPDTWSTNYANIKNILENSGGRNRYCRHHSNEFVNFQLAGK
IMG_3300022553__0212124_10005596__2587_5431_1_3	GASRCAWEGCSRVTPRSDNALGEVLSQQLYTLFQSTLKGNPDLCQKVETATHELHELAKRLRHASGESASSEKKILRKKARTILRALKELLYTPADGVGDAEKAWKYIETGMMNIMETRLGRNRYCREHSRENIQTICSGK
IMG_3300009166__0105100_10022622__1_1759_1	GASRCAWDGCDNVPPRRDNALRDPLSQLVHTVFASSLRGDTALQQEVSGMLDRIAELGKRLRHRGGPDPDKERKALKAEISQELKLLKKLYGLNPDLTEETATPWTKIRQNITNLIEQTGGRNRFCRYHSSQYVAHFMEGK
GCA_001782795.1__MFPQ01000101__317_3425_1	IVAGCSWCGKMVPRKSKVRELAYKVVVKNIRVEDFTSRQPLTAQEAEYFSQLWVDKEAKPPARTAIENKLKKLKASPKMANQLYELLAPSEPKGHTNLCQQHLEMAARGAFMCNRHHAICENNNGDHQTIDSVKEGRKRAGP
IMG_3300020074__0194113_10081105__159_2931_1	GRKRCAWAGCEKVTPRRVNATDDAVIQQLVTYFQSSLKEQPHLLDHAKKAAGELARIAKEVSAANSSVEPKKLKSPIKKKANPILKNINLQLRPPEWVDTGTEKPWEDVRDNILNILTYQGRRNRYCREHSQEYVRTVLAGK
GCA_001889985.1__MOEG01000017__1826_4676_1_2	VLIRCNICDRATPKKSRPDVRELLYFDTVRNFLKAGRVEQNPDVISYYKKIYMDAEVIRVKILNKEKLTDEDKKQKRKLASELNRYKNKEYVTDAQKKMQEQLKTLLFMKLTGRSRYCMAHLKERAAGKDVEEGLHGVVQKRHD
GCA_018812395.1__JAHJDS010000529__774_3645_1	GKSWCAWEGCDRVPPRRKNAPRDALAQFVYTVIDLDYVKEAPESEAKLEDMLDAVAVLGKRHRNANGKDKQVVDHERKVLKARITKEIKQIRELLKDEPDEDREKKRWSTVKGNIENLLLKSRGRNRYCRQHSAEHVQHLREGQ
IMG_3300017987__0180431_10019360__1460_4340_1	HPSKCQWEGCTRNVPRKGNALREQLAQTLFVWLRPIFDEIGNKGPLRDAVERQIDRMVGLARGYANRPDADEKKALSKQKKRAFADMLDCVADHGDERTVKRFVDNWRKTYSRQLTAILTKKQGGRLRYCRRHSREYVDVFLAGK
GCA_003695915.1__RFGF01000038__508_3637_1	ALTGCTWCGAHTPKKSRPEVQELAYWAAVANVRVAAGRQPRPLTQSERAQFVEWWNADAQRRPTQPAIKRYLTSIGAQEEMARQFADLLNRRNLNGRTNLCLAHLREQAEGAFFCPQHQGVCRSAPNGQHRAVESARSRESSASRV
GCA_014451015.1__JACRUV010000934__16522_19330_1	GRSRCNWAGCRNNVPRAGHDIQGRLQQCIFLWLQPIFRESNEPERFRKSVDHWVRELAGLAKGHRRSKASTAYRKQINARKRTIYSHVRKRVRREASEETAAQFDSNWSDYYQSNLNNVIEGKDAGRVRYCRQHSAMFVDHIMASE
IMG_3300020193__0194131_10034745__332_3620_1	VLSGCSWCGKNTPKKSGSQIRELAYRAAVMNLRADAANSRRPLSDAERKYFLDIWERRKSDRPPSPETIKKKLLALRSQTEMAKQLWELLASPAPAGRTNLCLQHLKMQAEGAFLCSGHYAICKQSSDDPGKHILQERVRNVGPAIRGA
IMG_3300005532__0070739_10001841__2490_5820_1	VISGCSWCSKNTPRKYKVREDAYKAAVRNIRIRIPGAASGVPLNEQQRQEFLSRFYDPEFRNKTEKVRQATFERMLSRIRAQEALARQLAELTGNNKPTGRTNLCQQHLRLASEGSFQCYRHRAICKLSGGSEHETLERIERLGPAVRTT
IMG_3300010379__136449_100035006__4864_7690_1	GRSRCNWEGCRHNVPRAGNDVRGRLQQSLFLWLQPVFGQTADVPRFRKSLQHWIDELAGLAKAYRQTEGDAPEIKGARKLVNARIKRVAKNLRDRVHGEAQNDVVEKFDIDWKEYYWPQIAEIVRGESGGRVRFCGEHSKMFVDYVMAGK
IMG_3300028800__0265338_10017189__574_3391_1	GSSRCQWAGCNHNVPRAENCAQEKLSQALFAWLKPVFDGSADPIRLRRSIDHWIGELAGLSRAYRRAAKLEDESKRDENESGIKRRVKRVYKNLKERVCREATPEVAESFSESWNEFYQKNLSEIVYGKRGGRAKYCREHSQQFVEMFLAGQ
IMG_3300012209__0137379_10011479__3258_6327_1	GPALDSFQPIDEQGHPLHVVRKSKATFAKAQWELALMNFRVLDASTRQKLDPRIHFPVFIENLRNEWNKKGKITAARLIKLADAFKDKFLLIEGQKPLTPETGSGRARYSSPTLEFIRQEVAAGKRVDPPQPVLRRKGESAAVALNRYLADI
IMG_3300005235__0066637_10009205__1278_4407_1	ALGLDIDSPLDDEGRVLHRIKKSKDIYKRFQFEVAIRNFRVIDAKGNKVIPPKEILEKIREEFNKSKNKQGRNLSVSKLEKILKGTEYKLVEGQNDLNAKSPGDRSSFSSVTLKKWAEITRQGSVPYDNPQPLLRRGGENWETASKRYLNDM
IMG_3300009657__a0116179_1015525__2371_4099_1_2	RVSLSARLYNKQGEFLCRIPLAYGKYLTKPDKSGRPQAKRLYGNNYQLLTSKNPESPIREKKPGKQDILVYRNDGRLLTWYDPKRGDLEGIEKRLLGTSRRHNIPIASLEKEGSKKIIRLLSVSAEDAIPKAALPNPMPRFRKMGQKRKPPGW
IMG_3300047169__a0495336_0000034__180642_183729_1	DPNLDMFCPYDEQGRPQHVVRKKAEAFKSAQWELAVLNFRVLDLATGAKVRPDPASLVRLKEIYDSRHHKKKPSDIKISTALLEKWAAEFSAKYQLLEGQKELVAASSAGRARFSSPTLLTLGRAGSPTNPQPLLRRPGESAEEALNRYLREI
IMG_3300017922__a0182238_1003529__1_3109_1	NVGRDQYQPFDENGRPLHRVSRDRDEYREFQFGEAITNFRVRNEDGKTVDPPAEIIKAIREHYETKKDNQKPQITVNRLQKIIDKYNEEYGSDYSLIDGQTRLTPGPMSGRSRFSTPTLKKFDQEYAKKGKRPPVNQQPLLRYPEESIEDACERWLRDM
GCA_001797825.1__MGQM01000057__864_3798_1	LKSGCSWCGKKTPRLAKPEIRELAFEAAVGNLRIRERDGRDRPISDEERNPLRGWFQRRRENHDYSRATKNTPIEERAPSEDNIRTYLEQIGVKKAWIRKKKGKEKWKFDFAMLPQLDNLINKEARKGRARLCVEHMRMQAEGKTMKDADVDWQSMRKRNA
WGS_FKKE01__FKKE01003244__2524_5413_1	ASTMRKCSWCGKNWRPRLLNVAQDKDSSVREGLLLEAIHNLRHKASKEQAANIRPWWHAARAKDIKKKGVSPSDETLQHVLADLKEISRTADRPEVLKTLGQIFKKYQLADIEKEKFADLLRPREKEEGRSQRCRECIKLGASATSPEDYRNIRAMVQANRQ
IMG_3300047994__a0495314_0041036__118_3427_1	NPGLDAFEPVDEEGRPLHVVGKDSDAFRHAQLAVALLNFRVQDPKTRRKIKVEDNPEWLTKLIEMARDAAGEKNEDAEETAIPKSVLKKWEKHFAGKFQLRDGQTALTARASGGRARFSSKTLKLISELVGKGKPLPLLAPVLRRKNEKDNLEALNRYLMEI
IMG_3300035696__a0374055_0138448__353_3260_1	LKSTCAWCEKKTPRLKKPGVREKAYLAAVGNVRVCTEVRGKTRPLNDQEKAGFIEWWKRRQMPRDEQQKIFIPRAPNIFDRAPTEANIEKAFAQLGVVKSWLRDAKGKPYLGYGMLSQVNNLLNHEPRGGRASLCMEHLGMAAAGKHMKDAGVEWQTMKIRRA
IMG_3300004239__0066650_10009589__1444_4435_1	SPSLDIWKPIDDEGRLLHVARTNNNTYKEFQFEASIINFRVLNSKTRIKIENTPPELIEMIREIWLKPRGKKEGSGMKVSISDLKKIIEKWNKTHPDTELSLIEGQTDLTPISDKGRARYSTPTLRSIRDTLQGGDRVNPPQPILKRKNESTTDAVNRMIAEI
IMG_3300033175__a0334890_1002612__17812_19765_1	RVKFSVRVFDKDGIEIGKIPISQAKALCKPAADGRPQAVKSDGNIIRLLTRRKIKELAPEPRPGKNDVLVYGVDGRLITWFDPKRKDYEGLEKRLLGNPIVEGQRSRNRHKNPHKKPLARLEATDGRRVIRLLSRSAEKAVPKGVIPNRVPPFRTLGHKRKPKGW
GCA_001799195.1__MGSU01000209__4520_7658_1	KPGKCVACGVNNVCRADAPEFAEAQRAIVLGNYRVFSAVQGKAVPVGQAALPELADILAKHQAGLKELRALAKTGGYTPLEPGIKKKDQARDLLVQQWADRNGYELLPGQQLTARKLSDGRCAFCRPCLRAVRYEYERTGTIRTFQPLLRRPGESLASARARYVREL
WGS_VAOW01__VAOW01030274__1954_4813_1	IVIGCNICGSITPKKNKNEVRRFEYDLAVLNFLTAGRIKEEEKEEAKSYFTKIFNSTEKIRDEIKSIENLKENKEQCPVSDGELKEEQKSELEKQKKERTRQKTSITKKFKTYYSKNKLLNKKQSYVEKQINDLLYTKIRGRSRYCTKHLKSMSQGVDLEKDIHGIRRKRYD
GCA_021780115.1__JAJXZI010000052__4046_7199_1	GPALDAFTPVDNEGRPLHVVRKNKDAFRLAQWELAVINFRVVDLATGALVSPDKAAIDRLREIWLSLMTPAKRKAVLSGTWTGEVKIELKRKGGKKGVLELWADEYAARYRLVDGQQPLTPQTGAGRARFASPTLHRLRDIIASGQRPDVAQPVLRRDGETAESALNRYLADI
IMG_3300014206__0172377_10052633__693_3087_1	IIAKCVLIPRLNVCKASDILNQEVTFLMSLKNMRYFDGDRREKSLSSEEMKELFESFSKTKKITQSKWGKYIQENLSGTVHPNQKEVSGSKAGGRSRFSRPALRILKDLLLSGKSPHVIYEEMVQQCTCLDIRKGLIKEDYEFLKKMPSEWENFHIPDQRMDDLHILKDARLRNKRIAEIINEI
IMG_3300042861__a0453087_0003003__12709_15394_1	YIGKCSIYSNEERLAKDDPLAIEYVMLENLSHITLSSKSIPEFRGLTKEEIHEAKESLKDQKEMTVNSLLKHLQLQKDYTIKRKDEIKEKAKITGLKARPSGYLNLSKKAIKEILERFETSNHRIGEIIADLRKETIKETPISDHLKYYGEVMSDVPNFYIIPPCRCANSNECLHKVGKDERKWGIT
GCF_001687305.1__NZ_KV700386__347762_350696_1	GYDQLPGMTDKPRASKASLAFQEFRILHTLSNLKVKDAHDERSLTLDEIENVSDFLFYEADENVSWSDVEAVIGLGENESLTGYSFKRGFSRPPFNTTFKELRRNDSIFAGQDEDVLEAVVDLLIDQRSSDLAEDFLSRLDDSELSSLDSLRFEIGRSPYSADSLNLINEGLMSGYTLPYTLYRFFGVDPTWK
IMG_3300010338__0116245_10015353__2_2546_1	IISKCCLLPLRNVCKADSIENIEANILLRLKNFRYMNIYNEKCSLTADQISKIFNDNLEYIHKNAKLNKTQINKFFKNENIEFHENTFSKDKDFKEFTVNTSGRSRFCRPALKVIKELILSGKDPHAFDTTKFVQNWDETKPEKGITKSELDLMLSRLGDSWQNIHIGDDRNELLQRAIEDREKEIARIIGSV
EMBL_MGYG000293909__MGYG000293909_34__2530_5584_1	IISKCKLLPKRNVCKANTIENVTFVLLMKLKNLRFTDVSGEKLRLSPNEIKQIYENWLEKVEKNVEKAKEKTLEFNKADNKLDTTITKKEIENVIERKIIDKIEPMKANISGRSSFCRRACQIMNKIILTGELYPAQMDISEFVDSPDAINGITEEEIKTMLSRVGDWNNLYIPDNRDENAKMASNSRIKTDIMIGNI
GCA_021837525.1__JAKBFX010000018__4559_7910_1	VGRDPFDNSPRALRASLEFQEFRIRDKVANLRILRHGEKERLSPELHEQMVQYLLDWREDPPTWHEVAEHFGIGERSLSVEDTGDGVTPTKAPIDQSSCLIEKSQKLKTVNDWWKEADFSARSSLITYLADSVEVELPPVVLELFENLSDDEYIELEQLKFLSGRSSYGRDSLTRMNEVMKSNVCDLYQARTIAFNKDQYW
GCA_021826315.1__JAKAZZ010000022__31663_35026_1	VGRDHFDGSPRALRASLEFQEFRIRDKVANLRQLVAGNKVPLPLEVSNAMVDYLMSYRDPSPVYWNVLGELFSIPEEQLSVEKSPDGSSLRAPLNDTLRIMTSKTIPKAVTSWWAEAPYDLQSELISYIADPVESELSPEIEDLFIRLSDDEVSKLIGLKFASGRSSYGRETLRKLNAAMRDHGYDLYTARSVVFDAPPDW
IMG_3300020167__a0194035_1006249__1_1912_1	IGACSLDPRSGARAAVADRLAQRFRVWKTVIDLRVDNPERPLTAEERLALFELLMSQKSATFSSVRKKLSLGADVPINFERPEKKDLTGNGTDTELRRLLGVTWDTMTEESKDELVHLLLGNASDDQVRAVLSGHFGLDADQTNAVTKAKFPAGRAAYSRATLRRLLAVIDGCETEREAISNAGYPTPESVRQERGVEISGL
IMG_3300027770__0209086_10046326__2_2231_1_2	IGACSLDPSSGKRAARAERCAQEFSIWNTIVNLRIGSAQRPLDQAERSTLYKLMSAQQTLAFSKVRKALSLDEADRINFEREDSKGLVGNQTDALLASRLKDAWTDLSEDDKDDLVYLLLGNAPEDQIINQLTKQYGFDEKTIESALKAPLVTGRTNYSRATMRKLLEHLPTEPDVRSAILAAGYPTPEEARAKQPLNLDTM
EMBL_ERZ773058__contig_5523__2531_5858_1	AGRDPLPGQDAPRALRASLVFEEYRVAAALGNVRVVGLGEKRRLTPEEMKKAFKFLTSRVDNDVMWADVAEYLGLPSASLRGAAADLDGERLSAKPPVMVTESRVLAAKIKPLSRWWETADTDDRDNLVKVLTHGEELDESLGGLLAELDENDLAKLDQINLSPGRAAYGEDSLRRLTARMLNDGCDLYAARKTEFGVENDW
GCA_018376445.1__JAHABL010000017__9832_13258_1	VGRCGLQPQLLRCSKAHPEFQRYRIAATLATLKIKEGHSARFLTAEERQKVAAELHNPHTTIATWGDVADLLGIEAPQLTGIASTTPDAELIVAARPPVDTTAIKMATKAKPFLKKWWNDAAPEQQQDFIELQVNYDTDSPDVNNYLLTLTPTELAEIETFSTKELPKGRASFAAETCRILADHLLNSDDSLADAIEKNFHR
EMBL_ERZ3455858__contig_19517__49_2755_1	FAYCALEPDQKRAPKTNFYAEISNALDTLENVNINGKYLDYDTICSTMNDLLRCGESLNVKDLFGTKHSFKIDMPFYNVMRQCLKFDPINFPITDKSQKVIDEINNISFILSRYKTPANRVKYLDYSQEILDKLYQIDGNGTNSYSVKAYKKLIPLMQSDFGTKRMNISIARDILHPVIEDVIDERPKFINKDVLDACMTNV
GCA_021832025.1__JAKBLP010000128__2336_5663_1	IGTDPFDKGQVRAPKASLEFQEFRIRDKVANLRIIEGEEEVPLSQEQRTAVVNALLELREDRITWAEVALDILNLETEANLIVPEEQRISGRAPMDETTAVFERYLNEKKNLLEKTRRWWEQASREERSALVGVLVDSEDTDEMGITTKLPGDELTLLAELHLPAGRAAYGRRTLQQLNEKMSAEPLDLHEARKVCFGVSDDW
GCA_005804975.1__SYOB01000079__586_3580_1_2	IGYCSLDPKSRKQRASRADRVSQEFIIRQLLINLKVGSDKRQLTDVERQRLFEVLMQQKTLAFSKVRSILSLSDDDKINFERQDDKGLSGNQVDPPLSKAVGATWATWSEMTKNNFVNLLIGSATEESIRTQLTKQFSLNDDQISAVLKVPLPSGRMSYSRKTILRLLPFMSSALTVKDVIQQAGFSSREDTPATSTVDLDSI
IMG_3300033886__Ga0308413_017040__460_2623_1_2	AVGRCRWQDCPRRPRRRANAVEENLRQTLYEWLKPVFGEALAGLEQAEAAKAKSKMCAELDHWCSLLAKLAAEYRKLADEQPDQRDEKAIKKVSALLERRKNELYQKIVDWAQENAPAKAGRKFAEDFEAYCDKKRSKGKQKWEGVSAAGATQAGAVGQKKKKKKKKRGFGNQLDDIVVKGRAGRLQYCREHTEQYIQYFLEGK
GCA_016782835.1__JADHXS010000046__13310_16412_1	QCEYEPNSYTCKRANWTARQYVLLQNVNSIKIEVIGHEPKPLSEEQRAVALTLLSTNERVTFKNLKKHLGLGKDVEFNYEEDGKNKSMKGDSFLSDIRKLFGKEDWDEFPRKEQKSIVNAFAYFGDASLIEYLKERYKFESEKLDNALNVPIPEGRMPYSVLALKKINNYLAKGKLQHEALMLAYPDDNEKQIIRGFIKEVPEI
GCA_021791615.1__JAJYWG010000484__3925_7306_1	VGICPLSGEARALRCSLEFEEFRIREKIANLRYADDNGELHPLDSETAERVVSALLAWDEEPPTWADVALDLVGLDSEGQLVAPEDDRISGNAPIDHTSRAVRALLKSKSRTFPGFAVWWHNAGRQKRSDVICALVDATTSSVLEGFDAFPDDELTLLAEHLTVASGRAKYSRLALERLNARMRLDGVAFYEASRREFNLPADW
IMG_3300037508__a0335038_0015118__3135_6426_1	IGRCSLDPNELRAPLAALEFQEFRIRAVVANLRLGRSGTKLSDEQHDLVVNFLTNWSSSDRPRWADVAELLGVTSRELRQPSIDSEGGGAAPCNRTVLTIEKHFKEKSAVRQWWKTASQNDRSEFVAIVTDLTGVDVEPSSESLAEFMTTWDETIQESIDKLDLESGRAAYSRATLSKLNAVMRESRCDVHTARKVAFGVADDW
IMG_3300009684__0114958_10052899__0_2031_1	VGNDPLIPGEKRATRASLEFQKVRMLNAISNLRIREQGVDRQLQEDEYEKTLNFLNEWKDSTTNPNRNDVAHFLGLNPAQLRFPTWDEDAGSSAFFDATSIEIKKKFNSKDHLGKWWDSATFQEKSDFIDFITDKSDEDYQDDLPFLRFLEDESIMEQVSKLKLASGRAAYSRETYSRLIPIMIENRCSEREAIKLAFDISDDW
IMG_3300004776__0007800_10007111__101_2744_1_3	IGKCSLETNRKRAKIARLECQRFRYLQDINNLQYFNYYTEKSTSLDDSAKQKLVHLFETTANISFAGIRKALGFDKTTEFNLENGNKKLKGNITACEIRKQLPEWDSLDDSKQHALVEDLLTINKKSVLKNRLTGHWGFSANTAVQLCLLEFEPGHSNHSAKAIGKMLPFLQQGQIYSDARISAEYGYEVTKINVADKLGAPPET
IMG_3300042434__a0453894_0021552__1165_4108_1	IGACTLMPAEKRAPLYHLDFQRFRLLDKVNNLRLADSERHLTGEERQKLVAALTVQEALTYAKVRELLGLPKSAKFSIEAGGEKKILGNVTNARFAGALNLRWDQMARAEQDALVALWAAAPDDETFQARLEETGEYSAEEIGRLLTVRLPDDYGGFSLAAIRQLLPKLEEGLTTGEARKAVFPESFAATEPQDRLPPVLEALPEL
IMG_3300010429__0116241_10003328__10919_14135_1	IGKCLLESDRPRAKRARLESQRFRYWQDLNNLQLEHATGETSILTLEQKQMIAQALERQESMSWGGLRKKLSIKQVKFNLEKSGTKMLFGNRTACALRKCIGVHWDNLSPENQIQLVEDISTIDNKKALKKRLQEHWNFSLPEIIKLVTVQFEPGYMNQSLKAIRALLPHLRKGLIYSDARIAAGYGYETLAPETVAGRLGPHPDI
IMG_3300041955__a0455671_0207408__9_2613_1	VGDCELETGEKRAPVWHPLAQRFRLLQEVNNIRLTDGTGTARALDRTERALVIERLGRGDIPLRELRKLLGLGRSVEINLDRGGKKALIGDGTAEKMRRVFRHYWDAMSSDEQMEAASYPSGGLDDASLAKMAGEKWGLNELNAQEYSETALETGKYLSLSLKAIEKLLPHLERGSDVTTARMKEYPETFRTEVRDLLPKVDDIKDI
GCA_012729815.1__JAAYCJ010000355__12636_15579_1	IGFCEFETDQRRCPKADWHAQQFRMLQDINNLQIINPDGSSMPLAPDQRQTLVEVLGTRAKMDFDQIRKALGLLETQTFNYEEGKRKSLKGNLMEAGLAKAFGRKRWAEMQAHRDRITEALLEIEDPNEFRRIAGEEWAADDEQIEALLKIDLPDGYLHLSKKAILKLLPFMEQGERMADAVKKAGYLRPDQKAGDNHDRLPQPPDI
IMG_3300036668__Ga0400249_009637__1841_4277_1_2	VSPCKLEPKAKRAPASCLLFQEFRILQKLHDIRLIGKGKTNESLTQKQVENAFEWLNISPDKNFKQLKKELKISDDELNFKETDKIKGNRTAYELSKVFGKLVWNSFSEKEQFNRWRILYDAEDDDWLTNYGKQKWGLTAAETDKLLKVSLEKDYAELSQTAMKKLVPLMKSGGLDYTDAAKKAGYDHGLNTKKETLSDILGEPQNL
GCA_021160925.1__JAGHBP010000415__1424_4406_1	VGYCVLEPKKRCIPKSSPIFQYFRILEQVSRIKITTKTRTNEPLNEDERFALIKYLDESKERDFKQIKKKLGLPEDCHINLEQQDKLYGAKTNYDLKKVFGKTVWEKLTPEKRQEIWHTLHFCDDSDWLADYANEKWHLNNNQIDKLLKISLESGYARLSRKAIMSLIPFLEQGMTYDKAAREAGYHHSIINRNETLRDFLPKPENL
GCA_012961745.1__DTYT01000343__363_3360_1	IGRCSLEPGKQRAARALPVCQRFRMLQRVNDLQIILPDGTTRQLSDEEREKLLARLDWEENLSFKSIRKLLRLPAEARFNLEEGGETKLPGNSTAYRISRAIGKREWERCSPESKAQILEALMSIEDEDLFKRVALRKQWGLNEEQAERLSEVALEEGRLDLSTKAIRKLLPLMEKQRLSYAEAAWRVYGDRGPAQAYESVPPVEDL
IMG_3300048990__a0493989_0006703__742_3628_1	VGECQFERGHRRAPMASLEFQRFRMLQRVNDLLAICKADGVVRALTSDERDTLIAELDTKEKVTFGRVRTLLGLRGWTFNLEAGGEKNLVGNKTGAALAKVFGAQWSAFSDADRERIIGDVRSIQKDETLKRRGIGVWGLDEEAAEALSNVRLEDGYCSLSRKALRKILHALEKGESYSKVVKNLYGDRERPVLDYLPSVNQAGIVV
GCA_013359125.1__JABWCR010000035__3545_6584_1	IGKCAFEPDQTRSPKCMPLFQEFNIWKTVNNLRATQNYRDVPIMPEQRQKLAEELMTKPSLSWAAVRKLLGHPKDTTYNLEKPNKNDLPGNKTAVEMIKIMGEKRWNDLSFLQRNQLVHKIRSTNNKRKLEKSLRFHWKFPQEIAGKLALHIFPDGYGNLSRKAMEKMLPHLQHGLNEHDAAQAAGYKRRDQIIIDAQARLPMPPDL
EMBL_ERZ777306__contig_7664__3242_6311_1_2	VGGCTLEPNCLRAPKEAPTAELFVALTKINNMKIVIDGETRSVNDEECAAILDLLRKTQTVKYKTLHNKIWKGQDVVFRGVKDETQDFYSMTGWHKLKKILDDPDMSDTRMLDRIMKVVATKKDDAAIEKELRRKKIPEKYIDKLKALSTSKFINLSLEALYKIVPEMIRGMTYDKACTAAGYDFKNKISGEVKIDNGCIREIAEWT
IMG_3300027607__a0207422_1013715__1_2515_1	IAKCSIEEDKRRASKASWYAHQFRILKETNNLRVLTPEGERFLDPHEREEVLHLLTTRTGRVKFSAIKKELGLSEHDSLNLEGGDRPGLDPNIVEASLKKIFKKRWEIEAELFTEEVWPLFIDEEQEEGVFEERATNDWRIGSEQIKAMKKIKAGSGHVRYSDKAMKKMMPFLIQGQNEYEARISAYGEETAERGSFALLPRLEGDGI
IMG_3300009163__0114970_10011012__1496_4556_1	VGKCELEPNEKRAPMALPVVQRFRLLTAVNNLRLISNRGPAPDFTAEMRQQTLSWLAATETMKLSALRAKLKLPKGVIFSIETGGEENLKGDLVNARFKKHLGADWESLTPSQQTALAQNVITAPDDDDEAVAALMATCKLNSESAVAALSITLPSGYFSISSRAIQALLPDLEAGITYAEARHRVYPPPVSEPITKLKPVEIALPTI
IMG_3300022177__a0228536_1002418__5002_8128_1	VGFCTLENGSRRTPLCTLEAQRFRLLSKLNNLEAISNQGEVATPDVTQRACLLEHLEKEGDLTFVKARKLMGLNKDWQFNLERGGEKKMEGDRTSAKLRALLGDAWDALPVEKRSRLVLLVYATNKEAVLARVAARDYGLVPETAAALATIRLEDGYLSHSRRAVLKLMPHLEKGVPYATARKIEYGADAPPPLHDRLPPVAIALPGI
EMBL_ERZ3421942__contig_186__39385_42430_1_2	VGKCTFEPSKKRASKGSWYFQQSRLLQTLNGLQATNIRTGEVIDIDENQRQLLLAVLTKTQKRTFDQIRKLLDLDSDWRFSLESEKRKYLNGNETEWNLRVALKDKYEALTPKVRDEIVHDLLFLEEDEPIKKHAKERWGFDDETADALAARSLAASYGSVSEKALKRIIVAQERGLDYYDALRAAGYCLKVQDNVRIQTLLPKPPKL
IMG_3300028804__0268298_10010258__3446_6575_1	VGDCIFEYHRKRAAKATLEFQKFRILEQLANIRIKNPLTRNTRSLDASEKTILFKELQNQNEMSWKKVRKLLGLHTGESINLEEGGKPKLIGNRVHTAMEAVLDKNWSTLDQASKSSLLTDLQTIHKKEDLIKRVMNHWQFSAKQAYNLAILELEPGYGSYSMKAMKKILGEMEKGFDVHQACENLGYLAPARRKPSDICLLQSAPNL
IMG_3300017817__a0182792_1018883__2_2432_1	IGRCDLDDRFYRAPKASPSFQRYRLLNVATNLRIKSRSGEKDPLTQEQRDLVLDLLRRGERIEWPEIEEALGLGDSKLVPAEKEGTAGRPPVDMIAERLRSVKGIAKLRKWWDKADPVEREALIAMAISDLAFDEENPQALQAVAQSIEEQGLLDLVEKLGRSLPPGRASYSRQVLNDLSDQMADGADLHQAIERTYGQGAVGHHVKW
GCA_001304035.1__LJUD01000215__1136_4124_1	VGNCGLEPNKKTAPKSSPAFQYFRILEQLSRILISIPHTGRYNDPLNEEERRMLIDKLSVTEKLKFSDMRKMLNLPGESDINIEEEGGRLLGNTTYARLIKVFGKKRWAGFSEEEKEQIWHTFHFADNHEWLKEYALKKWSITPDEIKELGKVALEKEYARFSKKSLKKIIPQLEEGLTLDKAKIEAGYTPEYEIEKSLSAYLPLPENI
IMG_3300036861__a0376049_0081404__989_3926_1	RGMCELEKDCQRADMYTLAAQRFRLLQKVNDLLIVHADGARRELSPEQRRLLAQRLQEAGDMTFEQVRTLFGLPKKTKFNLAANGDRKLHGNRTNAAMLRAFGQRWGTFSEAERKHKVRRWAEGEHAEELQTIAIEEWDLDSAAAHQLANTEPEDGYCKLSLHAISKLLPAMEQGEAFKTAEAKIYGNRFAGREAQDSLPPVEDVLPQI
IMG_3300012921__a0164290_1000004__484678_487663_1	IGQCSLMPELKRAAIYLPEIQRWRYMQVINNLKLLSPSGEERTLTDRERESLYQACEAQEKVALKKAKKLIGVTDLWKFTVESGGEKELNGNLTNVRLEKILNLRWRRMSADRQIELLKDWADAKTDEAFQALAQEKWECSPEEAKALSELRLPDDYASVSLEAARRILPYLERGVTFGEARKAEFPEQFVAKEPLPLLPPVKEALPEV
IMG_3300045912__Ga0484959_000022__249939_253071_1	IGFCRFEPKRKRAMKALVVAEDFRILQDLTNIRLFDQVSQTERRLSRDEMLRVLGLLRSQASMTWSAFRKALKLPKADVIEINLEEGGKDKLIGNRTLVSLTKILPNWNELTLDQQRELQTDLLTIPRRDSLYRRMRRHWQFDPRTAYELAILQLIPGTASLSAKAMQRLVEKMLDGLDYHDACQAVGYQRDDQRELELVERLPEPPDA
GCA_902559805.1__CACEJJ010000022__14009_17009_1	VGECALEPNKRRAAKWQPMAQLFRNWQDVSRIKTLHDGKPLDWDQQKKLVDELQKKKTLKWNSVRKLLGLDAETKFNLEESGSLKELKGNDTLINLNKALGKKAKELTDADKEKILNWLDTSDNDDKLKEKIKRGYDFDDTIIDALCKCSLAKNYYHLSVKACTKLVDVFESKKQPLSYRDAGEQAGYIMDESEAAGKGLDRLPEPPQI
IMG_3300035177__a0373468_0034757__414_3297_1	PGACELEPGAKRAPMASWYAQRFRLLQKANDLRSVAPDESEYPISAAERAALIAALEAEGDLTFAEIKRRKLVALPKGYQFNLQRGGEKKIPGNRTNAILARLFGTPWGQCSPEVRDRIVSQWLDSNLDDQALERLWGRSADLQFVGEIDWDKTQPEDGYAKLSLKAMHKLLPLMENGMAFKTAEQEVYGDRRSDPVAVLPPVEKALPAI
IMG_3300048834__a0498918_0040817__2083_5152_1	VGRCELEPGESRAPMARLEVQRFRLLVVLNNLRLYRGTEAPRALTDEERNAIVNISESGETLKLPAIKKRLKLPPACKFSIEHGKEDKVPGNATAARIQKAIGRAWEDMATVDRHRLVRTLVEATGSEEELAEKLQHEYTFDIPSAIALSEVTLPSGYYSISLKAIERLTPLLEQGMTYPEAKKHAGYDDLQRTEPLDLLPPVQDSLPTV
IMG_3300010883__0133547_10117959__2123_5198_1	RGRCSLEPSRFRAAMATLEAQEWRMHQDINLLNYVDTSTGELLHLDESQRSLLTEKLSRQRSMTWGAARKLLGLTKKGKSKVEFNLERSKPALIGNRTAASVRNIDSEWWDELGAVQRTSLIEDLLTIKDRYALYKRLVEVWDKPPKVALKYASLEFEPSHASLSLKSIRALLPHLRAGMIYSKARVAAGYGYESEESTLLDRLGEPPET
EMBL_ERZ404942__contig_1970__41124_44214_1	VERCPFEPFRNRAFKAQVIGQTFRAWQQALSLKWKPAGSREDFRQLDIDQVRLVAQHLLENAELSFSQLRKLLGHPRDAEYNLALGGRKTLSGSETSVRLRRILGDAWDRMDELEKDRLVHELVHSESMDSLANRLRKAWGFDPKTVYRLITTELPTGTASLSAKAMRKLLPLMQAGKRYDEACMEVYGRLGPKLEENLEAQLVPMPTEG
IMG_3300042154__a0453915_0002138__998_4265_1	ALSSCALIPRFHSAKCEPKTLPDGTLVPDSLLPAEVTFLMKLKNFRFALAKGATAGFTVVQIREIFEDRVREATVKKDAEAYRLTKTQLNKIIERCGGVSLLPNQTEVEAPRLSGRSRFSKPALKLIRTLVLSGKSPEELHAEALAEVGANTNPLSGLIGSDLQFLRNIKSSGGSAATWENFYLPDESLSFVENSGVSSSAKIRSLIGRQ
IMG_3300022563__0212128_10016175__1376_4472_1_3	VGTCELERGRKRAPRALLLAQRVRLLQEVNNAQVSIEGCPRRRLTHDERKKLVKALETSAELKFAKVKKILGFPQSVTFNLDRAGKKGFVGNKTAARLIEIFGKKGWDQLYSRDRDIVVEGLLTIQKEGDRGRDEIVKEWGKRRWSLAEEQAEALADVALEDGYAHHSVQAMEKLLPHLEAGLTHPEALERAYPDPAAATAVDRLPHAPKL
GCA_022072125.1__JAJVIH010000028__1372_4447_1	IGDCELEPGEKRCPKQSWFAQQFRLWKEVNNLVVLMPLGKEEPVPEEKRVELVQKLMQQKSMTFSAIRKILGIPLDSHKLNLEEGKRDKLLGNAAEATLIKAFGDGWERLTEEQRDQHRIKFDELMLEEDPDEFKKSAEEAFPGLSAKQIEMLMDYSGPTGYMGYSRKALQKLLPWMKQGMKEYDAKIAVYGERAGNAPALNKLPPVGRNI
EMBL_ERZ795066__contig_7__423313_426460_1	IGHCVYIPEEKRARLGHRLVQRYRIWQEIANLRYNANDGQGEQSLSTENRRKIFEALDQVTKITFVKIKKIVGLPEDSVFNLETKGKRKELKGNESEAKLSRLFPEWDKLDEDERNARCEAILSLSDEELAAKARKEWGADDDKVAEILKVVLTAKTGSVSLAAVKRLLPHFEAGLDLTGALEKEGLGQSHIELEEGCNQLPLPDMDKLMI
IMG_3300020182__0206129_10000392__14034_17214_1	VGTCPFCPDRRRGARHAPTMERYLFLNALTKLRFLENGAIRRLNADELAEADAMFGRSPTVAFGDLRQWFGWGDTVRPVGGFRDGDDLVTGVGAAAGTHALQAALGPGRYAAMMAVPGLADAVAAVLTFRNSRERWQAGLLALGLGDSLSELLIQAREDGPLAVLRGAGPVSVAAAAAMVPHLARGDLFHDAAIAAGLDPLAKERSLLRTA
IMG_3300007633__a0102940_1007212__2382_5517_1_2	CVGPCPYLPSDQRGARHAPTIERFRFLDALTKLKIADGGTIRRLQPVEVARAAERFGRTLRITRLDLRRWLALDERIRFIDGRPEEADIVSSMGAAFGTVTLRGVLGRGWWRDLGERPGLLDRIAEQVAFQRSYPDLAAALEELGLAAPVIEAILEAFSDGEFEHFRGTAALSCEAAGRMLPFLERGKDMQEAAAKAGLDPRAPQQQILHRL
IMG_3300031670__0307374_10000293__78697_81973_1_2	PGKCELEHDHLRAPAAALVAQRFRLLQKVNDLAVVLPNLDYRPLAADERQNLLLALEGEGDLKFTEIRRRRLVDCPRGAHFNLESGGETKIPGNRTAAALRLIFGERWDALADGQRESVVALWLAAEIEDDELARIGREQYGLDDAAANAWAQSEPEAGYAKLSARALARLLPLMEQGVPFKTAEKEIYGSGNSGGTAYDRLRPVADALPEV
IMG_3300002977__soap12_1054954__2314_5599_1_2	DKYDLIALMRGNCSIYEDEFRAPKNAFSAELFNLLNDLNNLKFTNREEKITGEEKHEVINVIREKGNITFNQLLKLLGVTLIDVTGYRIDKNDKPILTEFNGYKKVLKIIKDLKKKMLDDETIDQIMEILTETVVVEERFDKINRIVKDELLAMSLSNLTGINGYHNLSLKAIYQLKEELLITSLNQQQIITNKNLTQKTDSSKLVLDESAI
GCA_004294445.1__REAZ01000031__89935_93268_1	INKCRFEKDKPCCPTSKPIYQEFRIWQKINDLVVSTAITDEGRPLTKGEKQILFEELQSKPSLKASEIKKLLFAKPKAVEMNFDDKDSIKGNITRVKLIKALGEEYVNALSSEKLDQVWHYLHIQKDKTWLKKIALEKLQFTEQQAFTFAKINLEDDYSSLCTKAMGKILPHLKEGYQYSEACKKAGYHHSLDTEKANRPLEDSLKKLEANEL
IMG_3300037311__a0394881_0035313__2152_5170_1	RAKCELEKGNSVVLRAHPDFQEFRIWQDLANIRLKDLRDFSERRLTLEERRVLVDLLQNQPKLTWTQFRTKLKLGKKDALGINIEDGGAKDLVGNVTLCRLTEATGGEWSRWDRPTQNEVIDVLLGAGTDATKLKKLVNDLQVDPKLAYRIMLTTLPEGTGNVSLRAVRKLLPFMREGVDTYDARLAAGYTPEHEKVLGDRPIIDWIDLPDSL
IMG_3300026130__a0209961_1002874__1_3223_1	VGHCPFEPNEIRAPKASYTFERFTWLQTLNNLKVISTDAPPRSLTPQEKSLLKEWPFGKEKLTFEQARKELGLTETQHFNLCDPTKEGATLFEASAYRKMLKALEARPECYRTHTEHLDQFALVLSLYKTDEDIRAALYERIPALQDDNDTVEAILELSFEKFGALSFTAMKKMLPFLKAGERYDEAKRKADYSDTPEFAPHDYLPPVTGEAI
GCA_016208975.1__JACQXA010000001__117996_120978_1	VGFCELERKIWRKPDGGLIDKGPRRAAKSHPLAQRIRMLQDVTNLKVNAQSLKKDQLKTIIEAIDGKQKLTWAQVKKSAGIHKETKLNLEETGKKHIPGDYTSFNIAKALGAKWQALDVTQRESLYTDLTTIENEAALIKRLTEGWGFSKDESEALAKVELEDGYAAHSLKAIKKLLPHMEAGLTYPEAKIAAGYGGVSGASEGFNVLPEPPQV
IMG_3300035696__a0374055_0331526__2_2417_1	VGRCELEPHQPRCARADRLAQRFRLLQEVNNLRYFDPDAREERPLTSEQRTLLLDKLSRVEKMDFDRIRKELGFLESIAFNLERGNRKSIKGMPTDYALARKELFGKGWHEFPESKKNEIVHKLIDADDEELPGLAAEWGLPPESVEELGAVDFPDGYAALSRVALQKLLPHMERGLLYMTDDETPCALTEAGYLRPDQVPRKVLTMLPEPPKI
IMG_3300031576__0247727_10000192__25866_29031_1	VGRCELEPGHVRASLARLEVQQFRIVQTVNNLRVLEEGREQRSLTAQERAMLRAGLDAQDSMTPTKIKQLLGLPARKARLNVELRAESGEAGKIPGNRTASRLRRVLSNRWDAMDEAAKATLVEDLLSIRDPDVLRRRLMGPAHGLDDTLARRVADVRLESGRAAISLKAMRHLLPVMIDDGTSFAEARMRLYGKDVKPPLPLLPPVDKDFPQL
IMG_3300012267__a0136591_1002747__852_3900_1	IGNCSLEPDKKRVPKGHLLFQKFRILKNVNNLRAFDENLHPIDITEKQKEQIKQKLFETKDLSFSKIRKMFGWNGNAQFNLEQGNAKKLLGHTTSARLSHKKAFGKRWQQFDDEMQDHIVDVLLHVEASKNVEGSKTVFELARERWDCTEEEADYLCTLELETGYGNYSSKALKKLIPELEKDLEESTAIKEAGYDIFTKKEGKYRRLPMPDDI
GCA_009909015.1__JAAAOA010000278__29034_32154_1	IGKCPLEPDKKRIAKAHLLFQEFRVLKNLNNLTLADENGVYIPFEDEQKNIVKELLDRKDKATWSQLKNSLLKNDAIANKNAIFNLERGGRKRIEGNSTNKALSHSKAFGDDWYEFEDEFKNHVVDVLTHVTKPEKVKELALNRWGRKKEQAEYLSKLTLEKGYANFSEKAIKKLLPYLKEGFEESTAVKKAGYDLFEQKPGKLNQLPMPSQEI
IMG_3300048837__a0498921_0011649__5293_8155_1	VGPCELFPKEEKRAAFCTLDAQRMRVLGFVNNLRVEVGLAGESSLTEEQRSALLARCESSERVGFADVRKMPGIGKGTKFTVERGGEKYVPGNITNARLERALGEIWRGMGRDEQERLVGMMADERKYPTSKQLAAALGAEYGFTPALASETAEKVHLPEGYARFSARALRALMPYLEQGLTVEEARKELDPNYRRGGEPLGLLPPVREALPEI
IMG_3300043595__a0455922_0000322__19681_22756_1	VGCCDLEPGEKRAPMGLLEVQRFRFFSAANNLRLIDTNGNEFGLAGEQRGALLAMSLHGEKLKLSSIKKKLKLADGIAFTIERGGEENLPGNPTAVRMAKAMGREWEDRDLAAQAELVRVLLAQTGTDEEAEAELRAKFGLDEATAIAAAAVPLPEGYYSVSLAAIRKLMPRLEGGMTYAESRSQVYGAVRRTEPIPLLPGLDDERVKSAVGDI
EMBL_ERZ761607__contig_13156__1613_4736_1	LGKCRFEPLKPKAPKSAPLSQRFRMLQSVNNLRIIGETRVDDDATMLTEEERNALIRHLTDVGDADFSKSTHVKDIFGFKKTDAYRFSLDKIKGLTTERAIRQAFGSDHYKRLSVEEIDKIWHALYYFEDQQKLIAHLREKWGLMLQGAEKLAKSRMEDGFMSVSTRFIRRVIPYLEQGLVYSDACVAAGYDHSSMNIVPGSRDRVNGIDTGTI
GCA_009923365.1__RFTQ01000337__316_2580_1	RIKTLGPCLCEPNEPRAYRYEPLAIEFRIIKTVNQIKVIDPHTSDEIPLTHEQRESVIFALLEFKKVTFDKIKKLIDVPNTYELNLESSRRDDIKGDPYYSSIKRALKKRYSRGLKREIQTLCEILHSSESIEEALSLISARNLSIHLTPDEVSKIYKGFPDPEEGTSAYSLKALEKLLPHLLEGKSEYSAVNALYPSQDLDTSEFIPLPKVKI
EMBL_ERZ3422204__contig_33348__110_3128_1	IGKCELEPKEVRCEKSDRLAQQFRLYQEVNNLRLIESGTERTLSPEERETLLDYLSSAKERTFDQIRKKLNLYHSAKFNLEAGDRSKLLGMPVDALLAHKAIFTKKWHQRPDQEKTEIVRFILDHDDTQELIREKAINEWGLDEEATEALLRLDLTEGRANYSRKAIEKLLPYIKQGLPLSARDDTENALHQAGYSRADQRSKSKTNRLPVPPDI
IMG_3300021376__0194130_10010430__4627_7708_1_3	IGRCELVPSERRMPLWQPEAQLLRILGFVNNLRIDQGPGMPSLPLTTLQREQLLAFLQAHPRITFSEARKQLSLHESARFTIEIHGGEKHIPGNLTESRLREALPGIWTKLPIREQSAILTILDEGIPGDATDEAVRQWFASHYSWNESVLDRLVAVQLPEGYARFSLIAARKLLPHVQAGLSVTEAIQLAFPDHGKPQPPADLLAPVKSILPEL
IMG_3300037307__a0394871_0106017__1432_4060_1	VGACRFEPGKKRVHRSHPEFQRFRILQQINALRIRTYGRIEEEDMALTPLERAALLFYLEQHGSVDLTKPMTVKKALGWKEKFVFQPNLEKIDGPTTYRKLADAIGASTVKSMTRDQLHDLWNILNFAEDEEWFLSNWEPKHGAYTSEQRQALAKIRLEQGYGSLSLRAVRKILPFLEEGMMYHDAATAAGYVFTDSLTNVPVGDRVPSLAPEDA
EMBL_ERZ1669374__contig_5634__218_3347_1	VGNCRFEPQKKRAHKSHPEYQRFRMLQQVNNLEVFGPGRVLDDDRKLKAGEREALINHLSTDLSIDTDKGRSKITKLMGLPTKSEYKFNIERLDACGTERSVCEAIGRDRWLIMSKEEQHELWNVLNLAESREWLEEYSVKKWGLTQEQAKALAKVRLEDGYGSLSLRAIRRILPYLEEGRIYNEACVAAGYHHSQPDEEPVLTDTMPMVPHSEI
GCA_003731675.1__RCNQ01000296__1371_4482_1	VGKCLFEPNHRRAAKSNPIFQEFRMLQQINSLTIYGGNRIEEHEQKLTFEEREKLIEYLSENYSINLDKPKTLIEVLGLDKRIKYRINLESYGKVDGLKTYCSIKKALGKELFSKYNDLELYKMWDVLYFATDREWLKTHAIKKWHFNEETAEKFSRINLEDKFGNLSTKAMRKMLPYLREGKLYHEAAELAGYKHSFWDKEVEIMDLLPEPEQV
WGS_VYKP01__VYKP01003293__15_2454_1	VGACQFEKSRNRAPKANPISHEFRIWQQLNHLLYLPEGSSDWLALALEQKQLVADALHETKELSWSKFRALTGIKKTAQINPEPNESERITGLKSLAGNATHIELVKRTGGRWTEMNEDERAALFEDLHTIDHKGKLVRRLRQHWQFTPEETYDLATLELEMGHTMLSTRAMRRLLAHLKQGLNYHDAVVAAGYEHNYQKEIAVKEQLPEVPKAI
IMG_3300027123__a0255090_1003117__1932_3924_1	RLKTIGKCPLEKGEVRAYRHDPIGIEFRIRAIVNNMEIIDPTNNNSQNLAPNQREELAQALLENAKITFPKIKKLIKVSDQYQLNYEAERQKDINGDPFYSTVINILGIKNSSQHKEDIQRICKNYHASNSIEDFEFRFQSLNLPFSASREKFQEIYEKMPSGEGGTFAYSSLAMSKLLPLLREGKSEHEAKQTVYPADIDSKVYDLLPLPLDKI
IMG_3300017647__a0182748_1007498__1_2914_1	VGPCELQPHLYRAPKASPLFQRYRLLSTIANLRIRTPDGELTLDDSQRETVFDLLDGPERLDWAVVADAIDVDPADLRTADAKGTAGKAPNNQIVEKLEGLEAKGPDWRRFREWWKEASDDKRELVVGMAIGDRVIEDEHPEELKELADEIDELGWFELVEKFGRALPPGRARFSRLVLSDLNRQMDAGADLHLATEETYGSGAVGAHVTWETEV
IMG_3300010362__0126377_10169171__1_2068_1	VGNCPFELDHHKRTAKRAPSFELFRFLQRLVNLRVAVGQAERSLRPEEIGLVLKKFGEQKSYTYKALRKDLDLDPKAGFSAIARNSEWLDIAARKGQSAFGTCVLREVLGAGPWHSLLKTPEKLDRIAEILTFREDLTSIRKGLVEIGLGGPVIDRLTQAASEGAFTEFKGAAHISSLAARNIVIGMREGLVYSEACARAGYDHSARRAVSLDQI
IMG_3300005764__066903_100028905__893_3971_1	RRKVIGRCPLEKYQPRCPLSSRLAQEFRILQQVNDFRIRAPEGDQTLSTEQRNAVIAALNREKEVTFDKLRKLLKLPAEARFNFEYEGREELTGNQIDHALDGIFKAAKRGRPSRWELFDEQTRDTIWQAVLGDDDALRARAQRDWGLDEEQAGKICKIRPPAGHLRYSEKALTRLIPHLREGLNLYEACGAAGYENTWSARDCLPIPDSNHGLPI
GCA_013204605.1__JABMNI010000007__16574_19739_1	VGNCTFEPGKKRSHKSHPDYQRFRMLQQLNMFTIRGSGRIKDDEAVLMEGERSALYNHLITKGKLKEIQDKSTAVIKLLKLDKNLTWGFGLNQLDAPYTELAMKSALGPDLFVTLCKDEIHDIWNVLNFAVDKDWVIQWMIKQYQLTEDQAKAVAKIKLEDGYGSVSLRAARKILPFLEQGLLYHEACEKAGFKHSQPQTDIPVTNRIPALAPEDA
IMG_3300049647__Ga0499526_007894__4921_8260_1	KPYNLVDLMRGKCSLFPNEYRAPKQAPSAMKFNLINDLVNLRISTQGDRRLTKEEINKVLDYLKKELRFTKGVNTLLKILNLEDDIVTGFRIDTKDKEIITDYEFIHSKFKSLELTEQEREVLNNISLLDHIAEILTNTKTVESRIDELSKVVDDNLAEKLANLTGFSMYHSLSFKAINELIPEMIENQANQQEIITRTYRNNDTIKELKFDEESI
IMG_3300028601__a0265295_1009369__2448_5778_1	EPLNLIEMMRGHCSVYPNELRAPKKSPSAELFNVLNDLNNIKITNREEQKITVEEKNKIIETLKTKGDFTPKGIKGLAKLLVTDIEHLEGLRIDSSDKKIISSLEGFNKFRKIFQTNTQIIGDFNVLDRISEILTSTNVISERQEQLNQLGLLSNSEIEQCVNLTGFSQYHALSLKAIYELNTEMLLTSLNQQQIIVSRNQEDTQQKPSLDFTDEI
IMG_3300014839__0182027_10192712__2_2369_1	HWKKKVNICPFAAKLGLDDPEERCAENGDVNIRRWKVLEFAATRRVEIDLTEGRGAAKKRRSFLHRLSANAVGQLLGIVQKHHQAVVARDRAAEPKWDESKSIVLEDILTAWGEKAKPMPETRSDWNRSYFSQLKDLLVPTLSNRKKRASLSAGAAVRLFDLASADGTNYTPEEITERLRKAGFYDWRRDASVDFNPYPQVEVLLGRRIKRGTKRGE
IMG_3300042091__a0455670_0074046__5714_8894_1	VGQCELEPAEQRAPLRLLAAQRFRVLGFVNNLRVRLEDGSERKLTPNERAVLLDLCERREKLTLAKARNEIGISQRQKFTIEEGGEKNVPVNLSATRLRAVLGQGWDDLTPGQKDDLVEDVGDGRRCPTDEDLERCGRDKWGLAQEIAEAMSKVRLPDAYGRYSLKALAALLPALEEGLSVEEAVRALPAYAETRRAAEPLPMLPPLQDEKMKKLLGEI
GCA_020633915.1__JACKCS010000001__39393_42615_1	RLTLPPAANAHRAPQVATCPLIKDEPRCPKGRSIAQRFRILKEVNNLRANRPDGTEVELSKEDRLALVEQLSSQKQMTFSKMRKLLKLPDDVRFNLEEGKRKYLDGNTVEYALANAFGKKEWSQLERHEKDRFVMLLDIADEGEFRAQAKALGLSDEAIDELSDLATPSGYLAYSEAVIGVLIPYLEEGMNEYDAIQAAREAKELPEDEQPEQYDFLPQIPDV
IMG_3300035698__Ga0374944_188770__34959_38115_1	RAALPKRANALRAPQLKACSLIPDEKRCGAGEWIAQQFRIWKEVNNLRVMEGHHAERPLTVEEAAKLVAGLIRQKKMTFGRMKTILGFAKDSHFNLEAGGRKDLDGNTVEAALATAFGKAWDALDEETKHERRSLLTHEESPEKLAEVARQWGLDDEAAEKLAKFKPKGSYLRYSAKAMEILLPYVEAGLMEYDAIVQATEDGKLPHSEETDPVDRLPGPPDL
GCA_021622465.1__JAJVSX010000088__157_3352_1	IIHNLIDDMRGKCSIYPNEFRMAKNAYSACLFNLLNDLNNLTIIDNGVKRKITKDEKLAVIKHVNTKGNITFKELIKILKVDIDSIQGYRIDKKEKPLITTFDLFYKVKKIFSSFGNDKIEPLLVDDIAEVLTKTLIYEERFNGIKNIFENANINVSDAIIEQISNISKINGYHSLSKKAILEINEIMLEESKNQQEIITANSLGDKISFEGKANIVFDNSLI
IMG_3300035698__Ga0374944_348463__5478_8721_1	LATMPSRANAQRAPSLAKCPLFQEEYRCSLAAWKAQRFRILKEIGDLRVVGRRGEFRFLTDPERTLVLSTLESYKKVTFKRLRKDLELSELESLNLERGKRDYMDGNEVEATLKGVKGFGKRWKAFDEDQRQGFRHLISNSEDEEQFLKRGLELGATKEELERIRTLRAPDGYLRYSEKALGVLLPYMNKGLDEHKALQAAREDGLLPATDATEEQPFLPAPEDL
IMG_3300005838__0008649_10024554__334_2923_1	IGTCSLDPRKGGPRVLRADRNAQKYRVWKNVLDLRVETPQRSLSDGERKVVYDTLMTQGSVSFNSLRKKLKLPDDAAINLALSEREELKGNETDAAMRKALGDAWEEMDEQTRDNIVSVLLGNALADQVRAVLMGKQFGLTHEQAEAALLVGFPSGRSMFGRHTIKQLLRFMPEGPMASSEALQETLGGVWEALSDTQQDQMISLLLDDAKRSKEKKALSATLASDFGLSSAQIKAVVGVRANESKGIKEQRGALIKNERHVIQAAGFRMPEEVRSERPVEIEKL

## Sheet: library design for REC screenin
Key	barcode	target	Mismatches	Mismatch_start	Mismatch_end	Group
0	TAGTAGGAAT	CACGGATTCACCACTTCATAATAAA	0	0	0	1
1	CAATCGCAAA	AACGGATTCACCACTTCATAATAAA	1	0	1	1
2	ATAACAACAC	TACGGATTCACCACTTCATAATAAA	1	0	1	1
3	GTAGTATTCA	GACGGATTCACCACTTCATAATAAA	1	0	1	1
4	CCGCTCCCTC	CTCGGATTCACCACTTCATAATAAA	1	1	2	1
5	CGACGCTATC	CCCGGATTCACCACTTCATAATAAA	1	1	2	1
6	GTGCTGGGGC	CGCGGATTCACCACTTCATAATAAA	1	1	2	1
7	ACAGAAGGCC	CAAGGATTCACCACTTCATAATAAA	1	2	3	1
8	GACTTTCAGA	CATGGATTCACCACTTCATAATAAA	1	2	3	1
9	TATATATAAC	CAGGGATTCACCACTTCATAATAAA	1	2	3	1
10	GTTGAAGAAT	CACAGATTCACCACTTCATAATAAA	1	3	4	1
11	CTACCCGTTG	CACTGATTCACCACTTCATAATAAA	1	3	4	1
12	AGCTAATTAC	CACCGATTCACCACTTCATAATAAA	1	3	4	1
13	CTAGTAAGAA	CACGAATTCACCACTTCATAATAAA	1	4	5	1
14	TACACTTGCT	CACGTATTCACCACTTCATAATAAA	1	4	5	1
15	ATTTCGTTCA	CACGCATTCACCACTTCATAATAAA	1	4	5	1
16	ATGGGCCGTT	CACGGTTTCACCACTTCATAATAAA	1	5	6	1
17	CTGAGATCTG	CACGGCTTCACCACTTCATAATAAA	1	5	6	1
18	TTAAGCCTCT	CACGGGTTCACCACTTCATAATAAA	1	5	6	1
19	CGGTCGCCAG	CACGGAATCACCACTTCATAATAAA	1	6	7	1
20	AAGGGCTAAC	CACGGACTCACCACTTCATAATAAA	1	6	7	1
21	TCAACATCCC	CACGGAGTCACCACTTCATAATAAA	1	6	7	1
22	GCCCCGTGAC	CACGGATACACCACTTCATAATAAA	1	7	8	1
23	CGCTTCTAGA	CACGGATCCACCACTTCATAATAAA	1	7	8	1
24	CGAGGGGGTC	CACGGATGCACCACTTCATAATAAA	1	7	8	1
25	CCACAAGGAG	CACGGATTAACCACTTCATAATAAA	1	8	9	1
26	TGGCTTTTGG	CACGGATTTACCACTTCATAATAAA	1	8	9	1
27	AAGCGGGACT	CACGGATTGACCACTTCATAATAAA	1	8	9	1
28	TCTGGGGGTG	CACGGATTCTCCACTTCATAATAAA	1	9	10	1
29	GTGTTCGAAA	CACGGATTCCCCACTTCATAATAAA	1	9	10	1
30	GGTGATAGCG	CACGGATTCGCCACTTCATAATAAA	1	9	10	1
31	CACCGACCCC	CACGGATTCAACACTTCATAATAAA	1	10	11	1
32	AATCTCGTGA	CACGGATTCATCACTTCATAATAAA	1	10	11	1
33	TCTGGCAACA	CACGGATTCAGCACTTCATAATAAA	1	10	11	1
34	CCTCAACTGA	CACGGATTCACAACTTCATAATAAA	1	11	12	1
35	CGATTGGACT	CACGGATTCACTACTTCATAATAAA	1	11	12	1
36	ACACCCATCC	CACGGATTCACGACTTCATAATAAA	1	11	12	1
37	TGCCACCTTG	CACGGATTCACCTCTTCATAATAAA	1	12	13	1
38	TCTTGGGTTT	CACGGATTCACCCCTTCATAATAAA	1	12	13	1
39	CCCTTCGCAT	CACGGATTCACCGCTTCATAATAAA	1	12	13	1
40	GGGAATCGCT	CACGGATTCACCAATTCATAATAAA	1	13	14	1
41	TAAAGCCATA	CACGGATTCACCATTTCATAATAAA	1	13	14	1
42	AAGCATAAGC	CACGGATTCACCAGTTCATAATAAA	1	13	14	1
43	TACGCTCGGG	CACGGATTCACCACATCATAATAAA	1	14	15	1
44	ACCCTGCGGC	CACGGATTCACCACCTCATAATAAA	1	14	15	1
45	CCATCGGGTT	CACGGATTCACCACGTCATAATAAA	1	14	15	1
46	TCTTGTGGAC	CACGGATTCACCACTACATAATAAA	1	15	16	1
47	CGGCTTAGAT	CACGGATTCACCACTCCATAATAAA	1	15	16	1
48	ATAGGCTCGT	CACGGATTCACCACTGCATAATAAA	1	15	16	1
49	GTTTCATATT	CACGGATTCACCACTTAATAATAAA	1	16	17	1
50	TTAGAGTAGT	CACGGATTCACCACTTTATAATAAA	1	16	17	1
51	AGAAGATGTT	CACGGATTCACCACTTGATAATAAA	1	16	17	1
52	TTGCAGGTTT	CACGGATTCACCACTTCTTAATAAA	1	17	18	1
53	GCAAGCGCAA	CACGGATTCACCACTTCCTAATAAA	1	17	18	1
54	CCGGCCAAAA	CACGGATTCACCACTTCGTAATAAA	1	17	18	1
55	GACAGTGGCG	CACGGATTCACCACTTCAAAATAAA	1	18	19	1
56	CATGGAACGA	CACGGATTCACCACTTCACAATAAA	1	18	19	1
57	TCCCTAGATC	CACGGATTCACCACTTCAGAATAAA	1	18	19	1
58	CGCGCAGACA	CACGGATTCACCACTTCATTATAAA	1	19	20	1
59	GTTACAATCC	CACGGATTCACCACTTCATCATAAA	1	19	20	1
60	TGCTCTCAGA	CACGGATTCACCACTTCATGATAAA	1	19	20	1
61	CGTTCTTACT	CACGGATTCACCACTTCATATTAAA	1	20	21	1
62	AGCCAATCGA	CACGGATTCACCACTTCATACTAAA	1	20	21	1
63	TCTGGAGATT	CACGGATTCACCACTTCATAGTAAA	1	20	21	1
64	AGAGTGCAAA	CACGGATTCACCACTTCATAAAAAA	1	21	22	1
65	GCGGTGTCGA	CACGGATTCACCACTTCATAACAAA	1	21	22	1
66	GACGTCCTAC	CACGGATTCACCACTTCATAAGAAA	1	21	22	1
67	GCCCACTCTC	CACGGATTCACCACTTCATAATTAA	1	22	23	1
68	CGTGGGTCAT	CACGGATTCACCACTTCATAATCAA	1	22	23	1
69	GTTCTGGTCA	CACGGATTCACCACTTCATAATGAA	1	22	23	1
70	CTAAAAAACA	CACGGATTCACCACTTCATAATATA	1	23	24	1
71	ACTGTCAGAC	CACGGATTCACCACTTCATAATACA	1	23	24	1
72	CAGTATTAGT	CACGGATTCACCACTTCATAATAGA	1	23	24	1
73	TCCCACGGCC	CACGGATTCACCACTTCATAATAAT	1	24	25	1
74	TCATGGAAAG	CACGGATTCACCACTTCATAATAAC	1	24	25	1
75	TAGTTCGATG	CACGGATTCACCACTTCATAATAAG	1	24	25	1
76	GTCAACAGCT	ACCGGATTCACCACTTCATAATAAA	2	0	2	1
77	TCGGGTCCAT	TCCGGATTCACCACTTCATAATAAA	2	0	2	1
78	GTGGAGCCCA	GTCGGATTCACCACTTCATAATAAA	2	0	2	1
79	GTTTGTTCAT	GCCGGATTCACCACTTCATAATAAA	2	0	2	1
80	TCGTGAACCC	GGCGGATTCACCACTTCATAATAAA	2	0	2	1
81	CACCACCTAG	ATCGGATTCACCACTTCATAATAAA	2	0	2	1
82	TGACGGACTT	ATGGGATTCACCACTTCATAATAAA	3	0	3	1
83	ATCCCCGATT	GTGGGATTCACCACTTCATAATAAA	3	0	3	1
84	ACTGAGTATT	GCTGGATTCACCACTTCATAATAAA	3	0	3	1
85	ATAAACAAAC	GTTGGATTCACCACTTCATAATAAA	3	0	3	1
86	GGGAGACCGC	ATGGGATTCACCACTTCATAATAAA	3	0	3	1
87	TCGTGGAGGG	ATTGGATTCACCACTTCATAATAAA	3	0	3	1
88	GACCTGACTG	AGTTGATTCACCACTTCATAATAAA	4	0	4	1
89	CGACCCTTCC	AGAAGATTCACCACTTCATAATAAA	4	0	4	1
90	GTAGACAACG	GGTTGATTCACCACTTCATAATAAA	4	0	4	1
91	CAGAATATTA	AGAAGATTCACCACTTCATAATAAA	4	0	4	1
92	ATGAAGCGAG	TTATGATTCACCACTTCATAATAAA	4	0	4	1
93	GAGGAGAATA	TTGTGATTCACCACTTCATAATAAA	4	0	4	1
94	GCTGGAACCG	ATTTTATTCACCACTTCATAATAAA	5	0	5	1
95	TATCAGGAGA	TGGACATTCACCACTTCATAATAAA	5	0	5	1
96	TTTAGCGCGC	GGGCCATTCACCACTTCATAATAAA	5	0	5	1
97	GTCTCGATGG	GGTTTATTCACCACTTCATAATAAA	5	0	5	1
98	CGCCATAGTA	GTGATATTCACCACTTCATAATAAA	5	0	5	1
99	TCAATACATC	GGAATATTCACCACTTCATAATAAA	5	0	5	1
100	AATATGTAGT	TTAATTTTCACCACTTCATAATAAA	6	0	6	1
101	CTCCGGCCCT	GGATTTTTCACCACTTCATAATAAA	6	0	6	1
102	CCTATCCGGA	TGGTTGTTCACCACTTCATAATAAA	6	0	6	1
103	ACGCCCGGGG	ATATTTTTCACCACTTCATAATAAA	6	0	6	1
104	GATGGCGGAT	TGTAACTTCACCACTTCATAATAAA	6	0	6	1
105	ATTGCCAAGA	GGGTTGTTCACCACTTCATAATAAA	6	0	6	1
106	TTTGGAGGAT	TTTTCCGTCACCACTTCATAATAAA	7	0	7	1
107	TACCAGAACT	ATTTTGCTCACCACTTCATAATAAA	7	0	7	1
108	CCTGCCGGTA	GCTTTCGTCACCACTTCATAATAAA	7	0	7	1
109	GGTCGGATAC	TTTATGCTCACCACTTCATAATAAA	7	0	7	1
110	GTCGGTTTGC	GCTTTCGTCACCACTTCATAATAAA	7	0	7	1
111	CTTAAGGGTC	GGTCCTCTCACCACTTCATAATAAA	7	0	7	1
112	ATCTCTCCTC	GTGTCCCGCACCACTTCATAATAAA	8	0	8	1
113	AGCACGAGTC	GGAAACGCCACCACTTCATAATAAA	8	0	8	1
114	GCCCGCCTAA	TTTTCTGCCACCACTTCATAATAAA	8	0	8	1
115	TGGCTGGAGT	TTTTTGCACACCACTTCATAATAAA	8	0	8	1
116	CCCCAGCCTG	GTTAACACCACCACTTCATAATAAA	8	0	8	1
117	GCGAGCGCGC	TGTTTCCGCACCACTTCATAATAAA	8	0	8	1
118	GAGTGCCCAT	TCAAGCTACGATAGAGTCAGATAAA	0	0	0	2
119	TGCGGTTTGC	ACAAGCTACGATAGAGTCAGATAAA	1	0	1	2
120	TAAATGTTAT	CCAAGCTACGATAGAGTCAGATAAA	1	0	1	2
121	CCACGCCTAG	GCAAGCTACGATAGAGTCAGATAAA	1	0	1	2
122	GGGGCTCATT	TAAAGCTACGATAGAGTCAGATAAA	1	1	2	2
123	ACAACTCGAC	TTAAGCTACGATAGAGTCAGATAAA	1	1	2	2
124	GCGCATGTTC	TGAAGCTACGATAGAGTCAGATAAA	1	1	2	2
125	GACAAACCGG	TCTAGCTACGATAGAGTCAGATAAA	1	2	3	2
126	ACGATTCACC	TCCAGCTACGATAGAGTCAGATAAA	1	2	3	2
127	CGGACGGTGT	TCGAGCTACGATAGAGTCAGATAAA	1	2	3	2
128	ATTGTGTGGG	TCATGCTACGATAGAGTCAGATAAA	1	3	4	2
129	TAGATAGCTA	TCACGCTACGATAGAGTCAGATAAA	1	3	4	2
130	GCACTGCAAG	TCAGGCTACGATAGAGTCAGATAAA	1	3	4	2
131	GTAACGCGAT	TCAAACTACGATAGAGTCAGATAAA	1	4	5	2
132	TTACACGTCC	TCAATCTACGATAGAGTCAGATAAA	1	4	5	2
133	CGACGCCACT	TCAACCTACGATAGAGTCAGATAAA	1	4	5	2
134	TCGCGGTTCA	TCAAGATACGATAGAGTCAGATAAA	1	5	6	2
135	GCACCCCCAG	TCAAGTTACGATAGAGTCAGATAAA	1	5	6	2
136	GGCAATCTCC	TCAAGGTACGATAGAGTCAGATAAA	1	5	6	2
137	ACATCCTCCC	TCAAGCAACGATAGAGTCAGATAAA	1	6	7	2
138	TTCCGGCGAA	TCAAGCCACGATAGAGTCAGATAAA	1	6	7	2
139	AGGTCGGCTC	TCAAGCGACGATAGAGTCAGATAAA	1	6	7	2
140	CCTCGGCCCC	TCAAGCTTCGATAGAGTCAGATAAA	1	7	8	2
141	TACACCCCTG	TCAAGCTCCGATAGAGTCAGATAAA	1	7	8	2
142	AAGCAGTATT	TCAAGCTGCGATAGAGTCAGATAAA	1	7	8	2
143	GATGGTGTAC	TCAAGCTAAGATAGAGTCAGATAAA	1	8	9	2
144	ATGCCCTGTA	TCAAGCTATGATAGAGTCAGATAAA	1	8	9	2
145	GTCTTGCCAA	TCAAGCTAGGATAGAGTCAGATAAA	1	8	9	2
146	GGACTCCATA	TCAAGCTACAATAGAGTCAGATAAA	1	9	10	2
147	ACCCGAACCA	TCAAGCTACTATAGAGTCAGATAAA	1	9	10	2
148	TAGCCTAAAG	TCAAGCTACCATAGAGTCAGATAAA	1	9	10	2
149	TGAGCATACG	TCAAGCTACGTTAGAGTCAGATAAA	1	10	11	2
150	CTACGGCGAT	TCAAGCTACGCTAGAGTCAGATAAA	1	10	11	2
151	AGAACGGAAG	TCAAGCTACGGTAGAGTCAGATAAA	1	10	11	2
152	TGTGCTTGCA	TCAAGCTACGAAAGAGTCAGATAAA	1	11	12	2
153	TCTGGGGTCA	TCAAGCTACGACAGAGTCAGATAAA	1	11	12	2
154	TCATCTACGA	TCAAGCTACGAGAGAGTCAGATAAA	1	11	12	2
155	CAGAGATGCC	TCAAGCTACGATTGAGTCAGATAAA	1	12	13	2
156	TCTAGAGACT	TCAAGCTACGATCGAGTCAGATAAA	1	12	13	2
157	TAGCCTAGCG	TCAAGCTACGATGGAGTCAGATAAA	1	12	13	2
158	GATACAGCCT	TCAAGCTACGATAAAGTCAGATAAA	1	13	14	2
159	CTGCACGAAA	TCAAGCTACGATATAGTCAGATAAA	1	13	14	2
160	GAGTCGAGCA	TCAAGCTACGATACAGTCAGATAAA	1	13	14	2
161	TGCATCGCCA	TCAAGCTACGATAGTGTCAGATAAA	1	14	15	2
162	GCCTTAACAT	TCAAGCTACGATAGCGTCAGATAAA	1	14	15	2
163	TCGATTCTGT	TCAAGCTACGATAGGGTCAGATAAA	1	14	15	2
164	TCTCACTTAC	TCAAGCTACGATAGAATCAGATAAA	1	15	16	2
165	GAGCTCATAT	TCAAGCTACGATAGATTCAGATAAA	1	15	16	2
166	CGCTTTGATG	TCAAGCTACGATAGACTCAGATAAA	1	15	16	2
167	ATGGCTCTGA	TCAAGCTACGATAGAGACAGATAAA	1	16	17	2
168	AGGTTGGTTG	TCAAGCTACGATAGAGCCAGATAAA	1	16	17	2
169	AACTCAGATA	TCAAGCTACGATAGAGGCAGATAAA	1	16	17	2
170	AGATCGCTTG	TCAAGCTACGATAGAGTAAGATAAA	1	17	18	2
171	AGTTAAGCTT	TCAAGCTACGATAGAGTTAGATAAA	1	17	18	2
172	GTTTATAGAG	TCAAGCTACGATAGAGTGAGATAAA	1	17	18	2
173	GTTCACCACC	TCAAGCTACGATAGAGTCTGATAAA	1	18	19	2
174	TGCTGCAGAT	TCAAGCTACGATAGAGTCCGATAAA	1	18	19	2
175	CACTGTCCCG	TCAAGCTACGATAGAGTCGGATAAA	1	18	19	2
176	CTTATGCGGG	TCAAGCTACGATAGAGTCAAATAAA	1	19	20	2
177	TCAGAGAACA	TCAAGCTACGATAGAGTCATATAAA	1	19	20	2
178	AGCCTTTAAT	TCAAGCTACGATAGAGTCACATAAA	1	19	20	2
179	CCACAACACA	TCAAGCTACGATAGAGTCAGTTAAA	1	20	21	2
180	CTTTCGGCAC	TCAAGCTACGATAGAGTCAGCTAAA	1	20	21	2
181	TCCTAAATGA	TCAAGCTACGATAGAGTCAGGTAAA	1	20	21	2
182	CCTCCGCTTT	TCAAGCTACGATAGAGTCAGAAAAA	1	21	22	2
183	CTACAAGCAT	TCAAGCTACGATAGAGTCAGACAAA	1	21	22	2
184	ACCCGAACAG	TCAAGCTACGATAGAGTCAGAGAAA	1	21	22	2
185	CCGACCGAGT	TCAAGCTACGATAGAGTCAGATTAA	1	22	23	2
186	GCGTTTCTGA	TCAAGCTACGATAGAGTCAGATCAA	1	22	23	2
187	TTATACAAAA	TCAAGCTACGATAGAGTCAGATGAA	1	22	23	2
188	CAACGTCTGG	TCAAGCTACGATAGAGTCAGATATA	1	23	24	2
189	TATCTAGCTG	TCAAGCTACGATAGAGTCAGATACA	1	23	24	2
190	GCTCCTCCAG	TCAAGCTACGATAGAGTCAGATAGA	1	23	24	2
191	CCCCTCCACG	TCAAGCTACGATAGAGTCAGATAAT	1	24	25	2
192	GACTGCCACA	TCAAGCTACGATAGAGTCAGATAAC	1	24	25	2
193	CCGCAGGCGC	TCAAGCTACGATAGAGTCAGATAAG	1	24	25	2
194	GTCACATTTC	GAAAGCTACGATAGAGTCAGATAAA	2	0	2	2
195	TGATGACACA	CGAAGCTACGATAGAGTCAGATAAA	2	0	2	2
196	TAATGCTCGA	GTAAGCTACGATAGAGTCAGATAAA	2	0	2	2
197	TTGCGACGGT	GAAAGCTACGATAGAGTCAGATAAA	2	0	2	2
198	TATCATAGTA	CTAAGCTACGATAGAGTCAGATAAA	2	0	2	2
199	GCTCACATGC	CGAAGCTACGATAGAGTCAGATAAA	2	0	2	2
200	GGTGGCTACG	GACAGCTACGATAGAGTCAGATAAA	3	0	3	2
201	TAGTTGATTC	GGTAGCTACGATAGAGTCAGATAAA	3	0	3	2
202	CTGCTGCCTT	GAGAGCTACGATAGAGTCAGATAAA	3	0	3	2
203	TCCGGTCGCC	GGGAGCTACGATAGAGTCAGATAAA	3	0	3	2
204	AAGGGCTTGT	AGCAGCTACGATAGAGTCAGATAAA	3	0	3	2
205	AATAACTGAG	GATAGCTACGATAGAGTCAGATAAA	3	0	3	2
206	ACCCACTGAT	GGCGGCTACGATAGAGTCAGATAAA	4	0	4	2
207	AGGTACAGCC	ATGCGCTACGATAGAGTCAGATAAA	4	0	4	2
208	GAGTATGAAG	AGTCGCTACGATAGAGTCAGATAAA	4	0	4	2
209	AGCACCTGGT	AACTGCTACGATAGAGTCAGATAAA	4	0	4	2
210	CACAAAGGGA	GGGGGCTACGATAGAGTCAGATAAA	4	0	4	2
211	CAACGAGTGG	CGGGGCTACGATAGAGTCAGATAAA	4	0	4	2
212	CAAGCTTACT	GGGCTCTACGATAGAGTCAGATAAA	5	0	5	2
213	AGGCCGGGTC	CGTTCCTACGATAGAGTCAGATAAA	5	0	5	2
214	GAAGGCTCGA	GGTTCCTACGATAGAGTCAGATAAA	5	0	5	2
215	GGCGAGTTGT	CGGTACTACGATAGAGTCAGATAAA	5	0	5	2
216	TCTACCTCCA	GGTCCCTACGATAGAGTCAGATAAA	5	0	5	2
217	TACGTCGAGG	AGTTCCTACGATAGAGTCAGATAAA	5	0	5	2
218	TAGCTATTTT	GGGGATTACGATAGAGTCAGATAAA	6	0	6	2
219	AGGAACTAAA	AGTTCTTACGATAGAGTCAGATAAA	6	0	6	2
220	CGAAAACTTC	GTTTCTTACGATAGAGTCAGATAAA	6	0	6	2
221	GATTGGTGCT	AGGGTGTACGATAGAGTCAGATAAA	6	0	6	2
222	GCTAACACAG	GGGGAATACGATAGAGTCAGATAAA	6	0	6	2
223	CCCCGCCCAT	GGGTCATACGATAGAGTCAGATAAA	6	0	6	2
224	GGACCTGGGG	GGGCCGAACGATAGAGTCAGATAAA	7	0	7	2
225	CACTGCGTAT	GGTTTTGACGATAGAGTCAGATAAA	7	0	7	2
226	TAGTCGTGAA	GGTTCGGACGATAGAGTCAGATAAA	7	0	7	2
227	TGCAAAGGCA	AGTTTGAACGATAGAGTCAGATAAA	7	0	7	2
228	CTCGTTACCA	GGTTTAAACGATAGAGTCAGATAAA	7	0	7	2
229	GTGCAGCCGC	GGGTATAACGATAGAGTCAGATAAA	7	0	7	2
230	AGATTTCTAC	GGGTTTGTCGATAGAGTCAGATAAA	8	0	8	2
231	TCTCCTATGC	GTGTTTGGCGATAGAGTCAGATAAA	8	0	8	2
232	CGGGGAGGTA	GGTGTGGGCGATAGAGTCAGATAAA	8	0	8	2
233	CCAGTAAGGA	AGTTCGGGCGATAGAGTCAGATAAA	8	0	8	2
234	ACCCCTCGTC	GGGTATGGCGATAGAGTCAGATAAA	8	0	8	2
235	TCTCTATTTC	AGTTTTCCCGATAGAGTCAGATAAA	8	0	8	2
236	CCTTTCAGGT	ACCGTGTTATGGTGACAAAGATAAA	0	0	0	3
237	AAACTTGCGA	TCCGTGTTATGGTGACAAAGATAAA	1	0	1	3
238	AAAGATGTGT	CCCGTGTTATGGTGACAAAGATAAA	1	0	1	3
239	CTCAACGATA	GCCGTGTTATGGTGACAAAGATAAA	1	0	1	3
240	GCACACTTCA	AACGTGTTATGGTGACAAAGATAAA	1	1	2	3
241	TAATGATTGT	ATCGTGTTATGGTGACAAAGATAAA	1	1	2	3
242	CCCCGAAAAG	AGCGTGTTATGGTGACAAAGATAAA	1	1	2	3
243	TCGCTGAAGC	ACAGTGTTATGGTGACAAAGATAAA	1	2	3	3
244	GTTTCAACAG	ACTGTGTTATGGTGACAAAGATAAA	1	2	3	3
245	ACGCCGAGAT	ACGGTGTTATGGTGACAAAGATAAA	1	2	3	3
246	ACAAAATAGA	ACCATGTTATGGTGACAAAGATAAA	1	3	4	3
247	TGAGTGAAAT	ACCTTGTTATGGTGACAAAGATAAA	1	3	4	3
248	AGAGTAAAGG	ACCCTGTTATGGTGACAAAGATAAA	1	3	4	3
249	GATAATGTTA	ACCGAGTTATGGTGACAAAGATAAA	1	4	5	3
250	CTCCGCATGG	ACCGCGTTATGGTGACAAAGATAAA	1	4	5	3
251	TGACCAATCG	ACCGGGTTATGGTGACAAAGATAAA	1	4	5	3
252	TCTGTACGTC	ACCGTATTATGGTGACAAAGATAAA	1	5	6	3
253	TATATGGGAC	ACCGTTTTATGGTGACAAAGATAAA	1	5	6	3
254	CAAATTCCTT	ACCGTCTTATGGTGACAAAGATAAA	1	5	6	3
255	AACACACGTC	ACCGTGATATGGTGACAAAGATAAA	1	6	7	3
256	TTGACCGAAC	ACCGTGCTATGGTGACAAAGATAAA	1	6	7	3
257	GCCAACGTAG	ACCGTGGTATGGTGACAAAGATAAA	1	6	7	3
258	GCGTGGTACT	ACCGTGTAATGGTGACAAAGATAAA	1	7	8	3
259	AGGACTCGCT	ACCGTGTCATGGTGACAAAGATAAA	1	7	8	3
260	TGTAAGCGGC	ACCGTGTGATGGTGACAAAGATAAA	1	7	8	3
261	TACAGTATCA	ACCGTGTTTTGGTGACAAAGATAAA	1	8	9	3
262	CCTGAGTTCA	ACCGTGTTCTGGTGACAAAGATAAA	1	8	9	3
263	ATCCGTAGCT	ACCGTGTTGTGGTGACAAAGATAAA	1	8	9	3
264	AGGCTCTACC	ACCGTGTTAAGGTGACAAAGATAAA	1	9	10	3
265	CGTACGCTAT	ACCGTGTTACGGTGACAAAGATAAA	1	9	10	3
266	ACTTAGCTGA	ACCGTGTTAGGGTGACAAAGATAAA	1	9	10	3
267	GTTGGGAAGG	ACCGTGTTATAGTGACAAAGATAAA	1	10	11	3
268	ACACATTGTC	ACCGTGTTATTGTGACAAAGATAAA	1	10	11	3
269	TGGATAGCAA	ACCGTGTTATCGTGACAAAGATAAA	1	10	11	3
270	AGACAAGCAT	ACCGTGTTATGATGACAAAGATAAA	1	11	12	3
271	CGGCAGCGTT	ACCGTGTTATGTTGACAAAGATAAA	1	11	12	3
272	CGATGCAGTT	ACCGTGTTATGCTGACAAAGATAAA	1	11	12	3
273	CTGATATTCC	ACCGTGTTATGGAGACAAAGATAAA	1	12	13	3
274	ACTCAGCTAA	ACCGTGTTATGGCGACAAAGATAAA	1	12	13	3
275	GAAGATCACA	ACCGTGTTATGGGGACAAAGATAAA	1	12	13	3
276	CCCACCGTGA	ACCGTGTTATGGTAACAAAGATAAA	1	13	14	3
277	CCAGTCTCGC	ACCGTGTTATGGTTACAAAGATAAA	1	13	14	3
278	TAAAGCGGTT	ACCGTGTTATGGTCACAAAGATAAA	1	13	14	3
279	CGCGCTTTGG	ACCGTGTTATGGTGTCAAAGATAAA	1	14	15	3
280	ACAAACGGCT	ACCGTGTTATGGTGCCAAAGATAAA	1	14	15	3
281	TGCCAGATTC	ACCGTGTTATGGTGGCAAAGATAAA	1	14	15	3
282	GTGAACAACT	ACCGTGTTATGGTGAAAAAGATAAA	1	15	16	3
283	GTGCGTCTAA	ACCGTGTTATGGTGATAAAGATAAA	1	15	16	3
284	ATTCCATTAA	ACCGTGTTATGGTGAGAAAGATAAA	1	15	16	3
285	CCTGATCGCC	ACCGTGTTATGGTGACTAAGATAAA	1	16	17	3
286	GCGGGTGGCG	ACCGTGTTATGGTGACCAAGATAAA	1	16	17	3
287	GCACTGCAGA	ACCGTGTTATGGTGACGAAGATAAA	1	16	17	3
288	TATACATGCG	ACCGTGTTATGGTGACATAGATAAA	1	17	18	3
289	GTCTCGGCTT	ACCGTGTTATGGTGACACAGATAAA	1	17	18	3
290	CGAAGTTCCG	ACCGTGTTATGGTGACAGAGATAAA	1	17	18	3
291	GGCGCTCAGA	ACCGTGTTATGGTGACAATGATAAA	1	18	19	3
292	GCGATCTATG	ACCGTGTTATGGTGACAACGATAAA	1	18	19	3
293	TCGTTTCGGG	ACCGTGTTATGGTGACAAGGATAAA	1	18	19	3
294	GAGGACGTCA	ACCGTGTTATGGTGACAAAAATAAA	1	19	20	3
295	ATCCGAACAC	ACCGTGTTATGGTGACAAATATAAA	1	19	20	3
296	AGGCCTTGAC	ACCGTGTTATGGTGACAAACATAAA	1	19	20	3
297	CCCGAAGATG	ACCGTGTTATGGTGACAAAGTTAAA	1	20	21	3
298	AGTGCCTGTC	ACCGTGTTATGGTGACAAAGCTAAA	1	20	21	3
299	AGATTTTCCG	ACCGTGTTATGGTGACAAAGGTAAA	1	20	21	3
300	GGGTTTGGTA	ACCGTGTTATGGTGACAAAGAAAAA	1	21	22	3
301	CGGGACGCAG	ACCGTGTTATGGTGACAAAGACAAA	1	21	22	3
302	TGTACCAACG	ACCGTGTTATGGTGACAAAGAGAAA	1	21	22	3
303	AAGAACACTA	ACCGTGTTATGGTGACAAAGATTAA	1	22	23	3
304	AAATCCAAGT	ACCGTGTTATGGTGACAAAGATCAA	1	22	23	3
305	CCTGCGCGTC	ACCGTGTTATGGTGACAAAGATGAA	1	22	23	3
306	CGGTCCCAAA	ACCGTGTTATGGTGACAAAGATATA	1	23	24	3
307	CCGTTCCCGG	ACCGTGTTATGGTGACAAAGATACA	1	23	24	3
308	AATGGGTCAA	ACCGTGTTATGGTGACAAAGATAGA	1	23	24	3
309	GATCTGAAGT	ACCGTGTTATGGTGACAAAGATAAT	1	24	25	3
310	AAAGATCCCC	ACCGTGTTATGGTGACAAAGATAAC	1	24	25	3
311	ATGCGTATCA	ACCGTGTTATGGTGACAAAGATAAG	1	24	25	3
312	TCGGATATTT	GTCGTGTTATGGTGACAAAGATAAA	2	0	2	3
313	CACGCGTATC	TTCGTGTTATGGTGACAAAGATAAA	2	0	2	3
314	CAGGTTGTCC	GTCGTGTTATGGTGACAAAGATAAA	2	0	2	3
315	GCATATGTGG	CACGTGTTATGGTGACAAAGATAAA	2	0	2	3
316	CCGTCAATCA	GGCGTGTTATGGTGACAAAGATAAA	2	0	2	3
317	ACTATGAGTC	GGCGTGTTATGGTGACAAAGATAAA	2	0	2	3
318	TGATGAAGTC	GAGGTGTTATGGTGACAAAGATAAA	3	0	3	3
319	CATTTGTGTT	GTTGTGTTATGGTGACAAAGATAAA	3	0	3	3
320	CTCCGGGGCA	CTTGTGTTATGGTGACAAAGATAAA	3	0	3	3
321	CCCGATGGGG	GTTGTGTTATGGTGACAAAGATAAA	3	0	3	3
322	CAGGTCGCGC	CGGGTGTTATGGTGACAAAGATAAA	3	0	3	3
323	CTGCCTGCTG	CATGTGTTATGGTGACAAAGATAAA	3	0	3	3
324	GTTGAGCCGT	TAGATGTTATGGTGACAAAGATAAA	4	0	4	3
325	CAGGTATAGA	GTACTGTTATGGTGACAAAGATAAA	4	0	4	3
326	ATCTCAGGTC	TGTCTGTTATGGTGACAAAGATAAA	4	0	4	3
327	TTGCGTATAT	TATTTGTTATGGTGACAAAGATAAA	4	0	4	3
328	TCCATCACCA	GATTTGTTATGGTGACAAAGATAAA	4	0	4	3
329	CCAAAGCCTA	GTACTGTTATGGTGACAAAGATAAA	4	0	4	3
330	CTTTTCCCTT	GATTAGTTATGGTGACAAAGATAAA	5	0	5	3
331	GACACAACGC	TTTTCGTTATGGTGACAAAGATAAA	5	0	5	3
332	GTATGTTTCT	TGATCGTTATGGTGACAAAGATAAA	5	0	5	3
333	CGGTGCAAGT	CGAAGGTTATGGTGACAAAGATAAA	5	0	5	3
334	GTCTTTGATA	GTATAGTTATGGTGACAAAGATAAA	5	0	5	3
335	TATCTTGCGA	TTTTAGTTATGGTGACAAAGATAAA	5	0	5	3
336	TGGCATATGA	CTTCCATTATGGTGACAAAGATAAA	6	0	6	3
337	GCCTTTACGG	GAAACCTTATGGTGACAAAGATAAA	6	0	6	3
338	GAACAGTTTT	GTTTAATTATGGTGACAAAGATAAA	6	0	6	3
339	TTCAATGGAT	TTGCCATTATGGTGACAAAGATAAA	6	0	6	3
340	ATCACATACT	GTGCAATTATGGTGACAAAGATAAA	6	0	6	3
341	AGTAGTCGCC	GTTCAATTATGGTGACAAAGATAAA	6	0	6	3
342	ATAACGGTAG	GTTTCAGTATGGTGACAAAGATAAA	7	0	7	3
343	TCTGGCAATT	GTAAAAGTATGGTGACAAAGATAAA	7	0	7	3
344	GTGTCGAACC	TTGCCACTATGGTGACAAAGATAAA	7	0	7	3
345	TCAGAGTATC	TTACAACTATGGTGACAAAGATAAA	7	0	7	3
346	CTTGGCAAAA	TGATAAATATGGTGACAAAGATAAA	7	0	7	3
347	CTCCAAAGTC	GGAAATCTATGGTGACAAAGATAAA	7	0	7	3
348	CTCAGATTAG	GTGCAACCATGGTGACAAAGATAAA	8	0	8	3
349	TGATCAAGAA	GTTCACCCATGGTGACAAAGATAAA	8	0	8	3
350	CTAGCAACAT	GGTACACCATGGTGACAAAGATAAA	8	0	8	3
351	ATAGATTGTG	GGGACACGATGGTGACAAAGATAAA	8	0	8	3
352	AGTCTCGTGC	GAATACCAATGGTGACAAAGATAAA	8	0	8	3
353	TCTCCTGCAT	GATTACCGATGGTGACAAAGATAAA	8	0	8	3
354	CATACGTCTA	TTTGGTGGACAGTCTAATCTATAAA	0	0	0	4
355	ATCTTGATAG	ATTGGTGGACAGTCTAATCTATAAA	1	0	1	4
356	GGATGTGTCG	CTTGGTGGACAGTCTAATCTATAAA	1	0	1	4
357	TACCTGTCTC	GTTGGTGGACAGTCTAATCTATAAA	1	0	1	4
358	GCCCTAGCCA	TATGGTGGACAGTCTAATCTATAAA	1	1	2	4
359	ATGTTCAGTG	TCTGGTGGACAGTCTAATCTATAAA	1	1	2	4
360	TAAGAGGGAG	TGTGGTGGACAGTCTAATCTATAAA	1	1	2	4
361	CCTCTTCTTG	TTAGGTGGACAGTCTAATCTATAAA	1	2	3	4
362	GAGTACTGAT	TTCGGTGGACAGTCTAATCTATAAA	1	2	3	4
363	GTCTGGCGAG	TTGGGTGGACAGTCTAATCTATAAA	1	2	3	4
364	AAGGGTTTCC	TTTAGTGGACAGTCTAATCTATAAA	1	3	4	4
365	TGGCATTAAA	TTTTGTGGACAGTCTAATCTATAAA	1	3	4	4
366	GGTGAAACAG	TTTCGTGGACAGTCTAATCTATAAA	1	3	4	4
367	GTTCGTGCCA	TTTGATGGACAGTCTAATCTATAAA	1	4	5	4
368	TAGTTTAACT	TTTGTTGGACAGTCTAATCTATAAA	1	4	5	4
369	CTACTCGATT	TTTGCTGGACAGTCTAATCTATAAA	1	4	5	4
370	CATTTCCGTT	TTTGGAGGACAGTCTAATCTATAAA	1	5	6	4
371	TCCGTGCCTT	TTTGGCGGACAGTCTAATCTATAAA	1	5	6	4
372	CTAATCTATG	TTTGGGGGACAGTCTAATCTATAAA	1	5	6	4
373	TAAAAAGCCA	TTTGGTAGACAGTCTAATCTATAAA	1	6	7	4
374	GGCTTACGAC	TTTGGTTGACAGTCTAATCTATAAA	1	6	7	4
375	GTTTTCGATG	TTTGGTCGACAGTCTAATCTATAAA	1	6	7	4
376	GGCGGTGTCT	TTTGGTGAACAGTCTAATCTATAAA	1	7	8	4
377	TAGGATGATT	TTTGGTGTACAGTCTAATCTATAAA	1	7	8	4
378	GAAATGGTCC	TTTGGTGCACAGTCTAATCTATAAA	1	7	8	4
379	CCTTCACTGC	TTTGGTGGTCAGTCTAATCTATAAA	1	8	9	4
380	GCTATCACCG	TTTGGTGGCCAGTCTAATCTATAAA	1	8	9	4
381	GAAGTTGGGA	TTTGGTGGGCAGTCTAATCTATAAA	1	8	9	4
382	GTCTCTCCCC	TTTGGTGGAAAGTCTAATCTATAAA	1	9	10	4
383	GAACGCCTTC	TTTGGTGGATAGTCTAATCTATAAA	1	9	10	4
384	GGATGATTGC	TTTGGTGGAGAGTCTAATCTATAAA	1	9	10	4
385	ATTAACGCGT	TTTGGTGGACTGTCTAATCTATAAA	1	10	11	4
386	CCGCCGAGAG	TTTGGTGGACCGTCTAATCTATAAA	1	10	11	4
387	GGGGTCTTAC	TTTGGTGGACGGTCTAATCTATAAA	1	10	11	4
388	CTGCGCGTCA	TTTGGTGGACAATCTAATCTATAAA	1	11	12	4
389	TTTCTCCGCG	TTTGGTGGACATTCTAATCTATAAA	1	11	12	4
390	CATTTTATCC	TTTGGTGGACACTCTAATCTATAAA	1	11	12	4
391	GATGATGATA	TTTGGTGGACAGACTAATCTATAAA	1	12	13	4
392	TAAGATAGTG	TTTGGTGGACAGCCTAATCTATAAA	1	12	13	4
393	AGGTCCCGCT	TTTGGTGGACAGGCTAATCTATAAA	1	12	13	4
394	GGCCAATCAC	TTTGGTGGACAGTATAATCTATAAA	1	13	14	4
395	TAATCGATTC	TTTGGTGGACAGTTTAATCTATAAA	1	13	14	4
396	TAGTGATGTT	TTTGGTGGACAGTGTAATCTATAAA	1	13	14	4
397	AGCTGCGGGC	TTTGGTGGACAGTCAAATCTATAAA	1	14	15	4
398	GTGGCACGGC	TTTGGTGGACAGTCCAATCTATAAA	1	14	15	4
399	ATCCAATTTA	TTTGGTGGACAGTCGAATCTATAAA	1	14	15	4
400	CATTTGTAAC	TTTGGTGGACAGTCTTATCTATAAA	1	15	16	4
401	TATCCCGTCG	TTTGGTGGACAGTCTCATCTATAAA	1	15	16	4
402	CGAATCGCGT	TTTGGTGGACAGTCTGATCTATAAA	1	15	16	4
403	ATGTTTGACG	TTTGGTGGACAGTCTATTCTATAAA	1	16	17	4
404	TCACTTAAGC	TTTGGTGGACAGTCTACTCTATAAA	1	16	17	4
405	TTGCGAACCC	TTTGGTGGACAGTCTAGTCTATAAA	1	16	17	4
406	CCTTAACGCC	TTTGGTGGACAGTCTAAACTATAAA	1	17	18	4
407	TTTAGTTCTG	TTTGGTGGACAGTCTAACCTATAAA	1	17	18	4
408	TTCCACAGGT	TTTGGTGGACAGTCTAAGCTATAAA	1	17	18	4
409	CTGGCCAGAT	TTTGGTGGACAGTCTAATATATAAA	1	18	19	4
410	ACCCTGGCGT	TTTGGTGGACAGTCTAATTTATAAA	1	18	19	4
411	TTCCCTGCCT	TTTGGTGGACAGTCTAATGTATAAA	1	18	19	4
412	AGGAGAGAAG	TTTGGTGGACAGTCTAATCAATAAA	1	19	20	4
413	TGGAATAGTG	TTTGGTGGACAGTCTAATCCATAAA	1	19	20	4
414	CGATTTGGAA	TTTGGTGGACAGTCTAATCGATAAA	1	19	20	4
415	CGCATGAGCG	TTTGGTGGACAGTCTAATCTTTAAA	1	20	21	4
416	GACGGCACCG	TTTGGTGGACAGTCTAATCTCTAAA	1	20	21	4
417	ATACTCCACA	TTTGGTGGACAGTCTAATCTGTAAA	1	20	21	4
418	ACGTTCTTCA	TTTGGTGGACAGTCTAATCTAAAAA	1	21	22	4
419	TAAGTGAACC	TTTGGTGGACAGTCTAATCTACAAA	1	21	22	4
420	TATTCTAGTA	TTTGGTGGACAGTCTAATCTAGAAA	1	21	22	4
421	TCACCAGCGA	TTTGGTGGACAGTCTAATCTATTAA	1	22	23	4
422	TAAGTTCCGA	TTTGGTGGACAGTCTAATCTATCAA	1	22	23	4
423	CGCGCCAAGA	TTTGGTGGACAGTCTAATCTATGAA	1	22	23	4
424	CCGGCGGGGC	TTTGGTGGACAGTCTAATCTATATA	1	23	24	4
425	GACCGACATT	TTTGGTGGACAGTCTAATCTATACA	1	23	24	4
426	TCGCTCTGCC	TTTGGTGGACAGTCTAATCTATAGA	1	23	24	4
427	GAGAATGCAT	TTTGGTGGACAGTCTAATCTATAAT	1	24	25	4
428	AGAGGAATCT	TTTGGTGGACAGTCTAATCTATAAC	1	24	25	4
429	TTTGGAGGTC	TTTGGTGGACAGTCTAATCTATAAG	1	24	25	4
430	AGCTTCAATA	GGTGGTGGACAGTCTAATCTATAAA	2	0	2	4
431	CTAGCGTAAT	ACTGGTGGACAGTCTAATCTATAAA	2	0	2	4
432	ATGATGTCCT	CATGGTGGACAGTCTAATCTATAAA	2	0	2	4
433	TAGTCCGTCC	CATGGTGGACAGTCTAATCTATAAA	2	0	2	4
434	CCCCCACTTC	CATGGTGGACAGTCTAATCTATAAA	2	0	2	4
435	GCTTGACACA	GCTGGTGGACAGTCTAATCTATAAA	2	0	2	4
436	CGCGGACGCC	GCAGGTGGACAGTCTAATCTATAAA	3	0	3	4
437	CAAAGTACTC	CCAGGTGGACAGTCTAATCTATAAA	3	0	3	4
438	ACGGTATCTA	ACGGGTGGACAGTCTAATCTATAAA	3	0	3	4
439	TCCCCGAAAT	CAGGGTGGACAGTCTAATCTATAAA	3	0	3	4
440	CATACGTTCC	AGAGGTGGACAGTCTAATCTATAAA	3	0	3	4
441	TAAAGTAACC	CGGGGTGGACAGTCTAATCTATAAA	3	0	3	4
442	TTCTTTACAC	AGCAGTGGACAGTCTAATCTATAAA	4	0	4	4
443	CCGGGGAAAG	AAACGTGGACAGTCTAATCTATAAA	4	0	4	4
444	GAGCTTTAAC	CCGAGTGGACAGTCTAATCTATAAA	4	0	4	4
445	ATCACCTATA	ACGAGTGGACAGTCTAATCTATAAA	4	0	4	4
446	TATCGCTCAC	AGCTGTGGACAGTCTAATCTATAAA	4	0	4	4
447	TCCTCGTCCA	GCCAGTGGACAGTCTAATCTATAAA	4	0	4	4
448	AGGTTGGTCC	CGGTTTGGACAGTCTAATCTATAAA	5	0	5	4
449	TTAAAGGCTT	CACATTGGACAGTCTAATCTATAAA	5	0	5	4
450	CAATAGGCTC	AACCTTGGACAGTCTAATCTATAAA	5	0	5	4
451	CCGGAAAGCC	ACCCCTGGACAGTCTAATCTATAAA	5	0	5	4
452	TGCCTTCCTA	AGCCCTGGACAGTCTAATCTATAAA	5	0	5	4
453	CAGGCGCACT	CCCTTTGGACAGTCTAATCTATAAA	5	0	5	4
454	ATCTTTGCTA	GCATCAGGACAGTCTAATCTATAAA	6	0	6	4
455	AAATGCATAC	GCCAAAGGACAGTCTAATCTATAAA	6	0	6	4
456	GACTCCTCCC	CCCCCCGGACAGTCTAATCTATAAA	6	0	6	4
457	TTAGTTATGT	CCCTCAGGACAGTCTAATCTATAAA	6	0	6	4
458	AAGGTACTGA	GAACCAGGACAGTCTAATCTATAAA	6	0	6	4
459	CAGTACTAAA	AGCTCAGGACAGTCTAATCTATAAA	6	0	6	4
460	GATTTTGTAC	AAACCAAGACAGTCTAATCTATAAA	7	0	7	4
461	CATGGCGGAC	GAGTAACGACAGTCTAATCTATAAA	7	0	7	4
462	GTGGGAGATG	ACACCATGACAGTCTAATCTATAAA	7	0	7	4
463	AACGGCCGGA	CCGCCCTGACAGTCTAATCTATAAA	7	0	7	4
464	AAACTATTTC	GGCAACCGACAGTCTAATCTATAAA	7	0	7	4
465	CCTGTTCTCG	GAAACCTGACAGTCTAATCTATAAA	7	0	7	4
466	TTTCGGAAGG	CGGACATTACAGTCTAATCTATAAA	8	0	8	4
467	GCCCTAACGG	GGACAACCACAGTCTAATCTATAAA	8	0	8	4
468	ATGGGTTAGC	CCCCCACTACAGTCTAATCTATAAA	8	0	8	4
469	GGTTCGGGTA	CCCCCGATACAGTCTAATCTATAAA	8	0	8	4
470	GAAAGTTGAA	ACGTAACAACAGTCTAATCTATAAA	8	0	8	4
471	GGTTTACACC	CGCCAACAACAGTCTAATCTATAAA	8	0	8	4
472	AAGCCTAAAA	GCGAGATAACTCTAGTATTGATAAA	0	0	0	5
473	CCCGACTCCA	ACGAGATAACTCTAGTATTGATAAA	1	0	1	5
474	AAAAAACGTG	TCGAGATAACTCTAGTATTGATAAA	1	0	1	5
475	TGATTTCAGT	CCGAGATAACTCTAGTATTGATAAA	1	0	1	5
476	CCACTCGACA	GAGAGATAACTCTAGTATTGATAAA	1	1	2	5
477	GTACGGTGCT	GTGAGATAACTCTAGTATTGATAAA	1	1	2	5
478	CTTTCAACCT	GGGAGATAACTCTAGTATTGATAAA	1	1	2	5
479	ATGGATAGGC	GCAAGATAACTCTAGTATTGATAAA	1	2	3	5
480	TCTGTAGTGT	GCTAGATAACTCTAGTATTGATAAA	1	2	3	5
481	TACACGGAAG	GCCAGATAACTCTAGTATTGATAAA	1	2	3	5
482	CGTGACCAGT	GCGTGATAACTCTAGTATTGATAAA	1	3	4	5
483	ATCCTAAATG	GCGCGATAACTCTAGTATTGATAAA	1	3	4	5
484	CGACGTTACA	GCGGGATAACTCTAGTATTGATAAA	1	3	4	5
485	AGCTAACAGA	GCGAAATAACTCTAGTATTGATAAA	1	4	5	5
486	CTCAAAAGCC	GCGATATAACTCTAGTATTGATAAA	1	4	5	5
487	GAGTCACTCT	GCGACATAACTCTAGTATTGATAAA	1	4	5	5
488	TAGGGCATGC	GCGAGTTAACTCTAGTATTGATAAA	1	5	6	5
489	CCGCCGGAAA	GCGAGCTAACTCTAGTATTGATAAA	1	5	6	5
490	ACTGATCAGC	GCGAGGTAACTCTAGTATTGATAAA	1	5	6	5
491	TAATCGCCTC	GCGAGAAAACTCTAGTATTGATAAA	1	6	7	5
492	TCGAGTGTCG	GCGAGACAACTCTAGTATTGATAAA	1	6	7	5
493	GCTTTGATAT	GCGAGAGAACTCTAGTATTGATAAA	1	6	7	5
494	TGTGTGTTGC	GCGAGATTACTCTAGTATTGATAAA	1	7	8	5
495	GACTGGTCAT	GCGAGATCACTCTAGTATTGATAAA	1	7	8	5
496	CTCGTCTGCC	GCGAGATGACTCTAGTATTGATAAA	1	7	8	5
497	TGAACGTGGG	GCGAGATATCTCTAGTATTGATAAA	1	8	9	5
498	ACTGCAGATG	GCGAGATACCTCTAGTATTGATAAA	1	8	9	5
499	GTGCCGGACA	GCGAGATAGCTCTAGTATTGATAAA	1	8	9	5
500	ATATCACGAG	GCGAGATAAATCTAGTATTGATAAA	1	9	10	5
501	TCACGAACTA	GCGAGATAATTCTAGTATTGATAAA	1	9	10	5
502	CAGGACTCAA	GCGAGATAAGTCTAGTATTGATAAA	1	9	10	5
503	GACCCCGGCT	GCGAGATAACACTAGTATTGATAAA	1	10	11	5
504	AACGTCTGGC	GCGAGATAACCCTAGTATTGATAAA	1	10	11	5
505	TGTCTAACCG	GCGAGATAACGCTAGTATTGATAAA	1	10	11	5
506	TCGGCGTCTT	GCGAGATAACTATAGTATTGATAAA	1	11	12	5
507	GACCCTCCGT	GCGAGATAACTTTAGTATTGATAAA	1	11	12	5
508	CACGGTACTG	GCGAGATAACTGTAGTATTGATAAA	1	11	12	5
509	AAATATTTTA	GCGAGATAACTCAAGTATTGATAAA	1	12	13	5
510	CTTACTCAGC	GCGAGATAACTCCAGTATTGATAAA	1	12	13	5
511	CATAATCACG	GCGAGATAACTCGAGTATTGATAAA	1	12	13	5
512	ATCAAGGGGG	GCGAGATAACTCTTGTATTGATAAA	1	13	14	5
513	TGCCATATTG	GCGAGATAACTCTCGTATTGATAAA	1	13	14	5
514	TAACGAGAGT	GCGAGATAACTCTGGTATTGATAAA	1	13	14	5
515	CTGGGGGCCG	GCGAGATAACTCTAATATTGATAAA	1	14	15	5
516	TATGAATGAC	GCGAGATAACTCTATTATTGATAAA	1	14	15	5
517	TGACGGTTAG	GCGAGATAACTCTACTATTGATAAA	1	14	15	5
518	TGATGTTAAG	GCGAGATAACTCTAGAATTGATAAA	1	15	16	5
519	GAAACCCCAA	GCGAGATAACTCTAGCATTGATAAA	1	15	16	5
520	CCCCAGAGAC	GCGAGATAACTCTAGGATTGATAAA	1	15	16	5
521	TGGCGTCCTG	GCGAGATAACTCTAGTTTTGATAAA	1	16	17	5
522	TTTTCTGGGT	GCGAGATAACTCTAGTCTTGATAAA	1	16	17	5
523	TCTACGGAGT	GCGAGATAACTCTAGTGTTGATAAA	1	16	17	5
524	GTGGATAATG	GCGAGATAACTCTAGTAATGATAAA	1	17	18	5
525	AACAAAGGCC	GCGAGATAACTCTAGTACTGATAAA	1	17	18	5
526	ATGCATGTGC	GCGAGATAACTCTAGTAGTGATAAA	1	17	18	5
527	TCACCAGGGC	GCGAGATAACTCTAGTATAGATAAA	1	18	19	5
528	CCCTTAAAGA	GCGAGATAACTCTAGTATCGATAAA	1	18	19	5
529	CTGACATTCG	GCGAGATAACTCTAGTATGGATAAA	1	18	19	5
530	AAGCGCTACT	GCGAGATAACTCTAGTATTAATAAA	1	19	20	5
531	AGACGGCTGG	GCGAGATAACTCTAGTATTTATAAA	1	19	20	5
532	ATGCAGGGCT	GCGAGATAACTCTAGTATTCATAAA	1	19	20	5
533	CCTAATGATA	GCGAGATAACTCTAGTATTGTTAAA	1	20	21	5
534	ACTTACGACT	GCGAGATAACTCTAGTATTGCTAAA	1	20	21	5
535	GGGACAATTT	GCGAGATAACTCTAGTATTGGTAAA	1	20	21	5
536	TTTGAAGACA	GCGAGATAACTCTAGTATTGAAAAA	1	21	22	5
537	ACAATCCTTG	GCGAGATAACTCTAGTATTGACAAA	1	21	22	5
538	CGACATCCTC	GCGAGATAACTCTAGTATTGAGAAA	1	21	22	5
539	TTCCGACCTG	GCGAGATAACTCTAGTATTGATTAA	1	22	23	5
540	GATTGCGCCC	GCGAGATAACTCTAGTATTGATCAA	1	22	23	5
541	GTCATAATCT	GCGAGATAACTCTAGTATTGATGAA	1	22	23	5
542	TACCCTCATT	GCGAGATAACTCTAGTATTGATATA	1	23	24	5
543	GCGTTAATGG	GCGAGATAACTCTAGTATTGATACA	1	23	24	5
544	CTTTGGTCAG	GCGAGATAACTCTAGTATTGATAGA	1	23	24	5
545	CCGCGTCGGA	GCGAGATAACTCTAGTATTGATAAT	1	24	25	5
546	CAGTGACCTT	GCGAGATAACTCTAGTATTGATAAC	1	24	25	5
547	GCGGTGCGGC	GCGAGATAACTCTAGTATTGATAAG	1	24	25	5
548	AGAATTCCAG	CTGAGATAACTCTAGTATTGATAAA	2	0	2	5
549	GAGGGTTCCA	CAGAGATAACTCTAGTATTGATAAA	2	0	2	5
550	ACAGACCTTA	CTGAGATAACTCTAGTATTGATAAA	2	0	2	5
551	AGGTCTGCAT	TAGAGATAACTCTAGTATTGATAAA	2	0	2	5
552	CGCTATAACC	CGGAGATAACTCTAGTATTGATAAA	2	0	2	5
553	TTGGCATGTC	CGGAGATAACTCTAGTATTGATAAA	2	0	2	5
554	TCACGCGCTC	AGTAGATAACTCTAGTATTGATAAA	3	0	3	5
555	GGTGCTCGAT	TAAAGATAACTCTAGTATTGATAAA	3	0	3	5
556	CGCATAATCT	TTCAGATAACTCTAGTATTGATAAA	3	0	3	5
557	ATGAAGACCA	TATAGATAACTCTAGTATTGATAAA	3	0	3	5
558	ATTTTTAGTT	TAAAGATAACTCTAGTATTGATAAA	3	0	3	5
559	AAATTCCGTG	CAAAGATAACTCTAGTATTGATAAA	3	0	3	5
560	CCTAGCCTCA	TATTGATAACTCTAGTATTGATAAA	4	0	4	5
561	CGCACGGTTG	TTCTGATAACTCTAGTATTGATAAA	4	0	4	5
562	ATGCACGCCA	TATGGATAACTCTAGTATTGATAAA	4	0	4	5
563	GGAGAGGTGT	TTATGATAACTCTAGTATTGATAAA	4	0	4	5
564	CACATTTTCT	TACTGATAACTCTAGTATTGATAAA	4	0	4	5
565	TGTATTCTTA	AACCGATAACTCTAGTATTGATAAA	4	0	4	5
566	CCATAAAGGA	TTTGTATAACTCTAGTATTGATAAA	5	0	5	5
567	AGCTAGCGGC	TTTGTATAACTCTAGTATTGATAAA	5	0	5	5
568	TACACTGATC	CATTTATAACTCTAGTATTGATAAA	5	0	5	5
569	TATGCGCCGC	CTTCAATAACTCTAGTATTGATAAA	5	0	5	5
570	ACCTAAAGGA	ATTCCATAACTCTAGTATTGATAAA	5	0	5	5
571	TGGACATCAC	CATTTATAACTCTAGTATTGATAAA	5	0	5	5
572	GTAACATTGT	AATTACTAACTCTAGTATTGATAAA	6	0	6	5
573	CCCACAGAAT	ATTTACTAACTCTAGTATTGATAAA	6	0	6	5
574	AATCTACTAA	CTTCTTTAACTCTAGTATTGATAAA	6	0	6	5
575	TTTCCTCCAC	AATCCGTAACTCTAGTATTGATAAA	6	0	6	5
576	AATAAGTTAA	TTTCACTAACTCTAGTATTGATAAA	6	0	6	5
577	ATGACTAGAT	CACTTTTAACTCTAGTATTGATAAA	6	0	6	5
578	TTGGTAATTT	TTACCCGAACTCTAGTATTGATAAA	7	0	7	5
579	CCAGCCGATG	AATCTTCAACTCTAGTATTGATAAA	7	0	7	5
580	CTGTACAAAG	ATTCCCCAACTCTAGTATTGATAAA	7	0	7	5
581	AGTGAATGCA	TAACCGCAACTCTAGTATTGATAAA	7	0	7	5
582	CCGCTTAAGG	AATTCTGAACTCTAGTATTGATAAA	7	0	7	5
583	CAGCCCTGAG	AATCTGCAACTCTAGTATTGATAAA	7	0	7	5
584	TTATTTGAGG	ATTCTGGCACTCTAGTATTGATAAA	8	0	8	5
585	TAATGCACCG	TTCTTTCCACTCTAGTATTGATAAA	8	0	8	5
586	AGCATCTAAA	CTTCCGCCACTCTAGTATTGATAAA	8	0	8	5
587	ACCTCAATAG	TTCTTTGGACTCTAGTATTGATAAA	8	0	8	5
588	CAGTCCCGAA	ATTTTTGGACTCTAGTATTGATAAA	8	0	8	5
589	CAGTGCGCGA	AATTTTCTACTCTAGTATTGATAAA	8	0	8	5
590	TATGGGAGAT	TTGCTGCAATACTTCCCAAAATAAA	0	0	0	6
591	TACGCACCTC	ATGCTGCAATACTTCCCAAAATAAA	1	0	1	6
592	GGATCCATAG	CTGCTGCAATACTTCCCAAAATAAA	1	0	1	6
593	GTTCGGGTTT	GTGCTGCAATACTTCCCAAAATAAA	1	0	1	6
594	AATTTAGGTA	TAGCTGCAATACTTCCCAAAATAAA	1	1	2	6
595	CACTACAGTG	TCGCTGCAATACTTCCCAAAATAAA	1	1	2	6
596	GCAGTGAGGC	TGGCTGCAATACTTCCCAAAATAAA	1	1	2	6
597	AAATCGCAGT	TTACTGCAATACTTCCCAAAATAAA	1	2	3	6
598	TTGATACTAC	TTTCTGCAATACTTCCCAAAATAAA	1	2	3	6
599	CGAGATTATG	TTCCTGCAATACTTCCCAAAATAAA	1	2	3	6
600	CATCGCTTAC	TTGATGCAATACTTCCCAAAATAAA	1	3	4	6
601	GTGTACTTCC	TTGTTGCAATACTTCCCAAAATAAA	1	3	4	6
602	GCCGGCCGAC	TTGGTGCAATACTTCCCAAAATAAA	1	3	4	6
603	TCGCCATCAT	TTGCAGCAATACTTCCCAAAATAAA	1	4	5	6
604	CCTTTCCACT	TTGCCGCAATACTTCCCAAAATAAA	1	4	5	6
605	CGATGATCCA	TTGCGGCAATACTTCCCAAAATAAA	1	4	5	6
606	ATACTTACTT	TTGCTACAATACTTCCCAAAATAAA	1	5	6	6
607	AAACGCGTAG	TTGCTTCAATACTTCCCAAAATAAA	1	5	6	6
608	CCAAATGGTA	TTGCTCCAATACTTCCCAAAATAAA	1	5	6	6
609	CTTCCGGATC	TTGCTGAAATACTTCCCAAAATAAA	1	6	7	6
610	ATCCGGTAAA	TTGCTGTAATACTTCCCAAAATAAA	1	6	7	6
611	CCCCCGCAGT	TTGCTGGAATACTTCCCAAAATAAA	1	6	7	6
612	GGTTCGTGGC	TTGCTGCTATACTTCCCAAAATAAA	1	7	8	6
613	CGCGGAGGTT	TTGCTGCCATACTTCCCAAAATAAA	1	7	8	6
614	TGGCGTGCCA	TTGCTGCGATACTTCCCAAAATAAA	1	7	8	6
615	GCGCGCAGTG	TTGCTGCATTACTTCCCAAAATAAA	1	8	9	6
616	AAGGATATGC	TTGCTGCACTACTTCCCAAAATAAA	1	8	9	6
617	TGCCGGACGA	TTGCTGCAGTACTTCCCAAAATAAA	1	8	9	6
618	ATTTAATTTG	TTGCTGCAAAACTTCCCAAAATAAA	1	9	10	6
619	TTCGCGGCGA	TTGCTGCAACACTTCCCAAAATAAA	1	9	10	6
620	TTCTGGGGTG	TTGCTGCAAGACTTCCCAAAATAAA	1	9	10	6
621	CAGGTTTAAG	TTGCTGCAATTCTTCCCAAAATAAA	1	10	11	6
622	TTCGGACTAG	TTGCTGCAATCCTTCCCAAAATAAA	1	10	11	6
623	CAGTACTGGT	TTGCTGCAATGCTTCCCAAAATAAA	1	10	11	6
624	AAAATGACTC	TTGCTGCAATAATTCCCAAAATAAA	1	11	12	6
625	CCAAGCTACT	TTGCTGCAATATTTCCCAAAATAAA	1	11	12	6
626	CTTGTGTAGA	TTGCTGCAATAGTTCCCAAAATAAA	1	11	12	6
627	CACGTGTGTG	TTGCTGCAATACATCCCAAAATAAA	1	12	13	6
628	GCCTAGCCCT	TTGCTGCAATACCTCCCAAAATAAA	1	12	13	6
629	ATACGTGATT	TTGCTGCAATACGTCCCAAAATAAA	1	12	13	6
630	AGTTGTATTA	TTGCTGCAATACTACCCAAAATAAA	1	13	14	6
631	TGCATACACG	TTGCTGCAATACTCCCCAAAATAAA	1	13	14	6
632	GAAACGATGC	TTGCTGCAATACTGCCCAAAATAAA	1	13	14	6
633	ATGAGTACGG	TTGCTGCAATACTTACCAAAATAAA	1	14	15	6
634	CGTCCAAATG	TTGCTGCAATACTTTCCAAAATAAA	1	14	15	6
635	GACCACTTGC	TTGCTGCAATACTTGCCAAAATAAA	1	14	15	6
636	GTGGTAGGTG	TTGCTGCAATACTTCACAAAATAAA	1	15	16	6
637	AGGTTGTCTA	TTGCTGCAATACTTCTCAAAATAAA	1	15	16	6
638	GGTCCCCCAT	TTGCTGCAATACTTCGCAAAATAAA	1	15	16	6
639	AGGCACTTGT	TTGCTGCAATACTTCCAAAAATAAA	1	16	17	6
640	TGCAGACTCC	TTGCTGCAATACTTCCTAAAATAAA	1	16	17	6
641	CTCCCGACTT	TTGCTGCAATACTTCCGAAAATAAA	1	16	17	6
642	AATACTCAGC	TTGCTGCAATACTTCCCTAAATAAA	1	17	18	6
643	CCATGGCGAT	TTGCTGCAATACTTCCCCAAATAAA	1	17	18	6
644	GGTTATACAC	TTGCTGCAATACTTCCCGAAATAAA	1	17	18	6
645	GCAAGGCGCT	TTGCTGCAATACTTCCCATAATAAA	1	18	19	6
646	TCTCGTCTCA	TTGCTGCAATACTTCCCACAATAAA	1	18	19	6
647	CTTACGCGAC	TTGCTGCAATACTTCCCAGAATAAA	1	18	19	6
648	TCCAAGTCCA	TTGCTGCAATACTTCCCAATATAAA	1	19	20	6
649	AAATCTTCGG	TTGCTGCAATACTTCCCAACATAAA	1	19	20	6
650	TATGCTTAGT	TTGCTGCAATACTTCCCAAGATAAA	1	19	20	6
651	AAAGTAGTTT	TTGCTGCAATACTTCCCAAATTAAA	1	20	21	6
652	AACGAGAACT	TTGCTGCAATACTTCCCAAACTAAA	1	20	21	6
653	GTCCAATTGG	TTGCTGCAATACTTCCCAAAGTAAA	1	20	21	6
654	ACCGCATAGA	TTGCTGCAATACTTCCCAAAAAAAA	1	21	22	6
655	TAGCTGACGC	TTGCTGCAATACTTCCCAAAACAAA	1	21	22	6
656	TTCGCCTTTC	TTGCTGCAATACTTCCCAAAAGAAA	1	21	22	6
657	GTGAGTCATT	TTGCTGCAATACTTCCCAAAATTAA	1	22	23	6
658	AAGGAATCTG	TTGCTGCAATACTTCCCAAAATCAA	1	22	23	6
659	GGCTCTCATA	TTGCTGCAATACTTCCCAAAATGAA	1	22	23	6
660	CCTACTAGTC	TTGCTGCAATACTTCCCAAAATATA	1	23	24	6
661	GGCATCCTAG	TTGCTGCAATACTTCCCAAAATACA	1	23	24	6
662	CGACTTCCAT	TTGCTGCAATACTTCCCAAAATAGA	1	23	24	6
663	TGTTTTGCAG	TTGCTGCAATACTTCCCAAAATAAT	1	24	25	6
664	TATCTCACAG	TTGCTGCAATACTTCCCAAAATAAC	1	24	25	6
665	AGCCTCTTTC	TTGCTGCAATACTTCCCAAAATAAG	1	24	25	6
666	TGCTGATTGC	ACGCTGCAATACTTCCCAAAATAAA	2	0	2	6
667	CTTCGGCCCA	GGGCTGCAATACTTCCCAAAATAAA	2	0	2	6
668	CAGCGACACT	ACGCTGCAATACTTCCCAAAATAAA	2	0	2	6
669	CCAGTCGACC	GAGCTGCAATACTTCCCAAAATAAA	2	0	2	6
670	AATCGCGGCT	GAGCTGCAATACTTCCCAAAATAAA	2	0	2	6
671	AGTGAAGCAC	CAGCTGCAATACTTCCCAAAATAAA	2	0	2	6
672	GATATCTCCC	ACCCTGCAATACTTCCCAAAATAAA	3	0	3	6
673	TGCAACATTC	CATCTGCAATACTTCCCAAAATAAA	3	0	3	6
674	GGATTTTAAC	GCACTGCAATACTTCCCAAAATAAA	3	0	3	6
675	ATGTGAAGGA	AAACTGCAATACTTCCCAAAATAAA	3	0	3	6
676	AAGCTTCCCA	CGTCTGCAATACTTCCCAAAATAAA	3	0	3	6
677	GTCGATGTGG	GCACTGCAATACTTCCCAAAATAAA	3	0	3	6
678	GCGGTAAGTT	GCAATGCAATACTTCCCAAAATAAA	4	0	4	6
679	CGCCGACCGA	GGATTGCAATACTTCCCAAAATAAA	4	0	4	6
680	TACTGACACG	CACTTGCAATACTTCCCAAAATAAA	4	0	4	6
681	GGGGTTACAA	GCAATGCAATACTTCCCAAAATAAA	4	0	4	6
682	GCCATTACAG	CGAGTGCAATACTTCCCAAAATAAA	4	0	4	6
683	CAAGCAATGC	CCTTTGCAATACTTCCCAAAATAAA	4	0	4	6
684	TTAGCAAATA	GCAGGGCAATACTTCCCAAAATAAA	5	0	5	6
685	CCTGGCAATA	ACTAAGCAATACTTCCCAAAATAAA	5	0	5	6
686	AAAGCTCCGG	CCCGGGCAATACTTCCCAAAATAAA	5	0	5	6
687	TAGCCAGTCG	CCCAGGCAATACTTCCCAAAATAAA	5	0	5	6
688	TCCAGAACGT	CGTAGGCAATACTTCCCAAAATAAA	5	0	5	6
689	TAAAGGACGC	GCAAGGCAATACTTCCCAAAATAAA	5	0	5	6
690	AATAAGGCCT	AAAACCCAATACTTCCCAAAATAAA	6	0	6	6
691	CGAGGTCTAG	AACAACCAATACTTCCCAAAATAAA	6	0	6	6
692	TTCGTAGTAG	GACAATCAATACTTCCCAAAATAAA	6	0	6	6
693	CCACTTATAA	CACGACCAATACTTCCCAAAATAAA	6	0	6	6
694	TACACTCCCC	AAAAGTCAATACTTCCCAAAATAAA	6	0	6	6
695	AATAACATAA	AAAAGACAATACTTCCCAAAATAAA	6	0	6	6
696	GTGTACCCTA	CGTAAATAATACTTCCCAAAATAAA	7	0	7	6
697	TAGGGGGCGA	AACAAAAAATACTTCCCAAAATAAA	7	0	7	6
698	GGGGCCTGCA	CCTTAAAAATACTTCCCAAAATAAA	7	0	7	6
699	ATGGCGCCGG	GAAACATAATACTTCCCAAAATAAA	7	0	7	6
700	ACGATGAATA	CAAAAAAAATACTTCCCAAAATAAA	7	0	7	6
701	TCGCTTTCGA	CCAAGTAAATACTTCCCAAAATAAA	7	0	7	6
702	CACGGAAGGT	GAAAAATGATACTTCCCAAAATAAA	8	0	8	6
703	CTCTCGACGC	ACAAAATTATACTTCCCAAAATAAA	8	0	8	6
704	TTTCCGAGCG	GGAAAAGTATACTTCCCAAAATAAA	8	0	8	6
705	CACATATGAG	AACAATTTATACTTCCCAAAATAAA	8	0	8	6
706	AGTCGCTCGG	CCATATTTATACTTCCCAAAATAAA	8	0	8	6
707	TGCGTCTTTT	GAAAACGTATACTTCCCAAAATAAA	8	0	8	6
708	CTGTACCTAC	CAATTCAAAGCTCTTAAGAAATAAA	0	0	0	7
709	GAGTGAATTC	AAATTCAAAGCTCTTAAGAAATAAA	1	0	1	7
710	GGGCTTGGAT	TAATTCAAAGCTCTTAAGAAATAAA	1	0	1	7
711	CTATCTAGTT	GAATTCAAAGCTCTTAAGAAATAAA	1	0	1	7
712	TCGTATATCC	CTATTCAAAGCTCTTAAGAAATAAA	1	1	2	7
713	AGAAAAATGG	CCATTCAAAGCTCTTAAGAAATAAA	1	1	2	7
714	CATGTCGTCG	CGATTCAAAGCTCTTAAGAAATAAA	1	1	2	7
715	ATAGGGCGGG	CATTTCAAAGCTCTTAAGAAATAAA	1	2	3	7
716	ATAATAGCTG	CACTTCAAAGCTCTTAAGAAATAAA	1	2	3	7
717	CAAGAGACAA	CAGTTCAAAGCTCTTAAGAAATAAA	1	2	3	7
718	TCTATGCCTC	CAAATCAAAGCTCTTAAGAAATAAA	1	3	4	7
719	GGACAGGCTG	CAACTCAAAGCTCTTAAGAAATAAA	1	3	4	7
720	AACGACATGC	CAAGTCAAAGCTCTTAAGAAATAAA	1	3	4	7
721	CACCATCGGA	CAATACAAAGCTCTTAAGAAATAAA	1	4	5	7
722	CCCCGCGCCA	CAATCCAAAGCTCTTAAGAAATAAA	1	4	5	7
723	TTGTTTAAGG	CAATGCAAAGCTCTTAAGAAATAAA	1	4	5	7
724	TCGGTCTCGT	CAATTAAAAGCTCTTAAGAAATAAA	1	5	6	7
725	TGACAATTCT	CAATTTAAAGCTCTTAAGAAATAAA	1	5	6	7
726	TTAGCCTTCG	CAATTGAAAGCTCTTAAGAAATAAA	1	5	6	7
727	TGTTTAGTTT	CAATTCTAAGCTCTTAAGAAATAAA	1	6	7	7
728	CTACCGATTC	CAATTCCAAGCTCTTAAGAAATAAA	1	6	7	7
729	CTCATGTGGA	CAATTCGAAGCTCTTAAGAAATAAA	1	6	7	7
730	TAGGTACTCG	CAATTCATAGCTCTTAAGAAATAAA	1	7	8	7
731	CGTGAGCGGA	CAATTCACAGCTCTTAAGAAATAAA	1	7	8	7
732	AACGAGTGCT	CAATTCAGAGCTCTTAAGAAATAAA	1	7	8	7
733	GAGAGAATTT	CAATTCAATGCTCTTAAGAAATAAA	1	8	9	7
734	GGCGTATGAT	CAATTCAACGCTCTTAAGAAATAAA	1	8	9	7
735	GGGCCTCGAG	CAATTCAAGGCTCTTAAGAAATAAA	1	8	9	7
736	GATCTCTGCG	CAATTCAAAACTCTTAAGAAATAAA	1	9	10	7
737	CGTATATGAT	CAATTCAAATCTCTTAAGAAATAAA	1	9	10	7
738	ATCCTTTCCC	CAATTCAAACCTCTTAAGAAATAAA	1	9	10	7
739	GATCTATGGA	CAATTCAAAGATCTTAAGAAATAAA	1	10	11	7
740	GTTCAAGGAA	CAATTCAAAGTTCTTAAGAAATAAA	1	10	11	7
741	GCTCCGATGT	CAATTCAAAGGTCTTAAGAAATAAA	1	10	11	7
742	GGAATCAGCG	CAATTCAAAGCACTTAAGAAATAAA	1	11	12	7
743	CTAGCAAATT	CAATTCAAAGCCCTTAAGAAATAAA	1	11	12	7
744	AAGCAACGCT	CAATTCAAAGCGCTTAAGAAATAAA	1	11	12	7
745	GACTGGCATT	CAATTCAAAGCTATTAAGAAATAAA	1	12	13	7
746	TCCGCTCGTC	CAATTCAAAGCTTTTAAGAAATAAA	1	12	13	7
747	AGAAAGTGCA	CAATTCAAAGCTGTTAAGAAATAAA	1	12	13	7
748	TGCTACCCCT	CAATTCAAAGCTCATAAGAAATAAA	1	13	14	7
749	CCGGGATTGT	CAATTCAAAGCTCCTAAGAAATAAA	1	13	14	7
750	ATTACGATCA	CAATTCAAAGCTCGTAAGAAATAAA	1	13	14	7
751	TGTCCCGCGT	CAATTCAAAGCTCTAAAGAAATAAA	1	14	15	7
752	CATTCTCACG	CAATTCAAAGCTCTCAAGAAATAAA	1	14	15	7
753	ACTAAGAAGC	CAATTCAAAGCTCTGAAGAAATAAA	1	14	15	7
754	CGCTCATTAA	CAATTCAAAGCTCTTTAGAAATAAA	1	15	16	7
755	ATACCAATAT	CAATTCAAAGCTCTTCAGAAATAAA	1	15	16	7
756	CGACCTAGAT	CAATTCAAAGCTCTTGAGAAATAAA	1	15	16	7
757	TCAGGAGGAC	CAATTCAAAGCTCTTATGAAATAAA	1	16	17	7
758	GGGGGAAGAA	CAATTCAAAGCTCTTACGAAATAAA	1	16	17	7
759	AACACTCGAA	CAATTCAAAGCTCTTAGGAAATAAA	1	16	17	7
760	ATGCAGACCT	CAATTCAAAGCTCTTAAAAAATAAA	1	17	18	7
761	TTCTTTATGT	CAATTCAAAGCTCTTAATAAATAAA	1	17	18	7
762	GTCGTGAGGT	CAATTCAAAGCTCTTAACAAATAAA	1	17	18	7
763	GAACTTGTGT	CAATTCAAAGCTCTTAAGTAATAAA	1	18	19	7
764	ATTCTTATCA	CAATTCAAAGCTCTTAAGCAATAAA	1	18	19	7
765	CGGAATCGGA	CAATTCAAAGCTCTTAAGGAATAAA	1	18	19	7
766	TTAACCACGC	CAATTCAAAGCTCTTAAGATATAAA	1	19	20	7
767	GGCATACCTG	CAATTCAAAGCTCTTAAGACATAAA	1	19	20	7
768	AATGCGCTAT	CAATTCAAAGCTCTTAAGAGATAAA	1	19	20	7
769	CAATCAAGTT	CAATTCAAAGCTCTTAAGAATTAAA	1	20	21	7
770	CTCGAACGTC	CAATTCAAAGCTCTTAAGAACTAAA	1	20	21	7
771	TCCATCGCTG	CAATTCAAAGCTCTTAAGAAGTAAA	1	20	21	7
772	AGGACCCATA	CAATTCAAAGCTCTTAAGAAAAAAA	1	21	22	7
773	AGTACCTCAG	CAATTCAAAGCTCTTAAGAAACAAA	1	21	22	7
774	CGCGCATATA	CAATTCAAAGCTCTTAAGAAAGAAA	1	21	22	7
775	TCTCCAAGGA	CAATTCAAAGCTCTTAAGAAATTAA	1	22	23	7
776	ATGGTGAGAT	CAATTCAAAGCTCTTAAGAAATCAA	1	22	23	7
777	GCCAGTGTGC	CAATTCAAAGCTCTTAAGAAATGAA	1	22	23	7
778	ATGCGCGCGC	CAATTCAAAGCTCTTAAGAAATATA	1	23	24	7
779	CTCCCATTGG	CAATTCAAAGCTCTTAAGAAATACA	1	23	24	7
780	AACTAATCGT	CAATTCAAAGCTCTTAAGAAATAGA	1	23	24	7
781	ATCGAGTTTA	CAATTCAAAGCTCTTAAGAAATAAT	1	24	25	7
782	CCCGTTGAAA	CAATTCAAAGCTCTTAAGAAATAAC	1	24	25	7
783	TCGCGATGCT	CAATTCAAAGCTCTTAAGAAATAAG	1	24	25	7
784	AATTTGTATA	ACATTCAAAGCTCTTAAGAAATAAA	2	0	2	7
785	CACGACCAAG	ATATTCAAAGCTCTTAAGAAATAAA	2	0	2	7
786	TAAGCTTTTC	GTATTCAAAGCTCTTAAGAAATAAA	2	0	2	7
787	AAACATCCCG	TCATTCAAAGCTCTTAAGAAATAAA	2	0	2	7
788	GGGGCGGTAG	TGATTCAAAGCTCTTAAGAAATAAA	2	0	2	7
789	CACACTACGC	GCATTCAAAGCTCTTAAGAAATAAA	2	0	2	7
790	TTCACTTCCA	TCCTTCAAAGCTCTTAAGAAATAAA	3	0	3	7
791	TCGGTCCATA	GCTTTCAAAGCTCTTAAGAAATAAA	3	0	3	7
792	TAAATTTAGT	AGTTTCAAAGCTCTTAAGAAATAAA	3	0	3	7
793	CGTAGCGGTT	ATCTTCAAAGCTCTTAAGAAATAAA	3	0	3	7
794	TAAATCATGC	AGCTTCAAAGCTCTTAAGAAATAAA	3	0	3	7
795	TATACGCCCT	GTCTTCAAAGCTCTTAAGAAATAAA	3	0	3	7
796	CACTTAGCGT	TTCATCAAAGCTCTTAAGAAATAAA	4	0	4	7
797	ACACAACTGC	GCGGTCAAAGCTCTTAAGAAATAAA	4	0	4	7
798	CCTCCAAGAC	ACGGTCAAAGCTCTTAAGAAATAAA	4	0	4	7
799	ATGCCTCGGG	GGTCTCAAAGCTCTTAAGAAATAAA	4	0	4	7
800	TTGCCTCGGA	GGGCTCAAAGCTCTTAAGAAATAAA	4	0	4	7
801	CTGCATTAAT	TGGGTCAAAGCTCTTAAGAAATAAA	4	0	4	7
802	GCCTATCTTC	GCGGGCAAAGCTCTTAAGAAATAAA	5	0	5	7
803	GGAGCATAGG	GGCGCCAAAGCTCTTAAGAAATAAA	5	0	5	7
804	TACAAATTGC	GCTGACAAAGCTCTTAAGAAATAAA	5	0	5	7
805	CGAACCCCGG	GTTGGCAAAGCTCTTAAGAAATAAA	5	0	5	7
806	TAGAGTGCAA	GGTCCCAAAGCTCTTAAGAAATAAA	5	0	5	7
807	CGGCTCCGAG	TGCCCCAAAGCTCTTAAGAAATAAA	5	0	5	7
808	ACTAAGGGAG	GTTGAAAAAGCTCTTAAGAAATAAA	6	0	6	7
809	CGATAGTCTA	GGTCGTAAAGCTCTTAAGAAATAAA	6	0	6	7
810	GGACCCGGCA	TTCGGTAAAGCTCTTAAGAAATAAA	6	0	6	7
811	GCGAAGCGAG	GCTGAAAAAGCTCTTAAGAAATAAA	6	0	6	7
812	GTTTTTTGAT	GTCGGGAAAGCTCTTAAGAAATAAA	6	0	6	7
813	GGTGGTTCCG	TGGCGTAAAGCTCTTAAGAAATAAA	6	0	6	7
814	GCCTAAACAA	GGGCGAGAAGCTCTTAAGAAATAAA	7	0	7	7
815	GGTGGGCCTA	TCGCCGGAAGCTCTTAAGAAATAAA	7	0	7	7
816	TAGCTATAGT	GGGGGGGAAGCTCTTAAGAAATAAA	7	0	7	7
817	ATTAACCGAT	TGGGCGCAAGCTCTTAAGAAATAAA	7	0	7	7
818	AGGCCGTACG	GGGCCGGAAGCTCTTAAGAAATAAA	7	0	7	7
819	ACGTGGTCGA	GGTGAGCAAGCTCTTAAGAAATAAA	7	0	7	7
820	CTTCCAAAAA	TCTCGGGGAGCTCTTAAGAAATAAA	8	0	8	7
821	AGATAAAGCT	TTCCGGCGAGCTCTTAAGAAATAAA	8	0	8	7
822	CGGGGATTCG	TGCCCGCGAGCTCTTAAGAAATAAA	8	0	8	7
823	CCTGGTGGAT	ATGGGTTTAGCTCTTAAGAAATAAA	8	0	8	7
824	TCTCTGCATG	TGGGAGTGAGCTCTTAAGAAATAAA	8	0	8	7
825	GAATATGAGC	TTCGGGTTAGCTCTTAAGAAATAAA	8	0	8	7
826	GCTAAGTCTG	TACAAATTCTTATGAAAATAATAAA	0	0	0	8
827	TGAGGCCTTC	AACAAATTCTTATGAAAATAATAAA	1	0	1	8
828	TCAGCCGGCC	CACAAATTCTTATGAAAATAATAAA	1	0	1	8
829	AAACTAAGTG	GACAAATTCTTATGAAAATAATAAA	1	0	1	8
830	AGACAAGAGC	TTCAAATTCTTATGAAAATAATAAA	1	1	2	8
831	GCTTACCCGT	TCCAAATTCTTATGAAAATAATAAA	1	1	2	8
832	AAGGACCCTA	TGCAAATTCTTATGAAAATAATAAA	1	1	2	8
833	GTTCTCGAGA	TAAAAATTCTTATGAAAATAATAAA	1	2	3	8
834	CCGAACGAAA	TATAAATTCTTATGAAAATAATAAA	1	2	3	8
835	GTCGCCAGAT	TAGAAATTCTTATGAAAATAATAAA	1	2	3	8
836	TGACCTGACC	TACTAATTCTTATGAAAATAATAAA	1	3	4	8
837	CCTGAATTCC	TACCAATTCTTATGAAAATAATAAA	1	3	4	8
838	GCGGATGGAT	TACGAATTCTTATGAAAATAATAAA	1	3	4	8
839	ACCGTCCTCT	TACATATTCTTATGAAAATAATAAA	1	4	5	8
840	CCGGTGGCCA	TACACATTCTTATGAAAATAATAAA	1	4	5	8
841	CTAAGCAGCG	TACAGATTCTTATGAAAATAATAAA	1	4	5	8
842	CGTCTCATAG	TACAATTTCTTATGAAAATAATAAA	1	5	6	8
843	TCAACGATCT	TACAACTTCTTATGAAAATAATAAA	1	5	6	8
844	TAAGTCTTCC	TACAAGTTCTTATGAAAATAATAAA	1	5	6	8
845	ATGAGCTTAA	TACAAAATCTTATGAAAATAATAAA	1	6	7	8
846	CGACTTGCTA	TACAAACTCTTATGAAAATAATAAA	1	6	7	8
847	AAACACCTGG	TACAAAGTCTTATGAAAATAATAAA	1	6	7	8
848	ACGGACAGCA	TACAAATACTTATGAAAATAATAAA	1	7	8	8
849	TTCGTAAAAA	TACAAATCCTTATGAAAATAATAAA	1	7	8	8
850	TGTTCACTAA	TACAAATGCTTATGAAAATAATAAA	1	7	8	8
851	CAACCACGGG	TACAAATTATTATGAAAATAATAAA	1	8	9	8
852	AATCGAGGGA	TACAAATTTTTATGAAAATAATAAA	1	8	9	8
853	CGACAACCTG	TACAAATTGTTATGAAAATAATAAA	1	8	9	8
854	GTCCCCCGAG	TACAAATTCATATGAAAATAATAAA	1	9	10	8
855	TGTGTCGAAG	TACAAATTCCTATGAAAATAATAAA	1	9	10	8
856	ACTTTACGCG	TACAAATTCGTATGAAAATAATAAA	1	9	10	8
857	TATAGGTGCA	TACAAATTCTAATGAAAATAATAAA	1	10	11	8
858	AGCCGGCGTA	TACAAATTCTCATGAAAATAATAAA	1	10	11	8
859	CGAGGTTAAC	TACAAATTCTGATGAAAATAATAAA	1	10	11	8
860	TACTGAAGAC	TACAAATTCTTTTGAAAATAATAAA	1	11	12	8
861	GACAAACAGC	TACAAATTCTTCTGAAAATAATAAA	1	11	12	8
862	GGGTACTCAC	TACAAATTCTTGTGAAAATAATAAA	1	11	12	8
863	GCTAGCTCTC	TACAAATTCTTAAGAAAATAATAAA	1	12	13	8
864	GAACCGGAGA	TACAAATTCTTACGAAAATAATAAA	1	12	13	8
865	GTTTCCAAGC	TACAAATTCTTAGGAAAATAATAAA	1	12	13	8
866	GAAGATGTTT	TACAAATTCTTATAAAAATAATAAA	1	13	14	8
867	GATCGTATGG	TACAAATTCTTATTAAAATAATAAA	1	13	14	8
868	CGCTTCCACC	TACAAATTCTTATCAAAATAATAAA	1	13	14	8
869	CCACTTACAT	TACAAATTCTTATGTAAATAATAAA	1	14	15	8
870	ACACTCGATG	TACAAATTCTTATGCAAATAATAAA	1	14	15	8
871	AGTTGACGAC	TACAAATTCTTATGGAAATAATAAA	1	14	15	8
872	CCGTTGTCCT	TACAAATTCTTATGATAATAATAAA	1	15	16	8
873	CGGGATTCTG	TACAAATTCTTATGACAATAATAAA	1	15	16	8
874	GGTCTTTCCA	TACAAATTCTTATGAGAATAATAAA	1	15	16	8
875	GGTGCAGCAT	TACAAATTCTTATGAATATAATAAA	1	16	17	8
876	CGGCGTGTAC	TACAAATTCTTATGAACATAATAAA	1	16	17	8
877	GCATGAAACT	TACAAATTCTTATGAAGATAATAAA	1	16	17	8
878	AGCTTGTGAA	TACAAATTCTTATGAAATTAATAAA	1	17	18	8
879	GGCAAGACAC	TACAAATTCTTATGAAACTAATAAA	1	17	18	8
880	TAGGGGAGAG	TACAAATTCTTATGAAAGTAATAAA	1	17	18	8
881	AATACCCTCC	TACAAATTCTTATGAAAAAAATAAA	1	18	19	8
882	TATCTCCCCT	TACAAATTCTTATGAAAACAATAAA	1	18	19	8
883	AATGTGGACT	TACAAATTCTTATGAAAAGAATAAA	1	18	19	8
884	AATCAGGCTA	TACAAATTCTTATGAAAATTATAAA	1	19	20	8
885	TGGAACTGAT	TACAAATTCTTATGAAAATCATAAA	1	19	20	8
886	GTTTGTGTAG	TACAAATTCTTATGAAAATGATAAA	1	19	20	8
887	GCGTCGCAAC	TACAAATTCTTATGAAAATATTAAA	1	20	21	8
888	ATGGCATAAC	TACAAATTCTTATGAAAATACTAAA	1	20	21	8
889	AAATGCCACG	TACAAATTCTTATGAAAATAGTAAA	1	20	21	8
890	ATCGACATTG	TACAAATTCTTATGAAAATAAAAAA	1	21	22	8
891	GGGAAGAGAC	TACAAATTCTTATGAAAATAACAAA	1	21	22	8
892	TGAGCCGGCA	TACAAATTCTTATGAAAATAAGAAA	1	21	22	8
893	TGTGGGGCCA	TACAAATTCTTATGAAAATAATTAA	1	22	23	8
894	GGGTGGGACG	TACAAATTCTTATGAAAATAATCAA	1	22	23	8
895	CAAAGGCCGC	TACAAATTCTTATGAAAATAATGAA	1	22	23	8
896	ACCCTGCAGT	TACAAATTCTTATGAAAATAATATA	1	23	24	8
897	CTGTGGGCCC	TACAAATTCTTATGAAAATAATACA	1	23	24	8
898	TAGGATTGGG	TACAAATTCTTATGAAAATAATAGA	1	23	24	8
899	TTTGACTCTC	TACAAATTCTTATGAAAATAATAAT	1	24	25	8
900	AGTTAGACCA	TACAAATTCTTATGAAAATAATAAC	1	24	25	8
901	ACAACAGGTT	TACAAATTCTTATGAAAATAATAAG	1	24	25	8
902	AAGCGTGTGG	GTCAAATTCTTATGAAAATAATAAA	2	0	2	8
903	TAGCATTGTG	GTCAAATTCTTATGAAAATAATAAA	2	0	2	8
904	TCGTACCTCG	ATCAAATTCTTATGAAAATAATAAA	2	0	2	8
905	CCCGCTCTGC	CTCAAATTCTTATGAAAATAATAAA	2	0	2	8
906	CCTATGTCCA	CCCAAATTCTTATGAAAATAATAAA	2	0	2	8
907	TGCTCTAGAG	CGCAAATTCTTATGAAAATAATAAA	2	0	2	8
908	TCAGAGCATG	CTGAAATTCTTATGAAAATAATAAA	3	0	3	8
909	ACCCATGGAA	GGGAAATTCTTATGAAAATAATAAA	3	0	3	8
910	CCGTAGTTTC	CGAAAATTCTTATGAAAATAATAAA	3	0	3	8
911	GTTAAACTTT	AGTAAATTCTTATGAAAATAATAAA	3	0	3	8
912	CTGATAACGG	GCAAAATTCTTATGAAAATAATAAA	3	0	3	8
913	AATCTGTGTG	ATGAAATTCTTATGAAAATAATAAA	3	0	3	8
914	AAGCGGACAG	CCGGAATTCTTATGAAAATAATAAA	4	0	4	8
915	GTTGGTACCG	CGTTAATTCTTATGAAAATAATAAA	4	0	4	8
916	ACATACATAC	CGGTAATTCTTATGAAAATAATAAA	4	0	4	8
917	CCTGTCGCTG	AGTCAATTCTTATGAAAATAATAAA	4	0	4	8
918	ACAGGAGGGC	CCGCAATTCTTATGAAAATAATAAA	4	0	4	8
919	GCGCTGGCCC	GGTGAATTCTTATGAAAATAATAAA	4	0	4	8
920	TCTAACCGAA	AGTGGATTCTTATGAAAATAATAAA	5	0	5	8
921	CCACGCACCC	CTTGGATTCTTATGAAAATAATAAA	5	0	5	8
922	TTATCCGGGT	GTTTTATTCTTATGAAAATAATAAA	5	0	5	8
923	TGGTTAGCTC	GCGTTATTCTTATGAAAATAATAAA	5	0	5	8
924	CTTTTATGGC	GGGTCATTCTTATGAAAATAATAAA	5	0	5	8
925	TGCTCAATAA	GCTTTATTCTTATGAAAATAATAAA	5	0	5	8
926	AGGCTTATAA	CCGCTCTTCTTATGAAAATAATAAA	6	0	6	8
927	TGCGCTGGGC	CTTGCTTTCTTATGAAAATAATAAA	6	0	6	8
928	ACATCTCAAA	CCTTCCTTCTTATGAAAATAATAAA	6	0	6	8
929	GTAAAACAAT	CCGCTCTTCTTATGAAAATAATAAA	6	0	6	8
930	AACATCACGT	CTGTTGTTCTTATGAAAATAATAAA	6	0	6	8
931	CACGTAGTTC	ATGGCCTTCTTATGAAAATAATAAA	6	0	6	8
932	GTATAGTACT	AGGGTGGTCTTATGAAAATAATAAA	7	0	7	8
933	ATGCATTGCG	CGGTTGCTCTTATGAAAATAATAAA	7	0	7	8
934	TGTTAATGCC	GTGTCGCTCTTATGAAAATAATAAA	7	0	7	8
935	CTCCTAATTA	AGTGTCCTCTTATGAAAATAATAAA	7	0	7	8
936	TCCTCCAGTG	ATGGCCCTCTTATGAAAATAATAAA	7	0	7	8
937	ACCACCCCTC	CTTGTGGTCTTATGAAAATAATAAA	7	0	7	8
938	GTAATGAGAA	GTTGCTCCCTTATGAAAATAATAAA	8	0	8	8
939	AGCTATGGAC	CGGGGTAGCTTATGAAAATAATAAA	8	0	8	8
940	TGTTACATGG	AGGTTGCGCTTATGAAAATAATAAA	8	0	8	8
941	GATTTCTAAG	CCTGGCGGCTTATGAAAATAATAAA	8	0	8	8
942	TGCCAATGAA	CGGCCTGACTTATGAAAATAATAAA	8	0	8	8
943	CTGTCCCACC	AGTCGGGCCTTATGAAAATAATAAA	8	0	8	8
944	AGCGTCGATA	AGATGAGGCTACAGATGATGATAAA	0	0	0	9
945	CCGCATAAAC	TGATGAGGCTACAGATGATGATAAA	1	0	1	9
946	TCTCGATTAT	CGATGAGGCTACAGATGATGATAAA	1	0	1	9
947	AAAGTTCTCC	GGATGAGGCTACAGATGATGATAAA	1	0	1	9
948	AAGTAAGCTA	AAATGAGGCTACAGATGATGATAAA	1	1	2	9
949	GTAGCTACGG	ATATGAGGCTACAGATGATGATAAA	1	1	2	9
950	GCTCAGATGG	ACATGAGGCTACAGATGATGATAAA	1	1	2	9
951	ATCATCCCAA	AGTTGAGGCTACAGATGATGATAAA	1	2	3	9
952	CTACAGGTTC	AGCTGAGGCTACAGATGATGATAAA	1	2	3	9
953	GACGCTAAAG	AGGTGAGGCTACAGATGATGATAAA	1	2	3	9
954	CTAACTAAAA	AGAAGAGGCTACAGATGATGATAAA	1	3	4	9
955	GCCTTCTAAT	AGACGAGGCTACAGATGATGATAAA	1	3	4	9
956	TCTGCGCCAC	AGAGGAGGCTACAGATGATGATAAA	1	3	4	9
957	TTAGCGTTGG	AGATAAGGCTACAGATGATGATAAA	1	4	5	9
958	CGTACAACCC	AGATTAGGCTACAGATGATGATAAA	1	4	5	9
959	TAAGCTTTGA	AGATCAGGCTACAGATGATGATAAA	1	4	5	9
960	GCTGCGCGAC	AGATGTGGCTACAGATGATGATAAA	1	5	6	9
961	CCCCGGAGGC	AGATGCGGCTACAGATGATGATAAA	1	5	6	9
962	TAAAGATTCG	AGATGGGGCTACAGATGATGATAAA	1	5	6	9
963	GTATTAGGAC	AGATGAAGCTACAGATGATGATAAA	1	6	7	9
964	AACCCTATTG	AGATGATGCTACAGATGATGATAAA	1	6	7	9
965	ATCACTACGT	AGATGACGCTACAGATGATGATAAA	1	6	7	9
966	CAGGTGGATA	AGATGAGACTACAGATGATGATAAA	1	7	8	9
967	TCCGAACAGA	AGATGAGTCTACAGATGATGATAAA	1	7	8	9
968	GTCGGGTTAT	AGATGAGCCTACAGATGATGATAAA	1	7	8	9
969	TAGATCATGT	AGATGAGGATACAGATGATGATAAA	1	8	9	9
970	CTCCGCGAAA	AGATGAGGTTACAGATGATGATAAA	1	8	9	9
971	CACTTGAGTT	AGATGAGGGTACAGATGATGATAAA	1	8	9	9
972	AAATAGGACA	AGATGAGGCAACAGATGATGATAAA	1	9	10	9
973	GGCTTTATCG	AGATGAGGCCACAGATGATGATAAA	1	9	10	9
974	GGATGGGCTA	AGATGAGGCGACAGATGATGATAAA	1	9	10	9
975	TGGAAGACCA	AGATGAGGCTTCAGATGATGATAAA	1	10	11	9
976	AAACCATCGC	AGATGAGGCTCCAGATGATGATAAA	1	10	11	9
977	AACTATGTTG	AGATGAGGCTGCAGATGATGATAAA	1	10	11	9
978	TCTTAGAACA	AGATGAGGCTAAAGATGATGATAAA	1	11	12	9
979	TGTCATAAGC	AGATGAGGCTATAGATGATGATAAA	1	11	12	9
980	GCAACTCGTG	AGATGAGGCTAGAGATGATGATAAA	1	11	12	9
981	GAGTATTTTT	AGATGAGGCTACTGATGATGATAAA	1	12	13	9
982	ATATATGCCT	AGATGAGGCTACCGATGATGATAAA	1	12	13	9
983	GATAGTCTCA	AGATGAGGCTACGGATGATGATAAA	1	12	13	9
984	GTGGCAAGAG	AGATGAGGCTACAAATGATGATAAA	1	13	14	9
985	CGACACACGG	AGATGAGGCTACATATGATGATAAA	1	13	14	9
986	TAGCTTTTGC	AGATGAGGCTACACATGATGATAAA	1	13	14	9
987	AACTGGTCTA	AGATGAGGCTACAGTTGATGATAAA	1	14	15	9
988	GGTAGAACAG	AGATGAGGCTACAGCTGATGATAAA	1	14	15	9
989	TAACCCGGAT	AGATGAGGCTACAGGTGATGATAAA	1	14	15	9
990	ATATTACGAA	AGATGAGGCTACAGAAGATGATAAA	1	15	16	9
991	ACTCTGGGAG	AGATGAGGCTACAGACGATGATAAA	1	15	16	9
992	ACCCCTGGTA	AGATGAGGCTACAGAGGATGATAAA	1	15	16	9
993	AGTTTACTAC	AGATGAGGCTACAGATAATGATAAA	1	16	17	9
994	GGTAAAGTAG	AGATGAGGCTACAGATTATGATAAA	1	16	17	9
995	GCCGCGGAGT	AGATGAGGCTACAGATCATGATAAA	1	16	17	9
996	CAAGAACTTG	AGATGAGGCTACAGATGTTGATAAA	1	17	18	9
997	GGGATGGCGG	AGATGAGGCTACAGATGCTGATAAA	1	17	18	9
998	CAATTTAGGG	AGATGAGGCTACAGATGGTGATAAA	1	17	18	9
999	TCGAGTTTTC	AGATGAGGCTACAGATGAAGATAAA	1	18	19	9
1000	CAGGAAAGCA	AGATGAGGCTACAGATGACGATAAA	1	18	19	9
1001	TACGTTCCGC	AGATGAGGCTACAGATGAGGATAAA	1	18	19	9
1002	GTTAGATAAC	AGATGAGGCTACAGATGATAATAAA	1	19	20	9
1003	TCATATTTAA	AGATGAGGCTACAGATGATTATAAA	1	19	20	9
1004	CTCACAGCTA	AGATGAGGCTACAGATGATCATAAA	1	19	20	9
1005	GCACATCTCG	AGATGAGGCTACAGATGATGTTAAA	1	20	21	9
1006	ACGCCAAGAA	AGATGAGGCTACAGATGATGCTAAA	1	20	21	9
1007	TTAATCGAGT	AGATGAGGCTACAGATGATGGTAAA	1	20	21	9
1008	GGCTTTCTCT	AGATGAGGCTACAGATGATGAAAAA	1	21	22	9
1009	CTCTTACGGC	AGATGAGGCTACAGATGATGACAAA	1	21	22	9
1010	CTCGAAGAAG	AGATGAGGCTACAGATGATGAGAAA	1	21	22	9
1011	TTGGATGCTG	AGATGAGGCTACAGATGATGATTAA	1	22	23	9
1012	GCTGACTGCA	AGATGAGGCTACAGATGATGATCAA	1	22	23	9
1013	GTTTCGTTTA	AGATGAGGCTACAGATGATGATGAA	1	22	23	9
1014	TTATGTCCAT	AGATGAGGCTACAGATGATGATATA	1	23	24	9
1015	TGTAGGATCC	AGATGAGGCTACAGATGATGATACA	1	23	24	9
1016	GGGCTATGTA	AGATGAGGCTACAGATGATGATAGA	1	23	24	9
1017	GATGTACGGA	AGATGAGGCTACAGATGATGATAAT	1	24	25	9
1018	CATCGTTCTT	AGATGAGGCTACAGATGATGATAAC	1	24	25	9
1019	CATGTTTCTT	AGATGAGGCTACAGATGATGATAAG	1	24	25	9
1020	CCGAACTCTT	TAATGAGGCTACAGATGATGATAAA	2	0	2	9
1021	ATGGTAACCT	GCATGAGGCTACAGATGATGATAAA	2	0	2	9
1022	CACCACTACC	TAATGAGGCTACAGATGATGATAAA	2	0	2	9
1023	TAGACTGATG	TTATGAGGCTACAGATGATGATAAA	2	0	2	9
1024	TTGGCTACGC	TAATGAGGCTACAGATGATGATAAA	2	0	2	9
1025	CAAGTCTACT	GCATGAGGCTACAGATGATGATAAA	2	0	2	9
1026	GCCACGCTCT	TCTTGAGGCTACAGATGATGATAAA	3	0	3	9
1027	GGCAATCACA	GCCTGAGGCTACAGATGATGATAAA	3	0	3	9
1028	AGATTGTTCC	TCTTGAGGCTACAGATGATGATAAA	3	0	3	9
1029	ACCTTCGGAG	GTTTGAGGCTACAGATGATGATAAA	3	0	3	9
1030	TGAGCGCGTC	CATTGAGGCTACAGATGATGATAAA	3	0	3	9
1031	GATTGATCCG	TCCTGAGGCTACAGATGATGATAAA	3	0	3	9
1032	TTCCCGGCTT	TTGGGAGGCTACAGATGATGATAAA	4	0	4	9
1033	CATTGCCTAA	TTTGGAGGCTACAGATGATGATAAA	4	0	4	9
1034	ATGGAATAGG	TCGGGAGGCTACAGATGATGATAAA	4	0	4	9
1035	GGAACTCCCC	TCGCGAGGCTACAGATGATGATAAA	4	0	4	9
1036	ACTATCTTGT	GCCCGAGGCTACAGATGATGATAAA	4	0	4	9
1037	ATGCACGGGC	CCTCGAGGCTACAGATGATGATAAA	4	0	4	9
1038	AACACTACCT	GCCCCAGGCTACAGATGATGATAAA	5	0	5	9
1039	TACTTAGAAT	TCTCCAGGCTACAGATGATGATAAA	5	0	5	9
1040	GACAAGAATC	TTCCCAGGCTACAGATGATGATAAA	5	0	5	9
1041	ACTATTGGCG	GTCCCAGGCTACAGATGATGATAAA	5	0	5	9
1042	ATAGCATTCC	GCCCTAGGCTACAGATGATGATAAA	5	0	5	9
1043	TGCCATTTGG	CCCAAAGGCTACAGATGATGATAAA	5	0	5	9
1044	CATTGTAATC	GCCCCTGGCTACAGATGATGATAAA	6	0	6	9
1045	ACCGATGAGC	TCGCACGGCTACAGATGATGATAAA	6	0	6	9
1046	GCCTTGTCCA	GTCCTTGGCTACAGATGATGATAAA	6	0	6	9
1047	AACATTCGGC	TCCGCGGGCTACAGATGATGATAAA	6	0	6	9
1048	AGGTTTGTTA	CCGCCTGGCTACAGATGATGATAAA	6	0	6	9
1049	TACTGTCAGT	TCGGCCGGCTACAGATGATGATAAA	6	0	6	9
1050	TAAGACGTAA	CTCAACCGCTACAGATGATGATAAA	7	0	7	9
1051	ACCAAAGCCT	TTGCCCCGCTACAGATGATGATAAA	7	0	7	9
1052	GGCACGGGTT	GCGCCCTGCTACAGATGATGATAAA	7	0	7	9
1053	GACTTTTAAC	TTCCACAGCTACAGATGATGATAAA	7	0	7	9
1054	GACCCATACA	GCCCCCAGCTACAGATGATGATAAA	7	0	7	9
1055	CGCGGGTGGA	TTTACCCGCTACAGATGATGATAAA	7	0	7	9
1056	AGCCAATCTT	CCGGCTCTCTACAGATGATGATAAA	8	0	8	9
1057	GCCTCTATAT	TCCGTTCCCTACAGATGATGATAAA	8	0	8	9
1058	ATAATCAAGG	TCGCCCTTCTACAGATGATGATAAA	8	0	8	9
1059	TTGGCGGTGC	TCTACCCTCTACAGATGATGATAAA	8	0	8	9
1060	AGTCTGCGAC	CTCGCTCTCTACAGATGATGATAAA	8	0	8	9
1061	GACTATCAAT	TCTCTCTTCTACAGATGATGATAAA	8	0	8	9
1062	GCGAAAAAGC	GGTGTTTGGGCTCCTGGTGGATAAA	0	0	0	10
1063	GTTTTGAGGG	AGTGTTTGGGCTCCTGGTGGATAAA	1	0	1	10
1064	TGGATCGCAT	TGTGTTTGGGCTCCTGGTGGATAAA	1	0	1	10
1065	TGTCCGCGTA	CGTGTTTGGGCTCCTGGTGGATAAA	1	0	1	10
1066	CGAAATTGTT	GATGTTTGGGCTCCTGGTGGATAAA	1	1	2	10
1067	TCGAGGTCTC	GTTGTTTGGGCTCCTGGTGGATAAA	1	1	2	10
1068	GGGCCCTGGG	GCTGTTTGGGCTCCTGGTGGATAAA	1	1	2	10
1069	CCATGAATGG	GGAGTTTGGGCTCCTGGTGGATAAA	1	2	3	10
1070	TGTCATTTGT	GGCGTTTGGGCTCCTGGTGGATAAA	1	2	3	10
1071	AGCGCCGGCT	GGGGTTTGGGCTCCTGGTGGATAAA	1	2	3	10
1072	ATGCAATTCC	GGTATTTGGGCTCCTGGTGGATAAA	1	3	4	10
1073	CCAATAAGTA	GGTTTTTGGGCTCCTGGTGGATAAA	1	3	4	10
1074	GAAAACCCCG	GGTCTTTGGGCTCCTGGTGGATAAA	1	3	4	10
1075	ACTTCGCCTA	GGTGATTGGGCTCCTGGTGGATAAA	1	4	5	10
1076	ATTAGTTGGA	GGTGCTTGGGCTCCTGGTGGATAAA	1	4	5	10
1077	ATCACCCTCG	GGTGGTTGGGCTCCTGGTGGATAAA	1	4	5	10
1078	CGAAATACTT	GGTGTATGGGCTCCTGGTGGATAAA	1	5	6	10
1079	AGTCGGGGCC	GGTGTCTGGGCTCCTGGTGGATAAA	1	5	6	10
1080	CAAACACCTC	GGTGTGTGGGCTCCTGGTGGATAAA	1	5	6	10
1081	ACACAGTGGG	GGTGTTAGGGCTCCTGGTGGATAAA	1	6	7	10
1082	CCTTTGGAGC	GGTGTTCGGGCTCCTGGTGGATAAA	1	6	7	10
1083	TAAAAACTAC	GGTGTTGGGGCTCCTGGTGGATAAA	1	6	7	10
1084	ACAAACGTTC	GGTGTTTAGGCTCCTGGTGGATAAA	1	7	8	10
1085	TGGGCTAATC	GGTGTTTTGGCTCCTGGTGGATAAA	1	7	8	10
1086	CCACCCACAA	GGTGTTTCGGCTCCTGGTGGATAAA	1	7	8	10
1087	GGGAACTAGG	GGTGTTTGAGCTCCTGGTGGATAAA	1	8	9	10
1088	TGCAAAAGAC	GGTGTTTGTGCTCCTGGTGGATAAA	1	8	9	10
1089	GCCGGTTACG	GGTGTTTGCGCTCCTGGTGGATAAA	1	8	9	10
1090	TTTAGATCCA	GGTGTTTGGACTCCTGGTGGATAAA	1	9	10	10
1091	TTTCTGCCGT	GGTGTTTGGTCTCCTGGTGGATAAA	1	9	10	10
1092	GGGGATATCT	GGTGTTTGGCCTCCTGGTGGATAAA	1	9	10	10
1093	CTAGCGGCCT	GGTGTTTGGGATCCTGGTGGATAAA	1	10	11	10
1094	TTCAATTTTA	GGTGTTTGGGTTCCTGGTGGATAAA	1	10	11	10
1095	TTAAGAAGTC	GGTGTTTGGGGTCCTGGTGGATAAA	1	10	11	10
1096	GATCGACACT	GGTGTTTGGGCACCTGGTGGATAAA	1	11	12	10
1097	CGATAGAGTT	GGTGTTTGGGCCCCTGGTGGATAAA	1	11	12	10
1098	TCTTAGTCTT	GGTGTTTGGGCGCCTGGTGGATAAA	1	11	12	10
1099	TCACAAGAGG	GGTGTTTGGGCTACTGGTGGATAAA	1	12	13	10
1100	CAGCATAGTC	GGTGTTTGGGCTTCTGGTGGATAAA	1	12	13	10
1101	CCCACGCCAC	GGTGTTTGGGCTGCTGGTGGATAAA	1	12	13	10
1102	GGTCTGATGT	GGTGTTTGGGCTCATGGTGGATAAA	1	13	14	10
1103	CCATCCCACT	GGTGTTTGGGCTCTTGGTGGATAAA	1	13	14	10
1104	GGCAGGGAGA	GGTGTTTGGGCTCGTGGTGGATAAA	1	13	14	10
1105	AGAGCGGAAT	GGTGTTTGGGCTCCAGGTGGATAAA	1	14	15	10
1106	CGGTGCTAGA	GGTGTTTGGGCTCCCGGTGGATAAA	1	14	15	10
1107	GACGATTGTC	GGTGTTTGGGCTCCGGGTGGATAAA	1	14	15	10
1108	TTCAATTAAA	GGTGTTTGGGCTCCTAGTGGATAAA	1	15	16	10
1109	TGACCGCTCG	GGTGTTTGGGCTCCTTGTGGATAAA	1	15	16	10
1110	GGCCCTGAAT	GGTGTTTGGGCTCCTCGTGGATAAA	1	15	16	10
1111	TACACGTACT	GGTGTTTGGGCTCCTGATGGATAAA	1	16	17	10
1112	GGTTTTTCGA	GGTGTTTGGGCTCCTGTTGGATAAA	1	16	17	10
1113	GCACTGACGT	GGTGTTTGGGCTCCTGCTGGATAAA	1	16	17	10
1114	AGGTTCGATG	GGTGTTTGGGCTCCTGGAGGATAAA	1	17	18	10
1115	CACATACGGG	GGTGTTTGGGCTCCTGGCGGATAAA	1	17	18	10
1116	CTAGATTGTT	GGTGTTTGGGCTCCTGGGGGATAAA	1	17	18	10
1117	AGGATCGCAA	GGTGTTTGGGCTCCTGGTAGATAAA	1	18	19	10
1118	GTCTGGGTGA	GGTGTTTGGGCTCCTGGTTGATAAA	1	18	19	10
1119	AGTTATCTGG	GGTGTTTGGGCTCCTGGTCGATAAA	1	18	19	10
1120	GATAGACCCT	GGTGTTTGGGCTCCTGGTGAATAAA	1	19	20	10
1121	AACGCTTGAG	GGTGTTTGGGCTCCTGGTGTATAAA	1	19	20	10
1122	CAGTGTTACG	GGTGTTTGGGCTCCTGGTGCATAAA	1	19	20	10
1123	GATCATTCCC	GGTGTTTGGGCTCCTGGTGGTTAAA	1	20	21	10
1124	GTATCGGGTT	GGTGTTTGGGCTCCTGGTGGCTAAA	1	20	21	10
1125	CTATAGCCAG	GGTGTTTGGGCTCCTGGTGGGTAAA	1	20	21	10
1126	GCGAACATAA	GGTGTTTGGGCTCCTGGTGGAAAAA	1	21	22	10
1127	CGTCAGGGAA	GGTGTTTGGGCTCCTGGTGGACAAA	1	21	22	10
1128	TTCGACCCTC	GGTGTTTGGGCTCCTGGTGGAGAAA	1	21	22	10
1129	GGCTATCGCC	GGTGTTTGGGCTCCTGGTGGATTAA	1	22	23	10
1130	ATACGTACTA	GGTGTTTGGGCTCCTGGTGGATCAA	1	22	23	10
1131	GCTACAAACT	GGTGTTTGGGCTCCTGGTGGATGAA	1	22	23	10
1132	GACGTGCACC	GGTGTTTGGGCTCCTGGTGGATATA	1	23	24	10
1133	ATATTGGGGC	GGTGTTTGGGCTCCTGGTGGATACA	1	23	24	10
1134	GTCACGAGTC	GGTGTTTGGGCTCCTGGTGGATAGA	1	23	24	10
1135	GGAAGAGCCG	GGTGTTTGGGCTCCTGGTGGATAAT	1	24	25	10
1136	CCCTGAGAAG	GGTGTTTGGGCTCCTGGTGGATAAC	1	24	25	10
1137	ACAAGGTCAT	GGTGTTTGGGCTCCTGGTGGATAAG	1	24	25	10
1138	ACCGTTTGCC	TTTGTTTGGGCTCCTGGTGGATAAA	2	0	2	10
1139	GCAATGTGCC	CATGTTTGGGCTCCTGGTGGATAAA	2	0	2	10
1140	ACGTTGGAGT	CATGTTTGGGCTCCTGGTGGATAAA	2	0	2	10
1141	GCTCCGAGCG	CTTGTTTGGGCTCCTGGTGGATAAA	2	0	2	10
1142	TTGCATGGAA	CTTGTTTGGGCTCCTGGTGGATAAA	2	0	2	10
1143	CTCATGTAAG	CCTGTTTGGGCTCCTGGTGGATAAA	2	0	2	10
1144	ATCCGCAAGA	AAGGTTTGGGCTCCTGGTGGATAAA	3	0	3	10
1145	ACACGCACCG	CTCGTTTGGGCTCCTGGTGGATAAA	3	0	3	10
1146	GACTACTGTT	CCCGTTTGGGCTCCTGGTGGATAAA	3	0	3	10
1147	CAAGATCCGG	CTCGTTTGGGCTCCTGGTGGATAAA	3	0	3	10
1148	ACGGGTGCCG	TCCGTTTGGGCTCCTGGTGGATAAA	3	0	3	10
1149	AGAAATTGCT	ACGGTTTGGGCTCCTGGTGGATAAA	3	0	3	10
1150	CCATCTTCCG	TTCTTTTGGGCTCCTGGTGGATAAA	4	0	4	10
1151	TTAAACATGT	ACAATTTGGGCTCCTGGTGGATAAA	4	0	4	10
1152	CGAAACTGGT	TCGATTTGGGCTCCTGGTGGATAAA	4	0	4	10
1153	GCTGAGCGCG	CACTTTTGGGCTCCTGGTGGATAAA	4	0	4	10
1154	GGCTTCACAC	AACCTTTGGGCTCCTGGTGGATAAA	4	0	4	10
1155	GTAATTACCG	CAACTTTGGGCTCCTGGTGGATAAA	4	0	4	10
1156	CTTTGGACCC	AAACCTTGGGCTCCTGGTGGATAAA	5	0	5	10
1157	GGCGCATTCT	CCCAATTGGGCTCCTGGTGGATAAA	5	0	5	10
1158	CCACTATATT	AAGCATTGGGCTCCTGGTGGATAAA	5	0	5	10
1159	AGGGCTTGAA	CAGCATTGGGCTCCTGGTGGATAAA	5	0	5	10
1160	ACAACTTAGA	CTAAATTGGGCTCCTGGTGGATAAA	5	0	5	10
1161	GCACAACCAC	TAGCATTGGGCTCCTGGTGGATAAA	5	0	5	10
1162	GTGATTCCGT	TTACCATGGGCTCCTGGTGGATAAA	6	0	6	10
1163	GGCTTCTGGG	CACTCCTGGGCTCCTGGTGGATAAA	6	0	6	10
1164	GAGCTCCTTA	TTCAAATGGGCTCCTGGTGGATAAA	6	0	6	10
1165	TGCTTTCATT	CAACACTGGGCTCCTGGTGGATAAA	6	0	6	10
1166	CACCACCAGT	TTACGCTGGGCTCCTGGTGGATAAA	6	0	6	10
1167	TCCATATAAC	CTCCGCTGGGCTCCTGGTGGATAAA	6	0	6	10
1168	CAGTTGGATG	CAGCACAGGGCTCCTGGTGGATAAA	7	0	7	10
1169	GAAGTTGTGG	CAAAGAAGGGCTCCTGGTGGATAAA	7	0	7	10
1170	ACCTACTCGG	TCATACGGGGCTCCTGGTGGATAAA	7	0	7	10
1171	TGCCGGCCAG	TCATCACGGGCTCCTGGTGGATAAA	7	0	7	10
1172	TACGCGTCCA	CCGAACAGGGCTCCTGGTGGATAAA	7	0	7	10
1173	GTTCAAAACG	AAGACCCGGGCTCCTGGTGGATAAA	7	0	7	10
1174	GAATGTCGCA	CCCAGACAGGCTCCTGGTGGATAAA	8	0	8	10
1175	AGGTACTAAG	ATAAAGCCGGCTCCTGGTGGATAAA	8	0	8	10
1176	CTTGGTCCAA	AAGCCACAGGCTCCTGGTGGATAAA	8	0	8	10
1177	ATTAAGCAAA	ACAAAGACGGCTCCTGGTGGATAAA	8	0	8	10
1178	GTGGTGCTTC	TCGCCCCCGGCTCCTGGTGGATAAA	8	0	8	10
1179	CTTAGGGACT	TAACCCGCGGCTCCTGGTGGATAAA	8	0	8	10
1180	TTGGATATCG	AGCAACTTAGAGAGTCGGTCATAAA	0	0	0	11
1181	CGAGTCCAGT	TGCAACTTAGAGAGTCGGTCATAAA	1	0	1	11
1182	CTGAGACCCT	CGCAACTTAGAGAGTCGGTCATAAA	1	0	1	11
1183	AGCGCAGCCT	GGCAACTTAGAGAGTCGGTCATAAA	1	0	1	11
1184	ACCCCGGGAC	AACAACTTAGAGAGTCGGTCATAAA	1	1	2	11
1185	AAATCCTAGG	ATCAACTTAGAGAGTCGGTCATAAA	1	1	2	11
1186	CATTACCCCT	ACCAACTTAGAGAGTCGGTCATAAA	1	1	2	11
1187	ACGGGACGTA	AGAAACTTAGAGAGTCGGTCATAAA	1	2	3	11
1188	GGCATAGACT	AGTAACTTAGAGAGTCGGTCATAAA	1	2	3	11
1189	TGCAGATAAC	AGGAACTTAGAGAGTCGGTCATAAA	1	2	3	11
1190	GACAAGGAAC	AGCTACTTAGAGAGTCGGTCATAAA	1	3	4	11
1191	GCAGACCCCT	AGCCACTTAGAGAGTCGGTCATAAA	1	3	4	11
1192	AGAAGTAGTG	AGCGACTTAGAGAGTCGGTCATAAA	1	3	4	11
1193	CCCGCTATCT	AGCATCTTAGAGAGTCGGTCATAAA	1	4	5	11
1194	TGCCCCATGT	AGCACCTTAGAGAGTCGGTCATAAA	1	4	5	11
1195	GCTACATAGC	AGCAGCTTAGAGAGTCGGTCATAAA	1	4	5	11
1196	GTAGGACGGG	AGCAAATTAGAGAGTCGGTCATAAA	1	5	6	11
1197	GTTCCAATGT	AGCAATTTAGAGAGTCGGTCATAAA	1	5	6	11
1198	TTATACGATT	AGCAAGTTAGAGAGTCGGTCATAAA	1	5	6	11
1199	AAACGAATAC	AGCAACATAGAGAGTCGGTCATAAA	1	6	7	11
1200	GAGGCTCAAA	AGCAACCTAGAGAGTCGGTCATAAA	1	6	7	11
1201	ACAACGTGCG	AGCAACGTAGAGAGTCGGTCATAAA	1	6	7	11
1202	GGTAACCATT	AGCAACTAAGAGAGTCGGTCATAAA	1	7	8	11
1203	TATTCACTAC	AGCAACTCAGAGAGTCGGTCATAAA	1	7	8	11
1204	GGCCCTTCCG	AGCAACTGAGAGAGTCGGTCATAAA	1	7	8	11
1205	AGCCGACCCC	AGCAACTTTGAGAGTCGGTCATAAA	1	8	9	11
1206	TTACGGTGTG	AGCAACTTCGAGAGTCGGTCATAAA	1	8	9	11
1207	GGATTCGTCT	AGCAACTTGGAGAGTCGGTCATAAA	1	8	9	11
1208	GCGGATATAA	AGCAACTTAAAGAGTCGGTCATAAA	1	9	10	11
1209	ACCCGAGTTC	AGCAACTTATAGAGTCGGTCATAAA	1	9	10	11
1210	CTAACGCCCC	AGCAACTTACAGAGTCGGTCATAAA	1	9	10	11
1211	AAACTCCAAG	AGCAACTTAGTGAGTCGGTCATAAA	1	10	11	11
1212	CAGGAAGGTC	AGCAACTTAGCGAGTCGGTCATAAA	1	10	11	11
1213	CCCAAGGACC	AGCAACTTAGGGAGTCGGTCATAAA	1	10	11	11
1214	CCAACTCCGG	AGCAACTTAGAAAGTCGGTCATAAA	1	11	12	11
1215	TCTCAGCGGC	AGCAACTTAGATAGTCGGTCATAAA	1	11	12	11
1216	GGGGTCGGTC	AGCAACTTAGACAGTCGGTCATAAA	1	11	12	11
1217	AGCGAGTGGC	AGCAACTTAGAGTGTCGGTCATAAA	1	12	13	11
1218	ATATTCGGCC	AGCAACTTAGAGCGTCGGTCATAAA	1	12	13	11
1219	AGAGGACAGG	AGCAACTTAGAGGGTCGGTCATAAA	1	12	13	11
1220	ACCTCGCAAA	AGCAACTTAGAGAATCGGTCATAAA	1	13	14	11
1221	GGCATTTCTA	AGCAACTTAGAGATTCGGTCATAAA	1	13	14	11
1222	GCCAATATAG	AGCAACTTAGAGACTCGGTCATAAA	1	13	14	11
1223	GTTCAGCCTC	AGCAACTTAGAGAGACGGTCATAAA	1	14	15	11
1224	TCAGTACAAC	AGCAACTTAGAGAGCCGGTCATAAA	1	14	15	11
1225	CCTCTAGTAG	AGCAACTTAGAGAGGCGGTCATAAA	1	14	15	11
1226	TTGGTGACCA	AGCAACTTAGAGAGTAGGTCATAAA	1	15	16	11
1227	CCTCCCTGCC	AGCAACTTAGAGAGTTGGTCATAAA	1	15	16	11
1228	AAATTACCTC	AGCAACTTAGAGAGTGGGTCATAAA	1	15	16	11
1229	TTGTTTGCAG	AGCAACTTAGAGAGTCAGTCATAAA	1	16	17	11
1230	TCTATATTTA	AGCAACTTAGAGAGTCTGTCATAAA	1	16	17	11
1231	ATTCAAGCAA	AGCAACTTAGAGAGTCCGTCATAAA	1	16	17	11
1232	CTGCAACGGA	AGCAACTTAGAGAGTCGATCATAAA	1	17	18	11
1233	TTTCAGTATG	AGCAACTTAGAGAGTCGTTCATAAA	1	17	18	11
1234	CATGGATTAA	AGCAACTTAGAGAGTCGCTCATAAA	1	17	18	11
1235	ATTTATTCGC	AGCAACTTAGAGAGTCGGACATAAA	1	18	19	11
1236	TGTTGCCACC	AGCAACTTAGAGAGTCGGCCATAAA	1	18	19	11
1237	GATCTAGAGG	AGCAACTTAGAGAGTCGGGCATAAA	1	18	19	11
1238	GGGTAAGCTA	AGCAACTTAGAGAGTCGGTAATAAA	1	19	20	11
1239	CACAATCGTA	AGCAACTTAGAGAGTCGGTTATAAA	1	19	20	11
1240	GGGATAGAGA	AGCAACTTAGAGAGTCGGTGATAAA	1	19	20	11
1241	TGTCGGTGCT	AGCAACTTAGAGAGTCGGTCTTAAA	1	20	21	11
1242	TCGCCGTCGT	AGCAACTTAGAGAGTCGGTCCTAAA	1	20	21	11
1243	AACATAAGGA	AGCAACTTAGAGAGTCGGTCGTAAA	1	20	21	11
1244	CCAAGAACGC	AGCAACTTAGAGAGTCGGTCAAAAA	1	21	22	11
1245	TAAACATTAT	AGCAACTTAGAGAGTCGGTCACAAA	1	21	22	11
1246	GCTTGCTTTG	AGCAACTTAGAGAGTCGGTCAGAAA	1	21	22	11
1247	AGGACGGCTG	AGCAACTTAGAGAGTCGGTCATTAA	1	22	23	11
1248	ATTCGCGTGT	AGCAACTTAGAGAGTCGGTCATCAA	1	22	23	11
1249	CATTAGATGC	AGCAACTTAGAGAGTCGGTCATGAA	1	22	23	11
1250	AAGTGGCTGG	AGCAACTTAGAGAGTCGGTCATATA	1	23	24	11
1251	TATACGAAGA	AGCAACTTAGAGAGTCGGTCATACA	1	23	24	11
1252	GCTGAAATCC	AGCAACTTAGAGAGTCGGTCATAGA	1	23	24	11
1253	CTAAGAGTTT	AGCAACTTAGAGAGTCGGTCATAAT	1	24	25	11
1254	AGGCGCGTCA	AGCAACTTAGAGAGTCGGTCATAAC	1	24	25	11
1255	AGAACACAAC	AGCAACTTAGAGAGTCGGTCATAAG	1	24	25	11
1256	ATAAGGCTTC	CTCAACTTAGAGAGTCGGTCATAAA	2	0	2	11
1257	TGCTATCTCC	TACAACTTAGAGAGTCGGTCATAAA	2	0	2	11
1258	CATATGGGGG	CTCAACTTAGAGAGTCGGTCATAAA	2	0	2	11
1259	GCAATTGTTG	TACAACTTAGAGAGTCGGTCATAAA	2	0	2	11
1260	CAAAGGGCTC	CTCAACTTAGAGAGTCGGTCATAAA	2	0	2	11
1261	GCGTCCGTAA	CTCAACTTAGAGAGTCGGTCATAAA	2	0	2	11
1262	CGCCGACTTA	CCTAACTTAGAGAGTCGGTCATAAA	3	0	3	11
1263	TTAATTGACA	CTGAACTTAGAGAGTCGGTCATAAA	3	0	3	11
1264	CAGTCCGCTC	TCTAACTTAGAGAGTCGGTCATAAA	3	0	3	11
1265	TACATGGAGC	CAAAACTTAGAGAGTCGGTCATAAA	3	0	3	11
1266	CACTAACAAT	TTTAACTTAGAGAGTCGGTCATAAA	3	0	3	11
1267	ATCCTAATGC	GAAAACTTAGAGAGTCGGTCATAAA	3	0	3	11
1268	ACGGAGTTGT	CTTGACTTAGAGAGTCGGTCATAAA	4	0	4	11
1269	ATGGCTGACG	TTATACTTAGAGAGTCGGTCATAAA	4	0	4	11
1270	CTTACATAGC	GTTCACTTAGAGAGTCGGTCATAAA	4	0	4	11
1271	GACCCTACTA	TCTCACTTAGAGAGTCGGTCATAAA	4	0	4	11
1272	CAATGTCCAC	TTGTACTTAGAGAGTCGGTCATAAA	4	0	4	11
1273	CAAGAGGTGC	CCTTACTTAGAGAGTCGGTCATAAA	4	0	4	11
1274	TGCGCTCGTG	CATTGCTTAGAGAGTCGGTCATAAA	5	0	5	11
1275	TACATATTTA	TTGGGCTTAGAGAGTCGGTCATAAA	5	0	5	11
1276	TCTCGGTGTT	TATTGCTTAGAGAGTCGGTCATAAA	5	0	5	11
1277	GGGTCGACGT	TTAGTCTTAGAGAGTCGGTCATAAA	5	0	5	11
1278	CTGTCATTGC	CCTGTCTTAGAGAGTCGGTCATAAA	5	0	5	11
1279	AGGATGAGAG	GTTTCCTTAGAGAGTCGGTCATAAA	5	0	5	11
1280	CCGCGCGAGT	GTGGTTTTAGAGAGTCGGTCATAAA	6	0	6	11
1281	CATGACGCTT	TCTCTGTTAGAGAGTCGGTCATAAA	6	0	6	11
1282	CTGCAGATCA	TTACTGTTAGAGAGTCGGTCATAAA	6	0	6	11
1283	TTTGTTAATC	GTGTTTTTAGAGAGTCGGTCATAAA	6	0	6	11
1284	CGGTCGATTA	TTGGTGTTAGAGAGTCGGTCATAAA	6	0	6	11
1285	TTCGTGTCGG	GTTCGGTTAGAGAGTCGGTCATAAA	6	0	6	11
1286	CATAACATTA	TTTTTGGTAGAGAGTCGGTCATAAA	7	0	7	11
1287	TTAATCTAAG	TTATGAGTAGAGAGTCGGTCATAAA	7	0	7	11
1288	TGCCACAGCC	TTGTTTGTAGAGAGTCGGTCATAAA	7	0	7	11
1289	TCATCCAACA	CTTTCGATAGAGAGTCGGTCATAAA	7	0	7	11
1290	TTGCAACTGG	TATTGTATAGAGAGTCGGTCATAAA	7	0	7	11
1291	TAATTGGAAG	TTTGGTCTAGAGAGTCGGTCATAAA	7	0	7	11
1292	CTATTCAGAT	TTTGGTAGAGAGAGTCGGTCATAAA	8	0	8	11
1293	AAACCGGAGT	CTTTGAGAAGAGAGTCGGTCATAAA	8	0	8	11
1294	CCATATGGAG	TAAGGGGGAGAGAGTCGGTCATAAA	8	0	8	11
1295	TTCAATCATT	GTTTGGAGAGAGAGTCGGTCATAAA	8	0	8	11
1296	CATCGATGCT	TTTCTGGGAGAGAGTCGGTCATAAA	8	0	8	11
1297	TTGAACTCGC	CTTGTAGAAGAGAGTCGGTCATAAA	8	0	8	11
1298	TTGTCGCGGT	TGTCACTGACCGTCACCTGTATAAA	0	0	0	12
1299	TGAGGTGAAA	AGTCACTGACCGTCACCTGTATAAA	1	0	1	12
1300	GCGCTAGAAC	CGTCACTGACCGTCACCTGTATAAA	1	0	1	12
1301	ACACCTGTGC	GGTCACTGACCGTCACCTGTATAAA	1	0	1	12
1302	GCATTATCGT	TATCACTGACCGTCACCTGTATAAA	1	1	2	12
1303	TCCCTGACAA	TTTCACTGACCGTCACCTGTATAAA	1	1	2	12
1304	GCATCTGGTC	TCTCACTGACCGTCACCTGTATAAA	1	1	2	12
1305	TAAAAACAAT	TGACACTGACCGTCACCTGTATAAA	1	2	3	12
1306	ATACGCCAGA	TGCCACTGACCGTCACCTGTATAAA	1	2	3	12
1307	TTGGACTAAT	TGGCACTGACCGTCACCTGTATAAA	1	2	3	12
1308	TTGGTCAAGT	TGTAACTGACCGTCACCTGTATAAA	1	3	4	12
1309	AGGGCGGTGT	TGTTACTGACCGTCACCTGTATAAA	1	3	4	12
1310	TCATGTGGGA	TGTGACTGACCGTCACCTGTATAAA	1	3	4	12
1311	CGGGTGTTAG	TGTCTCTGACCGTCACCTGTATAAA	1	4	5	12
1312	CGGCATACCC	TGTCCCTGACCGTCACCTGTATAAA	1	4	5	12
1313	CAGTCATGGT	TGTCGCTGACCGTCACCTGTATAAA	1	4	5	12
1314	GCGACTTCCT	TGTCAATGACCGTCACCTGTATAAA	1	5	6	12
1315	ATTCATGCAC	TGTCATTGACCGTCACCTGTATAAA	1	5	6	12
1316	TTCGTGAGAA	TGTCAGTGACCGTCACCTGTATAAA	1	5	6	12
1317	CCCACTCGGG	TGTCACAGACCGTCACCTGTATAAA	1	6	7	12
1318	TTGCACATAG	TGTCACCGACCGTCACCTGTATAAA	1	6	7	12
1319	ACGGTCGTGC	TGTCACGGACCGTCACCTGTATAAA	1	6	7	12
1320	TTAAGGATTT	TGTCACTAACCGTCACCTGTATAAA	1	7	8	12
1321	AACTAAGAGA	TGTCACTTACCGTCACCTGTATAAA	1	7	8	12
1322	ATCTCGAGAG	TGTCACTCACCGTCACCTGTATAAA	1	7	8	12
1323	CTCTTTTCGG	TGTCACTGTCCGTCACCTGTATAAA	1	8	9	12
1324	GCAATAATTG	TGTCACTGCCCGTCACCTGTATAAA	1	8	9	12
1325	AGTCCCCGCA	TGTCACTGGCCGTCACCTGTATAAA	1	8	9	12
1326	GTCTGACGGC	TGTCACTGAACGTCACCTGTATAAA	1	9	10	12
1327	GTGTTACAGG	TGTCACTGATCGTCACCTGTATAAA	1	9	10	12
1328	CTCATGATAC	TGTCACTGAGCGTCACCTGTATAAA	1	9	10	12
1329	AGTTCCCTCG	TGTCACTGACAGTCACCTGTATAAA	1	10	11	12
1330	TGAGGCCTCA	TGTCACTGACTGTCACCTGTATAAA	1	10	11	12
1331	TGATTGTGGT	TGTCACTGACGGTCACCTGTATAAA	1	10	11	12
1332	TATAATAAAG	TGTCACTGACCATCACCTGTATAAA	1	11	12	12
1333	GCAATGCGTC	TGTCACTGACCTTCACCTGTATAAA	1	11	12	12
1334	TACTCTAGGT	TGTCACTGACCCTCACCTGTATAAA	1	11	12	12
1335	ATGATTCGAT	TGTCACTGACCGACACCTGTATAAA	1	12	13	12
1336	CCTTTTCGCA	TGTCACTGACCGCCACCTGTATAAA	1	12	13	12
1337	CGCAGATTGA	TGTCACTGACCGGCACCTGTATAAA	1	12	13	12
1338	CTAATCGTCT	TGTCACTGACCGTAACCTGTATAAA	1	13	14	12
1339	GTGGTCGGTT	TGTCACTGACCGTTACCTGTATAAA	1	13	14	12
1340	CTAAGTGCGC	TGTCACTGACCGTGACCTGTATAAA	1	13	14	12
1341	CACCACACGA	TGTCACTGACCGTCTCCTGTATAAA	1	14	15	12
1342	ATCTGTACGG	TGTCACTGACCGTCCCCTGTATAAA	1	14	15	12
1343	AATAGAAGTT	TGTCACTGACCGTCGCCTGTATAAA	1	14	15	12
1344	GCAACAGCTG	TGTCACTGACCGTCAACTGTATAAA	1	15	16	12
1345	GGCGGCGTTT	TGTCACTGACCGTCATCTGTATAAA	1	15	16	12
1346	GTACGGACGC	TGTCACTGACCGTCAGCTGTATAAA	1	15	16	12
1347	GGGGCGGAAC	TGTCACTGACCGTCACATGTATAAA	1	16	17	12
1348	GGGTCATAAT	TGTCACTGACCGTCACTTGTATAAA	1	16	17	12
1349	CGATTGCGAC	TGTCACTGACCGTCACGTGTATAAA	1	16	17	12
1350	GGTCGGGCAT	TGTCACTGACCGTCACCAGTATAAA	1	17	18	12
1351	TCAAGAATCC	TGTCACTGACCGTCACCCGTATAAA	1	17	18	12
1352	TGGGACCATC	TGTCACTGACCGTCACCGGTATAAA	1	17	18	12
1353	AATAAACTAT	TGTCACTGACCGTCACCTATATAAA	1	18	19	12
1354	CACTTACGGT	TGTCACTGACCGTCACCTTTATAAA	1	18	19	12
1355	GACGTATCAT	TGTCACTGACCGTCACCTCTATAAA	1	18	19	12
1356	ATGTAGGCGA	TGTCACTGACCGTCACCTGAATAAA	1	19	20	12
1357	TTTAACGGTC	TGTCACTGACCGTCACCTGCATAAA	1	19	20	12
1358	TCAGATTGTT	TGTCACTGACCGTCACCTGGATAAA	1	19	20	12
1359	TCGAGCCGGC	TGTCACTGACCGTCACCTGTTTAAA	1	20	21	12
1360	ACCGGCTGAG	TGTCACTGACCGTCACCTGTCTAAA	1	20	21	12
1361	CAGTGATGCG	TGTCACTGACCGTCACCTGTGTAAA	1	20	21	12
1362	CATTTGCGAC	TGTCACTGACCGTCACCTGTAAAAA	1	21	22	12
1363	GGAAGGACGT	TGTCACTGACCGTCACCTGTACAAA	1	21	22	12
1364	TGGGGGACAT	TGTCACTGACCGTCACCTGTAGAAA	1	21	22	12
1365	ATAATTCGTG	TGTCACTGACCGTCACCTGTATTAA	1	22	23	12
1366	CTCGCTGATC	TGTCACTGACCGTCACCTGTATCAA	1	22	23	12
1367	TCCCACGAAA	TGTCACTGACCGTCACCTGTATGAA	1	22	23	12
1368	CATGCGTTGC	TGTCACTGACCGTCACCTGTATATA	1	23	24	12
1369	CATGGTTAGT	TGTCACTGACCGTCACCTGTATACA	1	23	24	12
1370	TCCCTCGATT	TGTCACTGACCGTCACCTGTATAGA	1	23	24	12
1371	AGTTGAATCG	TGTCACTGACCGTCACCTGTATAAT	1	24	25	12
1372	TGAACCCGGG	TGTCACTGACCGTCACCTGTATAAC	1	24	25	12
1373	GAAACATGGA	TGTCACTGACCGTCACCTGTATAAG	1	24	25	12
1374	ACGGTTTTTA	GTTCACTGACCGTCACCTGTATAAA	2	0	2	12
1375	AAAACTCGGA	GTTCACTGACCGTCACCTGTATAAA	2	0	2	12
1376	AACCAGGTCA	ACTCACTGACCGTCACCTGTATAAA	2	0	2	12
1377	ACTCAAGGGT	GCTCACTGACCGTCACCTGTATAAA	2	0	2	12
1378	GGCTCCCCGT	ATTCACTGACCGTCACCTGTATAAA	2	0	2	12
1379	TCCCTGGAAC	GTTCACTGACCGTCACCTGTATAAA	2	0	2	12
1380	AAGTCACGGT	CACCACTGACCGTCACCTGTATAAA	3	0	3	12
1381	AGTGCTACCT	AAACACTGACCGTCACCTGTATAAA	3	0	3	12
1382	TCATGCACCC	ATACACTGACCGTCACCTGTATAAA	3	0	3	12
1383	AGGAAGTAGA	CACCACTGACCGTCACCTGTATAAA	3	0	3	12
1384	TCTTATAGAA	ATCCACTGACCGTCACCTGTATAAA	3	0	3	12
1385	GAGGTCAGGA	ACACACTGACCGTCACCTGTATAAA	3	0	3	12
1386	GTCAGCCCGG	GAGAACTGACCGTCACCTGTATAAA	4	0	4	12
1387	AGGACCGGAA	AAAGACTGACCGTCACCTGTATAAA	4	0	4	12
1388	CTGGGGTCAC	CACAACTGACCGTCACCTGTATAAA	4	0	4	12
1389	CAGGTTTTCA	ACCAACTGACCGTCACCTGTATAAA	4	0	4	12
1390	AATTTATTTC	ACCAACTGACCGTCACCTGTATAAA	4	0	4	12
1391	CTGTTGCAAA	CCGGACTGACCGTCACCTGTATAAA	4	0	4	12
1392	AGATTAACAC	GAAGGCTGACCGTCACCTGTATAAA	5	0	5	12
1393	GGTTTCAGGT	CAAAGCTGACCGTCACCTGTATAAA	5	0	5	12
1394	CGCCGCTAGT	AACGGCTGACCGTCACCTGTATAAA	5	0	5	12
1395	CGGTTGAAAT	AAGGGCTGACCGTCACCTGTATAAA	5	0	5	12
1396	GCGTCGTTAT	CCAAGCTGACCGTCACCTGTATAAA	5	0	5	12
1397	TGGGGGCGAA	CCCGTCTGACCGTCACCTGTATAAA	5	0	5	12
1398	AGCCTGTGGG	ACCTTGTGACCGTCACCTGTATAAA	6	0	6	12
1399	AGGCTATTCG	GAGGTTTGACCGTCACCTGTATAAA	6	0	6	12
1400	CCCTCGGAGT	CCAATTTGACCGTCACCTGTATAAA	6	0	6	12
1401	ACTCAACCTT	CCCGGTTGACCGTCACCTGTATAAA	6	0	6	12
1402	TGTGCGATAC	CAGAGGTGACCGTCACCTGTATAAA	6	0	6	12
1403	AGATGTATTT	GAAGTTTGACCGTCACCTGTATAAA	6	0	6	12
1404	ATGTAACATG	AAAAGGCGACCGTCACCTGTATAAA	7	0	7	12
1405	TTCACAATCC	CCAGGAAGACCGTCACCTGTATAAA	7	0	7	12
1406	AGGCTCTGGT	CCCGGAAGACCGTCACCTGTATAAA	7	0	7	12
1407	GCTTAGGCTG	ACGATGGGACCGTCACCTGTATAAA	7	0	7	12
1408	AGAGCCGCGA	CAATTGGGACCGTCACCTGTATAAA	7	0	7	12
1409	GCACGTCCTA	CAAGCGAGACCGTCACCTGTATAAA	7	0	7	12
1410	AAAATGAACG	AAAGGAGCACCGTCACCTGTATAAA	8	0	8	12
1411	TCTTTCTGGA	CAAAGGAAACCGTCACCTGTATAAA	8	0	8	12
1412	TGTCTCGGTA	ACGAGGAAACCGTCACCTGTATAAA	8	0	8	12
1413	TTCCCACGTT	CAAAGAAAACCGTCACCTGTATAAA	8	0	8	12
1414	GTCGCCAATA	AAAAGGAAACCGTCACCTGTATAAA	8	0	8	12
1415	ATTGGACCAA	ACCGGGAAACCGTCACCTGTATAAA	8	0	8	12
1416	GCTCCAAATG	GCAAAGAAAAGGAGGAGAAAATAAA	0	0	0	13
1417	GTACTTGAGT	ACAAAGAAAAGGAGGAGAAAATAAA	1	0	1	13
1418	GCCCGGATCC	TCAAAGAAAAGGAGGAGAAAATAAA	1	0	1	13
1419	CATCCTTTTG	CCAAAGAAAAGGAGGAGAAAATAAA	1	0	1	13
1420	TCCGCAGTTT	GAAAAGAAAAGGAGGAGAAAATAAA	1	1	2	13
1421	GGTCTGCGGA	GTAAAGAAAAGGAGGAGAAAATAAA	1	1	2	13
1422	TGTCCCAGGA	GGAAAGAAAAGGAGGAGAAAATAAA	1	1	2	13
1423	TATCTGTTAT	GCTAAGAAAAGGAGGAGAAAATAAA	1	2	3	13
1424	CACCGGCGGC	GCCAAGAAAAGGAGGAGAAAATAAA	1	2	3	13
1425	CGTCGCCCGA	GCGAAGAAAAGGAGGAGAAAATAAA	1	2	3	13
1426	AATCACACTT	GCATAGAAAAGGAGGAGAAAATAAA	1	3	4	13
1427	TACTCCCAAC	GCACAGAAAAGGAGGAGAAAATAAA	1	3	4	13
1428	TTTTGCCTTG	GCAGAGAAAAGGAGGAGAAAATAAA	1	3	4	13
1429	CGGAACTTGA	GCAATGAAAAGGAGGAGAAAATAAA	1	4	5	13
1430	GGGACAAATA	GCAACGAAAAGGAGGAGAAAATAAA	1	4	5	13
1431	CGCGGTTGAG	GCAAGGAAAAGGAGGAGAAAATAAA	1	4	5	13
1432	ATGACCCGTC	GCAAAAAAAAGGAGGAGAAAATAAA	1	5	6	13
1433	CATGTGGGAT	GCAAATAAAAGGAGGAGAAAATAAA	1	5	6	13
1434	CCCGCAGAAG	GCAAACAAAAGGAGGAGAAAATAAA	1	5	6	13
1435	AGGCCTACCT	GCAAAGTAAAGGAGGAGAAAATAAA	1	6	7	13
1436	GCCGTGTCAA	GCAAAGCAAAGGAGGAGAAAATAAA	1	6	7	13
1437	TCACTAGCCA	GCAAAGGAAAGGAGGAGAAAATAAA	1	6	7	13
1438	GATCCTGGAT	GCAAAGATAAGGAGGAGAAAATAAA	1	7	8	13
1439	CAACCAACTT	GCAAAGACAAGGAGGAGAAAATAAA	1	7	8	13
1440	GCGAGAGATA	GCAAAGAGAAGGAGGAGAAAATAAA	1	7	8	13
1441	AGTGCCGCGC	GCAAAGAATAGGAGGAGAAAATAAA	1	8	9	13
1442	CGCGAAGGCG	GCAAAGAACAGGAGGAGAAAATAAA	1	8	9	13
1443	TCGTGACTAA	GCAAAGAAGAGGAGGAGAAAATAAA	1	8	9	13
1444	CCAATACTCC	GCAAAGAAATGGAGGAGAAAATAAA	1	9	10	13
1445	TATCCAAGTA	GCAAAGAAACGGAGGAGAAAATAAA	1	9	10	13
1446	GAGCGACCGG	GCAAAGAAAGGGAGGAGAAAATAAA	1	9	10	13
1447	CGTATCAAGG	GCAAAGAAAAAGAGGAGAAAATAAA	1	10	11	13
1448	GATAAGATCC	GCAAAGAAAATGAGGAGAAAATAAA	1	10	11	13
1449	GCATTCTCCA	GCAAAGAAAACGAGGAGAAAATAAA	1	10	11	13
1450	TCAAGAGGTA	GCAAAGAAAAGAAGGAGAAAATAAA	1	11	12	13
1451	GATAAACATC	GCAAAGAAAAGTAGGAGAAAATAAA	1	11	12	13
1452	ATGCGTCTTA	GCAAAGAAAAGCAGGAGAAAATAAA	1	11	12	13
1453	GTGATATTGC	GCAAAGAAAAGGTGGAGAAAATAAA	1	12	13	13
1454	CCTACAGCGC	GCAAAGAAAAGGCGGAGAAAATAAA	1	12	13	13
1455	TTTCACTCAA	GCAAAGAAAAGGGGGAGAAAATAAA	1	12	13	13
1456	CAGAACCGAC	GCAAAGAAAAGGAAGAGAAAATAAA	1	13	14	13
1457	TTGTGACTCC	GCAAAGAAAAGGATGAGAAAATAAA	1	13	14	13
1458	GGCGCGGATT	GCAAAGAAAAGGACGAGAAAATAAA	1	13	14	13
1459	GGCTCTGACT	GCAAAGAAAAGGAGAAGAAAATAAA	1	14	15	13
1460	ATAATCCGCA	GCAAAGAAAAGGAGTAGAAAATAAA	1	14	15	13
1461	CATCATGACA	GCAAAGAAAAGGAGCAGAAAATAAA	1	14	15	13
1462	CGACCAGATC	GCAAAGAAAAGGAGGTGAAAATAAA	1	15	16	13
1463	GAGAAGCAAT	GCAAAGAAAAGGAGGCGAAAATAAA	1	15	16	13
1464	GGTGAGCGCA	GCAAAGAAAAGGAGGGGAAAATAAA	1	15	16	13
1465	TACAAGTATA	GCAAAGAAAAGGAGGAAAAAATAAA	1	16	17	13
1466	CTAGACCAAT	GCAAAGAAAAGGAGGATAAAATAAA	1	16	17	13
1467	TGCGAAGTTG	GCAAAGAAAAGGAGGACAAAATAAA	1	16	17	13
1468	ACTTTTTATC	GCAAAGAAAAGGAGGAGTAAATAAA	1	17	18	13
1469	CCAGTTCTCC	GCAAAGAAAAGGAGGAGCAAATAAA	1	17	18	13
1470	TTGACAAGTG	GCAAAGAAAAGGAGGAGGAAATAAA	1	17	18	13
1471	TATGCGGTAC	GCAAAGAAAAGGAGGAGATAATAAA	1	18	19	13
1472	CTATGAAAAG	GCAAAGAAAAGGAGGAGACAATAAA	1	18	19	13
1473	TCATCACACC	GCAAAGAAAAGGAGGAGAGAATAAA	1	18	19	13
1474	GGTATTGCCA	GCAAAGAAAAGGAGGAGAATATAAA	1	19	20	13
1475	AGTAGTCATC	GCAAAGAAAAGGAGGAGAACATAAA	1	19	20	13
1476	TTTTACAGTC	GCAAAGAAAAGGAGGAGAAGATAAA	1	19	20	13
1477	GCCGATTGGA	GCAAAGAAAAGGAGGAGAAATTAAA	1	20	21	13
1478	CGACGTCGTA	GCAAAGAAAAGGAGGAGAAACTAAA	1	20	21	13
1479	ACAACGCCCT	GCAAAGAAAAGGAGGAGAAAGTAAA	1	20	21	13
1480	TAATTCTCAA	GCAAAGAAAAGGAGGAGAAAAAAAA	1	21	22	13
1481	CGTTCTTTGA	GCAAAGAAAAGGAGGAGAAAACAAA	1	21	22	13
1482	GTAGCACCCC	GCAAAGAAAAGGAGGAGAAAAGAAA	1	21	22	13
1483	AGGCAAAAAA	GCAAAGAAAAGGAGGAGAAAATTAA	1	22	23	13
1484	ATTCCAGTCT	GCAAAGAAAAGGAGGAGAAAATCAA	1	22	23	13
1485	ACGAGGCTTC	GCAAAGAAAAGGAGGAGAAAATGAA	1	22	23	13
1486	GACTGACCTT	GCAAAGAAAAGGAGGAGAAAATATA	1	23	24	13
1487	ATCCCCAATA	GCAAAGAAAAGGAGGAGAAAATACA	1	23	24	13
1488	CTGATATAGG	GCAAAGAAAAGGAGGAGAAAATAGA	1	23	24	13
1489	AGGCGCGTAC	GCAAAGAAAAGGAGGAGAAAATAAT	1	24	25	13
1490	TCTATTTATG	GCAAAGAAAAGGAGGAGAAAATAAC	1	24	25	13
1491	TGTATCGATG	GCAAAGAAAAGGAGGAGAAAATAAG	1	24	25	13
1492	TCGCACGTGA	AGAAAGAAAAGGAGGAGAAAATAAA	2	0	2	13
1493	CTGCTAAGAC	AGAAAGAAAAGGAGGAGAAAATAAA	2	0	2	13
1494	CGAGTGATGG	CTAAAGAAAAGGAGGAGAAAATAAA	2	0	2	13
1495	TTACCTAGAG	CAAAAGAAAAGGAGGAGAAAATAAA	2	0	2	13
1496	GGCCGTCCGC	CGAAAGAAAAGGAGGAGAAAATAAA	2	0	2	13
1497	TCGGATTCGC	ATAAAGAAAAGGAGGAGAAAATAAA	2	0	2	13
1498	CCCGCCGCTG	AGTAAGAAAAGGAGGAGAAAATAAA	3	0	3	13
1499	TCTCGGCCAG	AGGAAGAAAAGGAGGAGAAAATAAA	3	0	3	13
1500	GCAGTGGTCT	TGGAAGAAAAGGAGGAGAAAATAAA	3	0	3	13
1501	ACCCTAAAAT	CTTAAGAAAAGGAGGAGAAAATAAA	3	0	3	13
1502	TCGGCAGTAT	TATAAGAAAAGGAGGAGAAAATAAA	3	0	3	13
1503	AATACTAGCA	CTGAAGAAAAGGAGGAGAAAATAAA	3	0	3	13
1504	TACAACGGAG	CTCCAGAAAAGGAGGAGAAAATAAA	4	0	4	13
1505	AAGTGGTAAA	ATCCAGAAAAGGAGGAGAAAATAAA	4	0	4	13
1506	TAAAACGCGC	CTGCAGAAAAGGAGGAGAAAATAAA	4	0	4	13
1507	GCGGATTCCT	TTTCAGAAAAGGAGGAGAAAATAAA	4	0	4	13
1508	AGGACGAATT	TGTTAGAAAAGGAGGAGAAAATAAA	4	0	4	13
1509	GGTTATGAAT	CTGTAGAAAAGGAGGAGAAAATAAA	4	0	4	13
1510	TGCCATCGTA	AAGGGGAAAAGGAGGAGAAAATAAA	5	0	5	13
1511	GGTGAAATTA	AATTGGAAAAGGAGGAGAAAATAAA	5	0	5	13
1512	GCGGAACAAC	TGTGTGAAAAGGAGGAGAAAATAAA	5	0	5	13
1513	ATATCATCGA	TACTCGAAAAGGAGGAGAAAATAAA	5	0	5	13
1514	CCATTTAGAA	TAGCCGAAAAGGAGGAGAAAATAAA	5	0	5	13
1515	CCTGAAATTT	ATGGTGAAAAGGAGGAGAAAATAAA	5	0	5	13
1516	GAATAGCTGC	TACTTCAAAAGGAGGAGAAAATAAA	6	0	6	13
1517	TTCTCTACTA	CTTGTCAAAAGGAGGAGAAAATAAA	6	0	6	13
1518	GAGAGAGGCG	CGGCTCAAAAGGAGGAGAAAATAAA	6	0	6	13
1519	GCCGATTGCT	CTTTTAAAAAGGAGGAGAAAATAAA	6	0	6	13
1520	CCATTTGTAG	TTCGCCAAAAGGAGGAGAAAATAAA	6	0	6	13
1521	AATATTGGCC	TAGGTAAAAAGGAGGAGAAAATAAA	6	0	6	13
1522	ACCAGAGATC	TTTCGTGAAAGGAGGAGAAAATAAA	7	0	7	13
1523	GGAGGTTAGG	TGTGTCTAAAGGAGGAGAAAATAAA	7	0	7	13
1524	ACGAAGTAGC	AAGTCTGAAAGGAGGAGAAAATAAA	7	0	7	13
1525	CGTACGTGAC	TGTTCCCAAAGGAGGAGAAAATAAA	7	0	7	13
1526	TCTCTATCTG	AGTGGCTAAAGGAGGAGAAAATAAA	7	0	7	13
1527	GCCAACGGCG	AATTCTCAAAGGAGGAGAAAATAAA	7	0	7	13
1528	AATCTCAAGT	TGTTGCCCAAGGAGGAGAAAATAAA	8	0	8	13
1529	CTCTTATCAC	ATTTCCTGAAGGAGGAGAAAATAAA	8	0	8	13
1530	TCGATGCAAA	ATTTGTCTAAGGAGGAGAAAATAAA	8	0	8	13
1531	CGTGGCACAG	CGGTTTTTAAGGAGGAGAAAATAAA	8	0	8	13
1532	AGGTGTACCC	TTTGTCGCAAGGAGGAGAAAATAAA	8	0	8	13
1533	AGATTCAAGT	TAGGTCGGAAGGAGGAGAAAATAAA	8	0	8	13
1534	TACGTTCACA	TGATTTCTGTTAACGTGTGTATAAA	0	0	0	14
1535	ATTCGAGTTC	AGATTTCTGTTAACGTGTGTATAAA	1	0	1	14
1536	GGCGTAGCCC	CGATTTCTGTTAACGTGTGTATAAA	1	0	1	14
1537	CCCGAATCAG	GGATTTCTGTTAACGTGTGTATAAA	1	0	1	14
1538	TAGACATTAG	TAATTTCTGTTAACGTGTGTATAAA	1	1	2	14
1539	ATCTAGTACA	TTATTTCTGTTAACGTGTGTATAAA	1	1	2	14
1540	CAAAAAGCCG	TCATTTCTGTTAACGTGTGTATAAA	1	1	2	14
1541	GCCGAGGCCA	TGTTTTCTGTTAACGTGTGTATAAA	1	2	3	14
1542	AGCACTTGCG	TGCTTTCTGTTAACGTGTGTATAAA	1	2	3	14
1543	TACACTAAGT	TGGTTTCTGTTAACGTGTGTATAAA	1	2	3	14
1544	AGCGGCCCTC	TGAATTCTGTTAACGTGTGTATAAA	1	3	4	14
1545	TCGTCGCTGA	TGACTTCTGTTAACGTGTGTATAAA	1	3	4	14
1546	CCACGAGTTT	TGAGTTCTGTTAACGTGTGTATAAA	1	3	4	14
1547	ATTCGGTCAG	TGATATCTGTTAACGTGTGTATAAA	1	4	5	14
1548	GCGCAGTAAC	TGATCTCTGTTAACGTGTGTATAAA	1	4	5	14
1549	CATAACAGGC	TGATGTCTGTTAACGTGTGTATAAA	1	4	5	14
1550	TGCTCCAATA	TGATTACTGTTAACGTGTGTATAAA	1	5	6	14
1551	CCCTGACCAT	TGATTCCTGTTAACGTGTGTATAAA	1	5	6	14
1552	GATGCAGTAC	TGATTGCTGTTAACGTGTGTATAAA	1	5	6	14
1553	TAGTGTAAAG	TGATTTATGTTAACGTGTGTATAAA	1	6	7	14
1554	AGGGCATGCA	TGATTTTTGTTAACGTGTGTATAAA	1	6	7	14
1555	GACCTGCGAT	TGATTTGTGTTAACGTGTGTATAAA	1	6	7	14
1556	TTCCTCGGCT	TGATTTCAGTTAACGTGTGTATAAA	1	7	8	14
1557	GACGCGACAT	TGATTTCCGTTAACGTGTGTATAAA	1	7	8	14
1558	TAGCCGTAAC	TGATTTCGGTTAACGTGTGTATAAA	1	7	8	14
1559	TGTGCTTCGG	TGATTTCTATTAACGTGTGTATAAA	1	8	9	14
1560	AATCCAAGCA	TGATTTCTTTTAACGTGTGTATAAA	1	8	9	14
1561	GATGGTCATG	TGATTTCTCTTAACGTGTGTATAAA	1	8	9	14
1562	CGCCGCGCTG	TGATTTCTGATAACGTGTGTATAAA	1	9	10	14
1563	GGGGGGGACA	TGATTTCTGCTAACGTGTGTATAAA	1	9	10	14
1564	TGCTCACCAT	TGATTTCTGGTAACGTGTGTATAAA	1	9	10	14
1565	CACCGCATTG	TGATTTCTGTAAACGTGTGTATAAA	1	10	11	14
1566	CCGATTTTGT	TGATTTCTGTCAACGTGTGTATAAA	1	10	11	14
1567	TAGGTGGACG	TGATTTCTGTGAACGTGTGTATAAA	1	10	11	14
1568	GTAGGAATGC	TGATTTCTGTTTACGTGTGTATAAA	1	11	12	14
1569	GCGGATCTGG	TGATTTCTGTTCACGTGTGTATAAA	1	11	12	14
1570	GGTACCTGAC	TGATTTCTGTTGACGTGTGTATAAA	1	11	12	14
1571	TCCTTGTGCC	TGATTTCTGTTATCGTGTGTATAAA	1	12	13	14
1572	CGTTTTAGAA	TGATTTCTGTTACCGTGTGTATAAA	1	12	13	14
1573	CTCCACGGCG	TGATTTCTGTTAGCGTGTGTATAAA	1	12	13	14
1574	GCATACAAAA	TGATTTCTGTTAAAGTGTGTATAAA	1	13	14	14
1575	ACGGGTCCGC	TGATTTCTGTTAATGTGTGTATAAA	1	13	14	14
1576	CGTGAAGAAC	TGATTTCTGTTAAGGTGTGTATAAA	1	13	14	14
1577	CAAGACGCGA	TGATTTCTGTTAACATGTGTATAAA	1	14	15	14
1578	GAGGCCGACG	TGATTTCTGTTAACTTGTGTATAAA	1	14	15	14
1579	TATATAGAGA	TGATTTCTGTTAACCTGTGTATAAA	1	14	15	14
1580	ATCCCTCCAG	TGATTTCTGTTAACGAGTGTATAAA	1	15	16	14
1581	TCATATCGAG	TGATTTCTGTTAACGCGTGTATAAA	1	15	16	14
1582	ACGCAATCTC	TGATTTCTGTTAACGGGTGTATAAA	1	15	16	14
1583	TAGTAGCTAT	TGATTTCTGTTAACGTATGTATAAA	1	16	17	14
1584	CCGGAATGAT	TGATTTCTGTTAACGTTTGTATAAA	1	16	17	14
1585	CAGTTGCAAG	TGATTTCTGTTAACGTCTGTATAAA	1	16	17	14
1586	GGATACGGCG	TGATTTCTGTTAACGTGAGTATAAA	1	17	18	14
1587	CCAGATTGAC	TGATTTCTGTTAACGTGCGTATAAA	1	17	18	14
1588	TAGATGCACT	TGATTTCTGTTAACGTGGGTATAAA	1	17	18	14
1589	ATACTGCCAA	TGATTTCTGTTAACGTGTATATAAA	1	18	19	14
1590	TGGCTCGAGC	TGATTTCTGTTAACGTGTTTATAAA	1	18	19	14
1591	AAGAGTCCAA	TGATTTCTGTTAACGTGTCTATAAA	1	18	19	14
1592	GAACCTTCAA	TGATTTCTGTTAACGTGTGAATAAA	1	19	20	14
1593	ACAGAGCGGA	TGATTTCTGTTAACGTGTGCATAAA	1	19	20	14
1594	GTTCCATCGG	TGATTTCTGTTAACGTGTGGATAAA	1	19	20	14
1595	GAACGATTGA	TGATTTCTGTTAACGTGTGTTTAAA	1	20	21	14
1596	TAAACGGCTG	TGATTTCTGTTAACGTGTGTCTAAA	1	20	21	14
1597	TCTGGTTCCC	TGATTTCTGTTAACGTGTGTGTAAA	1	20	21	14
1598	ATCCGATGGG	TGATTTCTGTTAACGTGTGTAAAAA	1	21	22	14
1599	CAGCTCCAAT	TGATTTCTGTTAACGTGTGTACAAA	1	21	22	14
1600	CTTTCGGATG	TGATTTCTGTTAACGTGTGTAGAAA	1	21	22	14
1601	CCACCGACGT	TGATTTCTGTTAACGTGTGTATTAA	1	22	23	14
1602	TATGAACCAC	TGATTTCTGTTAACGTGTGTATCAA	1	22	23	14
1603	CTGGCCTAAC	TGATTTCTGTTAACGTGTGTATGAA	1	22	23	14
1604	TGAACCTTCT	TGATTTCTGTTAACGTGTGTATATA	1	23	24	14
1605	GGAACCGCAA	TGATTTCTGTTAACGTGTGTATACA	1	23	24	14
1606	TGCGATCATA	TGATTTCTGTTAACGTGTGTATAGA	1	23	24	14
1607	ACGTAACAGG	TGATTTCTGTTAACGTGTGTATAAT	1	24	25	14
1608	GAATTTTCAT	TGATTTCTGTTAACGTGTGTATAAC	1	24	25	14
1609	GCGTCCCATC	TGATTTCTGTTAACGTGTGTATAAG	1	24	25	14
1610	ACCTCAGCGT	CTATTTCTGTTAACGTGTGTATAAA	2	0	2	14
1611	CAAGGATCAA	GAATTTCTGTTAACGTGTGTATAAA	2	0	2	14
1612	GGGCAGTCAA	ACATTTCTGTTAACGTGTGTATAAA	2	0	2	14
1613	GTGTTCGTCG	CCATTTCTGTTAACGTGTGTATAAA	2	0	2	14
1614	CCGATCGCTT	CTATTTCTGTTAACGTGTGTATAAA	2	0	2	14
1615	CTGAAGTTCC	ATATTTCTGTTAACGTGTGTATAAA	2	0	2	14
1616	GTAGGTAGAC	CTCTTTCTGTTAACGTGTGTATAAA	3	0	3	14
1617	AACTTAGGGA	CAGTTTCTGTTAACGTGTGTATAAA	3	0	3	14
1618	ATACCTAACT	CACTTTCTGTTAACGTGTGTATAAA	3	0	3	14
1619	AAGACCCGAG	CCGTTTCTGTTAACGTGTGTATAAA	3	0	3	14
1620	CAGTTCAGAA	CCCTTTCTGTTAACGTGTGTATAAA	3	0	3	14
1621	AATTCGCCAC	GTTTTTCTGTTAACGTGTGTATAAA	3	0	3	14
1622	TCTAACCCGG	ATTCTTCTGTTAACGTGTGTATAAA	4	0	4	14
1623	TGCGGACCTC	ACGGTTCTGTTAACGTGTGTATAAA	4	0	4	14
1624	CGAATGACAC	GCCATTCTGTTAACGTGTGTATAAA	4	0	4	14
1625	GTTAAATACC	CTCCTTCTGTTAACGTGTGTATAAA	4	0	4	14
1626	TCTCTCGATA	AAGGTTCTGTTAACGTGTGTATAAA	4	0	4	14
1627	GTTCCTATAT	AAGCTTCTGTTAACGTGTGTATAAA	4	0	4	14
1628	TCATAACCGG	CAGGATCTGTTAACGTGTGTATAAA	5	0	5	14
1629	TGCACAAGTG	ATCGGTCTGTTAACGTGTGTATAAA	5	0	5	14
1630	GTGAGTCGGG	CCTCGTCTGTTAACGTGTGTATAAA	5	0	5	14
1631	TAGATTGGGC	CTTGCTCTGTTAACGTGTGTATAAA	5	0	5	14
1632	AGCTCGTAGG	ACGGGTCTGTTAACGTGTGTATAAA	5	0	5	14
1633	TTACAGTGGT	CCTCATCTGTTAACGTGTGTATAAA	5	0	5	14
1634	GCTGTCTCGG	ATCCGCCTGTTAACGTGTGTATAAA	6	0	6	14
1635	CCCGAGGAGT	CCGCCGCTGTTAACGTGTGTATAAA	6	0	6	14
1636	GAACACGTAC	CCCCCGCTGTTAACGTGTGTATAAA	6	0	6	14
1637	TGAGGCGAGG	CAGCCCCTGTTAACGTGTGTATAAA	6	0	6	14
1638	CTAGCTCTAG	ACTCAACTGTTAACGTGTGTATAAA	6	0	6	14
1639	CAAAGCTTGA	ATCCGGCTGTTAACGTGTGTATAAA	6	0	6	14
1640	AACCCTGACA	ACGGACATGTTAACGTGTGTATAAA	7	0	7	14
1641	TTTATGCCCC	ACCACAGTGTTAACGTGTGTATAAA	7	0	7	14
1642	AGTCTAACGC	GCCGCGGTGTTAACGTGTGTATAAA	7	0	7	14
1643	TTATGAGAGT	ACCAAGATGTTAACGTGTGTATAAA	7	0	7	14
1644	TAAAACTTCA	CTCCGAATGTTAACGTGTGTATAAA	7	0	7	14
1645	GAAAAGCAGC	ATCCGAGTGTTAACGTGTGTATAAA	7	0	7	14
1646	CATCTTCTAA	GCCAGAGGGTTAACGTGTGTATAAA	8	0	8	14
1647	AACTAGGGAG	GCCGCAAAGTTAACGTGTGTATAAA	8	0	8	14
1648	TGGAACCCAT	CAGGCAAAGTTAACGTGTGTATAAA	8	0	8	14
1649	CGACGAATCG	CCTCGGGGGTTAACGTGTGTATAAA	8	0	8	14
1650	ACAGTCCAAT	CCGCGAAAGTTAACGTGTGTATAAA	8	0	8	14
1651	ATCGACAGCG	CAGGAGAAGTTAACGTGTGTATAAA	8	0	8	14
1652	AACCAACGAG	CCATGTGCTGAGGTTTCTGGATAAA	0	0	0	15
1653	TGGCAGAACG	ACATGTGCTGAGGTTTCTGGATAAA	1	0	1	15
1654	CGACACCGGC	TCATGTGCTGAGGTTTCTGGATAAA	1	0	1	15
1655	GGAAACAGCC	GCATGTGCTGAGGTTTCTGGATAAA	1	0	1	15
1656	TCGCTTATAT	CAATGTGCTGAGGTTTCTGGATAAA	1	1	2	15
1657	CAGGGAGCGA	CTATGTGCTGAGGTTTCTGGATAAA	1	1	2	15
1658	GCAATCCAAT	CGATGTGCTGAGGTTTCTGGATAAA	1	1	2	15
1659	TTAATGTGGG	CCTTGTGCTGAGGTTTCTGGATAAA	1	2	3	15
1660	TAAGTTAAGA	CCCTGTGCTGAGGTTTCTGGATAAA	1	2	3	15
1661	TGCGAAGCCG	CCGTGTGCTGAGGTTTCTGGATAAA	1	2	3	15
1662	AGATTAACCA	CCAAGTGCTGAGGTTTCTGGATAAA	1	3	4	15
1663	GCCTCGACTG	CCACGTGCTGAGGTTTCTGGATAAA	1	3	4	15
1664	TTTAGGCTTT	CCAGGTGCTGAGGTTTCTGGATAAA	1	3	4	15
1665	TATGTCAGTG	CCATATGCTGAGGTTTCTGGATAAA	1	4	5	15
1666	TTGGTTCTGC	CCATTTGCTGAGGTTTCTGGATAAA	1	4	5	15
1667	GCAAAAGTTA	CCATCTGCTGAGGTTTCTGGATAAA	1	4	5	15
1668	CCCCACCTGG	CCATGAGCTGAGGTTTCTGGATAAA	1	5	6	15
1669	GAAGCGCGGC	CCATGCGCTGAGGTTTCTGGATAAA	1	5	6	15
1670	ACATGTACGG	CCATGGGCTGAGGTTTCTGGATAAA	1	5	6	15
1671	CACGTACTCG	CCATGTACTGAGGTTTCTGGATAAA	1	6	7	15
1672	TGTGAACCCA	CCATGTTCTGAGGTTTCTGGATAAA	1	6	7	15
1673	ATTAAGCGTA	CCATGTCCTGAGGTTTCTGGATAAA	1	6	7	15
1674	TATATCGCGA	CCATGTGATGAGGTTTCTGGATAAA	1	7	8	15
1675	GATATCGAAA	CCATGTGTTGAGGTTTCTGGATAAA	1	7	8	15
1676	TTGAGGACCG	CCATGTGGTGAGGTTTCTGGATAAA	1	7	8	15
1677	ATACATGCAA	CCATGTGCAGAGGTTTCTGGATAAA	1	8	9	15
1678	AGGTTATCCA	CCATGTGCCGAGGTTTCTGGATAAA	1	8	9	15
1679	GGTGTTCACG	CCATGTGCGGAGGTTTCTGGATAAA	1	8	9	15
1680	AACACGCACT	CCATGTGCTAAGGTTTCTGGATAAA	1	9	10	15
1681	TAATAACGAG	CCATGTGCTTAGGTTTCTGGATAAA	1	9	10	15
1682	AGTTTTGTTC	CCATGTGCTCAGGTTTCTGGATAAA	1	9	10	15
1683	GTATGTCTTA	CCATGTGCTGTGGTTTCTGGATAAA	1	10	11	15
1684	ACCGGGTTCA	CCATGTGCTGCGGTTTCTGGATAAA	1	10	11	15
1685	TCGCCGTATT	CCATGTGCTGGGGTTTCTGGATAAA	1	10	11	15
1686	CCGAAGAGGA	CCATGTGCTGAAGTTTCTGGATAAA	1	11	12	15
1687	GCCGCGCCCG	CCATGTGCTGATGTTTCTGGATAAA	1	11	12	15
1688	TTTCTTGAAA	CCATGTGCTGACGTTTCTGGATAAA	1	11	12	15
1689	ATGATTAATG	CCATGTGCTGAGATTTCTGGATAAA	1	12	13	15
1690	CTTCGACTCT	CCATGTGCTGAGTTTTCTGGATAAA	1	12	13	15
1691	GAACTAGGAA	CCATGTGCTGAGCTTTCTGGATAAA	1	12	13	15
1692	AAGTGACATC	CCATGTGCTGAGGATTCTGGATAAA	1	13	14	15
1693	ATAGGGAAAG	CCATGTGCTGAGGCTTCTGGATAAA	1	13	14	15
1694	TTAACCATCT	CCATGTGCTGAGGGTTCTGGATAAA	1	13	14	15
1695	TCACTGTTCC	CCATGTGCTGAGGTATCTGGATAAA	1	14	15	15
1696	ACGGGCCATG	CCATGTGCTGAGGTCTCTGGATAAA	1	14	15	15
1697	TTCTACTAAC	CCATGTGCTGAGGTGTCTGGATAAA	1	14	15	15
1698	CAGAGCCAGA	CCATGTGCTGAGGTTACTGGATAAA	1	15	16	15
1699	AGATCACGGA	CCATGTGCTGAGGTTCCTGGATAAA	1	15	16	15
1700	TTCCGTTCGA	CCATGTGCTGAGGTTGCTGGATAAA	1	15	16	15
1701	GCATGTTACC	CCATGTGCTGAGGTTTATGGATAAA	1	16	17	15
1702	AAGCGAACTG	CCATGTGCTGAGGTTTTTGGATAAA	1	16	17	15
1703	GTGCGTTTCA	CCATGTGCTGAGGTTTGTGGATAAA	1	16	17	15
1704	TCTGAGCCAA	CCATGTGCTGAGGTTTCAGGATAAA	1	17	18	15
1705	TATCAACTGT	CCATGTGCTGAGGTTTCCGGATAAA	1	17	18	15
1706	TCAGAGTAAA	CCATGTGCTGAGGTTTCGGGATAAA	1	17	18	15
1707	ATTTCTGGCC	CCATGTGCTGAGGTTTCTAGATAAA	1	18	19	15
1708	GTACCGCGAG	CCATGTGCTGAGGTTTCTTGATAAA	1	18	19	15
1709	AGCGGGGTGA	CCATGTGCTGAGGTTTCTCGATAAA	1	18	19	15
1710	GATTATGCCA	CCATGTGCTGAGGTTTCTGAATAAA	1	19	20	15
1711	AATTCGAGTC	CCATGTGCTGAGGTTTCTGTATAAA	1	19	20	15
1712	TGAAGGCCTA	CCATGTGCTGAGGTTTCTGCATAAA	1	19	20	15
1713	CTGTAATCGA	CCATGTGCTGAGGTTTCTGGTTAAA	1	20	21	15
1714	CGGTACTGAG	CCATGTGCTGAGGTTTCTGGCTAAA	1	20	21	15
1715	CGAAGAGTTG	CCATGTGCTGAGGTTTCTGGGTAAA	1	20	21	15
1716	TGCACACCAG	CCATGTGCTGAGGTTTCTGGAAAAA	1	21	22	15
1717	CCAAAGGCAG	CCATGTGCTGAGGTTTCTGGACAAA	1	21	22	15
1718	AGACGGGCAT	CCATGTGCTGAGGTTTCTGGAGAAA	1	21	22	15
1719	GCATGGTCTT	CCATGTGCTGAGGTTTCTGGATTAA	1	22	23	15
1720	TCTGAAGGGT	CCATGTGCTGAGGTTTCTGGATCAA	1	22	23	15
1721	TTCCAACTTT	CCATGTGCTGAGGTTTCTGGATGAA	1	22	23	15
1722	CCATCTCCTG	CCATGTGCTGAGGTTTCTGGATATA	1	23	24	15
1723	ATAATTCTAG	CCATGTGCTGAGGTTTCTGGATACA	1	23	24	15
1724	TGTTTCGAGG	CCATGTGCTGAGGTTTCTGGATAGA	1	23	24	15
1725	CTGGACGTTC	CCATGTGCTGAGGTTTCTGGATAAT	1	24	25	15
1726	TCTGGCGTTA	CCATGTGCTGAGGTTTCTGGATAAC	1	24	25	15
1727	TGCGTCGGAC	CCATGTGCTGAGGTTTCTGGATAAG	1	24	25	15
1728	AATTAGCTCG	TAATGTGCTGAGGTTTCTGGATAAA	2	0	2	15
1729	CTAACTTCGG	GAATGTGCTGAGGTTTCTGGATAAA	2	0	2	15
1730	ATGGCTTGGG	TTATGTGCTGAGGTTTCTGGATAAA	2	0	2	15
1731	CCAATAAGAG	TTATGTGCTGAGGTTTCTGGATAAA	2	0	2	15
1732	CGGAGGTACT	GGATGTGCTGAGGTTTCTGGATAAA	2	0	2	15
1733	GTGGTGCCGG	ATATGTGCTGAGGTTTCTGGATAAA	2	0	2	15
1734	CGGACTGCCC	AGTTGTGCTGAGGTTTCTGGATAAA	3	0	3	15
1735	CATGCTAACT	GAGTGTGCTGAGGTTTCTGGATAAA	3	0	3	15
1736	TGTTCCCGAG	GATTGTGCTGAGGTTTCTGGATAAA	3	0	3	15
1737	CAGCAAAGCG	TTCTGTGCTGAGGTTTCTGGATAAA	3	0	3	15
1738	AATTCTTTAT	ATGTGTGCTGAGGTTTCTGGATAAA	3	0	3	15
1739	AGACGAGGAA	TATTGTGCTGAGGTTTCTGGATAAA	3	0	3	15
1740	GGTCCTGGAG	ATTAGTGCTGAGGTTTCTGGATAAA	4	0	4	15
1741	AGCGCAGGAT	ATCGGTGCTGAGGTTTCTGGATAAA	4	0	4	15
1742	TCCGGCGGAT	AGGCGTGCTGAGGTTTCTGGATAAA	4	0	4	15
1743	AAGGCGGGGG	TAGAGTGCTGAGGTTTCTGGATAAA	4	0	4	15
1744	CTGGTCAGTA	TGGGGTGCTGAGGTTTCTGGATAAA	4	0	4	15
1745	CCCCAAAGAG	TACCGTGCTGAGGTTTCTGGATAAA	4	0	4	15
1746	TTATGGAACA	AAGAATGCTGAGGTTTCTGGATAAA	5	0	5	15
1747	ATATACTACC	GTTCTTGCTGAGGTTTCTGGATAAA	5	0	5	15
1748	CGAATGACGG	TGCGCTGCTGAGGTTTCTGGATAAA	5	0	5	15
1749	GGGTGCAGCC	GGGACTGCTGAGGTTTCTGGATAAA	5	0	5	15
1750	TGCTGTGCAT	TTGCCTGCTGAGGTTTCTGGATAAA	5	0	5	15
1751	TTTAGGCAAC	TTCGCTGCTGAGGTTTCTGGATAAA	5	0	5	15
1752	CTTCGTCAGG	ATTCCGGCTGAGGTTTCTGGATAAA	6	0	6	15
1753	GCTGACGAGG	GAGAACGCTGAGGTTTCTGGATAAA	6	0	6	15
1754	GCCGGTAGTT	AACCCCGCTGAGGTTTCTGGATAAA	6	0	6	15
1755	TAATTTGAGT	TTTACCGCTGAGGTTTCTGGATAAA	6	0	6	15
1756	GTTTGAGTGG	GGTAAAGCTGAGGTTTCTGGATAAA	6	0	6	15
1757	GCAAGGGTCC	GTGGCAGCTGAGGTTTCTGGATAAA	6	0	6	15
1758	TGCCAGGGAG	AGTAACCCTGAGGTTTCTGGATAAA	7	0	7	15
1759	CCATACCCTC	TTTCACACTGAGGTTTCTGGATAAA	7	0	7	15
1760	GCGAGCAACC	TTGGACTCTGAGGTTTCTGGATAAA	7	0	7	15
1761	AGCGTGTGTT	GTTCACCCTGAGGTTTCTGGATAAA	7	0	7	15
1762	TCAACCGAAA	GTCGACACTGAGGTTTCTGGATAAA	7	0	7	15
1763	GTTCGGTATT	TAGAACCCTGAGGTTTCTGGATAAA	7	0	7	15
1764	CAAGGAGGCG	GTTCCCATTGAGGTTTCTGGATAAA	8	0	8	15
1765	AGCCCGGACC	GGTCCCATTGAGGTTTCTGGATAAA	8	0	8	15
1766	GCCTGCAATA	TGCCCCCATGAGGTTTCTGGATAAA	8	0	8	15
1767	TGTCTTACTA	TGGACACATGAGGTTTCTGGATAAA	8	0	8	15
1768	ACACGGCTCC	GGCCCCCATGAGGTTTCTGGATAAA	8	0	8	15
1769	GTTCGCTAGT	TGGCCCTATGAGGTTTCTGGATAAA	8	0	8	15
1770	CCCCTTTTCT	AATTTCCCTAGAGTCATTCAATAAA	0	0	0	16
1771	AAGAAGCATG	TATTTCCCTAGAGTCATTCAATAAA	1	0	1	16
1772	GGATGGCGGG	CATTTCCCTAGAGTCATTCAATAAA	1	0	1	16
1773	TGCCTGGGGA	GATTTCCCTAGAGTCATTCAATAAA	1	0	1	16
1774	GGCTCCAGGT	ATTTTCCCTAGAGTCATTCAATAAA	1	1	2	16
1775	TCACATACTC	ACTTTCCCTAGAGTCATTCAATAAA	1	1	2	16
1776	GAACGTCATT	AGTTTCCCTAGAGTCATTCAATAAA	1	1	2	16
1777	AAGGTCGGCT	AAATTCCCTAGAGTCATTCAATAAA	1	2	3	16
1778	TTGGTCGCGA	AACTTCCCTAGAGTCATTCAATAAA	1	2	3	16
1779	CGCAACGTAC	AAGTTCCCTAGAGTCATTCAATAAA	1	2	3	16
1780	ACTGAACATG	AATATCCCTAGAGTCATTCAATAAA	1	3	4	16
1781	AAATTTTTAA	AATCTCCCTAGAGTCATTCAATAAA	1	3	4	16
1782	ACAGCTGCTA	AATGTCCCTAGAGTCATTCAATAAA	1	3	4	16
1783	GTGTCCAACG	AATTACCCTAGAGTCATTCAATAAA	1	4	5	16
1784	ACCTTTGATC	AATTCCCCTAGAGTCATTCAATAAA	1	4	5	16
1785	CTTGACGCCG	AATTGCCCTAGAGTCATTCAATAAA	1	4	5	16
1786	GACGGGACCA	AATTTACCTAGAGTCATTCAATAAA	1	5	6	16
1787	CGTGATTAGC	AATTTTCCTAGAGTCATTCAATAAA	1	5	6	16
1788	GGGAGGTGAC	AATTTGCCTAGAGTCATTCAATAAA	1	5	6	16
1789	GAGCCATAGC	AATTTCACTAGAGTCATTCAATAAA	1	6	7	16
1790	TGGCAAGAAT	AATTTCTCTAGAGTCATTCAATAAA	1	6	7	16
1791	AGTAGTTACC	AATTTCGCTAGAGTCATTCAATAAA	1	6	7	16
1792	GGCCAGCGTG	AATTTCCATAGAGTCATTCAATAAA	1	7	8	16
1793	ACTATGCGGG	AATTTCCTTAGAGTCATTCAATAAA	1	7	8	16
1794	TGTGACAATT	AATTTCCGTAGAGTCATTCAATAAA	1	7	8	16
1795	CACGATTCCT	AATTTCCCAAGAGTCATTCAATAAA	1	8	9	16
1796	AGACGTCGAA	AATTTCCCCAGAGTCATTCAATAAA	1	8	9	16
1797	CGTATTGATA	AATTTCCCGAGAGTCATTCAATAAA	1	8	9	16
1798	CTGTAGTACT	AATTTCCCTTGAGTCATTCAATAAA	1	9	10	16
1799	TGGTACGTAG	AATTTCCCTCGAGTCATTCAATAAA	1	9	10	16
1800	ATCGCAACTC	AATTTCCCTGGAGTCATTCAATAAA	1	9	10	16
1801	ACGATCCCGC	AATTTCCCTAAAGTCATTCAATAAA	1	10	11	16
1802	AAGCACCACC	AATTTCCCTATAGTCATTCAATAAA	1	10	11	16
1803	TGGAGGGTCG	AATTTCCCTACAGTCATTCAATAAA	1	10	11	16
1804	TACTGTCCCC	AATTTCCCTAGTGTCATTCAATAAA	1	11	12	16
1805	CTGTGGCTAT	AATTTCCCTAGCGTCATTCAATAAA	1	11	12	16
1806	GCGGTACCCA	AATTTCCCTAGGGTCATTCAATAAA	1	11	12	16
1807	GCTAGGAGCG	AATTTCCCTAGAATCATTCAATAAA	1	12	13	16
1808	ATCCGCTGTG	AATTTCCCTAGATTCATTCAATAAA	1	12	13	16
1809	CCGATACACT	AATTTCCCTAGACTCATTCAATAAA	1	12	13	16
1810	GACCGGTAGT	AATTTCCCTAGAGACATTCAATAAA	1	13	14	16
1811	ATATGGGCCA	AATTTCCCTAGAGCCATTCAATAAA	1	13	14	16
1812	CGGGATGCGG	AATTTCCCTAGAGGCATTCAATAAA	1	13	14	16
1813	TCGACATTTT	AATTTCCCTAGAGTAATTCAATAAA	1	14	15	16
1814	CCGAATATAC	AATTTCCCTAGAGTTATTCAATAAA	1	14	15	16
1815	CAGGAGACTT	AATTTCCCTAGAGTGATTCAATAAA	1	14	15	16
1816	TTTAGCATTG	AATTTCCCTAGAGTCTTTCAATAAA	1	15	16	16
1817	ATTGCAATAC	AATTTCCCTAGAGTCCTTCAATAAA	1	15	16	16
1818	GCACTGACAA	AATTTCCCTAGAGTCGTTCAATAAA	1	15	16	16
1819	TTGTCATCCT	AATTTCCCTAGAGTCAATCAATAAA	1	16	17	16
1820	CGATTCCCCT	AATTTCCCTAGAGTCACTCAATAAA	1	16	17	16
1821	ACCTTTTCGG	AATTTCCCTAGAGTCAGTCAATAAA	1	16	17	16
1822	GGCGACTCCC	AATTTCCCTAGAGTCATACAATAAA	1	17	18	16
1823	CATGTATTCG	AATTTCCCTAGAGTCATCCAATAAA	1	17	18	16
1824	GCGTGTAACC	AATTTCCCTAGAGTCATGCAATAAA	1	17	18	16
1825	ACTCGCTAGG	AATTTCCCTAGAGTCATTAAATAAA	1	18	19	16
1826	CGACATTGTA	AATTTCCCTAGAGTCATTTAATAAA	1	18	19	16
1827	GTTTGACTTT	AATTTCCCTAGAGTCATTGAATAAA	1	18	19	16
1828	AATCGGTGGA	AATTTCCCTAGAGTCATTCTATAAA	1	19	20	16
1829	TCGCATTCTG	AATTTCCCTAGAGTCATTCCATAAA	1	19	20	16
1830	GACCTTCATG	AATTTCCCTAGAGTCATTCGATAAA	1	19	20	16
1831	TTACGTTCTC	AATTTCCCTAGAGTCATTCATTAAA	1	20	21	16
1832	TCGAGACGTC	AATTTCCCTAGAGTCATTCACTAAA	1	20	21	16
1833	CCACGTAGTC	AATTTCCCTAGAGTCATTCAGTAAA	1	20	21	16
1834	TGTCGGTAGC	AATTTCCCTAGAGTCATTCAAAAAA	1	21	22	16
1835	GCGCCCCAGG	AATTTCCCTAGAGTCATTCAACAAA	1	21	22	16
1836	AAGCGGCGGG	AATTTCCCTAGAGTCATTCAAGAAA	1	21	22	16
1837	TGATTGTTCT	AATTTCCCTAGAGTCATTCAATTAA	1	22	23	16
1838	GCAGGATTCG	AATTTCCCTAGAGTCATTCAATCAA	1	22	23	16
1839	TCGCTGAGAA	AATTTCCCTAGAGTCATTCAATGAA	1	22	23	16
1840	GCACGGGACT	AATTTCCCTAGAGTCATTCAATATA	1	23	24	16
1841	GCAAATGTCT	AATTTCCCTAGAGTCATTCAATACA	1	23	24	16
1842	TACCGAGTGC	AATTTCCCTAGAGTCATTCAATAGA	1	23	24	16
1843	AATATATTGC	AATTTCCCTAGAGTCATTCAATAAT	1	24	25	16
1844	TTAGAGTTAG	AATTTCCCTAGAGTCATTCAATAAC	1	24	25	16
1845	CGCCTACGCA	AATTTCCCTAGAGTCATTCAATAAG	1	24	25	16
1846	GTGCCGTTAA	GCTTTCCCTAGAGTCATTCAATAAA	2	0	2	16
1847	GAGTAAAATC	CGTTTCCCTAGAGTCATTCAATAAA	2	0	2	16
1848	GAAAAGGAGG	TCTTTCCCTAGAGTCATTCAATAAA	2	0	2	16
1849	AATTCAACAA	GCTTTCCCTAGAGTCATTCAATAAA	2	0	2	16
1850	TTGACATTGC	TTTTTCCCTAGAGTCATTCAATAAA	2	0	2	16
1851	TAATAACAAC	TTTTTCCCTAGAGTCATTCAATAAA	2	0	2	16
1852	CTCTCGATGA	CGGTTCCCTAGAGTCATTCAATAAA	3	0	3	16
1853	GCATGGGATG	CTCTTCCCTAGAGTCATTCAATAAA	3	0	3	16
1854	CTTTCGCTGG	CCCTTCCCTAGAGTCATTCAATAAA	3	0	3	16
1855	ACAGCTAACA	GCCTTCCCTAGAGTCATTCAATAAA	3	0	3	16
1856	CCCCCGTTGC	GTCTTCCCTAGAGTCATTCAATAAA	3	0	3	16
1857	TGCATCCGAG	CGCTTCCCTAGAGTCATTCAATAAA	3	0	3	16
1858	CGACCTGGCG	TTGGTCCCTAGAGTCATTCAATAAA	4	0	4	16
1859	AATAAATCAA	TGAATCCCTAGAGTCATTCAATAAA	4	0	4	16
1860	CCCGCTCATG	GCCATCCCTAGAGTCATTCAATAAA	4	0	4	16
1861	AACTTCGTTA	TTCATCCCTAGAGTCATTCAATAAA	4	0	4	16
1862	GTATCCCTTC	TGCATCCCTAGAGTCATTCAATAAA	4	0	4	16
1863	TGGGGCTATG	TCCCTCCCTAGAGTCATTCAATAAA	4	0	4	16
1864	GGGCTGCAAT	CGAGACCCTAGAGTCATTCAATAAA	5	0	5	16
1865	TGTAAATTAT	CCGGCCCCTAGAGTCATTCAATAAA	5	0	5	16
1866	CGGTGATAAG	CCGGACCCTAGAGTCATTCAATAAA	5	0	5	16
1867	AACGAGGGTA	TCCGACCCTAGAGTCATTCAATAAA	5	0	5	16
1868	GGTGATAGTC	CTGCGCCCTAGAGTCATTCAATAAA	5	0	5	16
1869	TCCCCAATGG	CCCACCCCTAGAGTCATTCAATAAA	5	0	5	16
1870	GATAGCCACA	TCGGAGCCTAGAGTCATTCAATAAA	6	0	6	16
1871	AATCAACCGC	CGCCGGCCTAGAGTCATTCAATAAA	6	0	6	16
1872	TTGCAGGCAC	CGGCAGCCTAGAGTCATTCAATAAA	6	0	6	16
1873	AAAGCTCTGA	GGGCATCCTAGAGTCATTCAATAAA	6	0	6	16
1874	TCCGCTCGCT	CGGGATCCTAGAGTCATTCAATAAA	6	0	6	16
1875	AGTACTTAGT	TGGAGACCTAGAGTCATTCAATAAA	6	0	6	16
1876	TTACGTAATC	TCCAGGGCTAGAGTCATTCAATAAA	7	0	7	16
1877	TCCTATTGGT	CGCGCAGCTAGAGTCATTCAATAAA	7	0	7	16
1878	TAAACGTACA	TCCGAGACTAGAGTCATTCAATAAA	7	0	7	16
1879	ACCTGCGTCC	GCCCCGTCTAGAGTCATTCAATAAA	7	0	7	16
1880	CACAAGATAA	CTGAAGGCTAGAGTCATTCAATAAA	7	0	7	16
1881	ATCTGCTTGA	GGCCAAACTAGAGTCATTCAATAAA	7	0	7	16
1882	CTTGCGTCAC	CTCGAGTATAGAGTCATTCAATAAA	8	0	8	16
1883	CAATATATAC	TCAAGGATTAGAGTCATTCAATAAA	8	0	8	16
1884	TGAAAGGGAC	TTGGAGTATAGAGTCATTCAATAAA	8	0	8	16
1885	TAGTCCAGTC	GTCCATTATAGAGTCATTCAATAAA	8	0	8	16
1886	ATGTATGTCG	TGGGCTGTTAGAGTCATTCAATAAA	8	0	8	16
1887	AAATATCACC	CGGCGAAATAGAGTCATTCAATAAA	8	0	8	16
1888	GGGTCCCCGG	TTTGCCTCCATCAAGATGTCATAAA	0	0	0	17
1889	GGAGTGCCAC	ATTGCCTCCATCAAGATGTCATAAA	1	0	1	17
1890	AGAGAACTGA	CTTGCCTCCATCAAGATGTCATAAA	1	0	1	17
1891	GGTGCAAAGG	GTTGCCTCCATCAAGATGTCATAAA	1	0	1	17
1892	ACGTGACTTT	TATGCCTCCATCAAGATGTCATAAA	1	1	2	17
1893	TTAACTATAC	TCTGCCTCCATCAAGATGTCATAAA	1	1	2	17
1894	TGACCTGGCA	TGTGCCTCCATCAAGATGTCATAAA	1	1	2	17
1895	AATGCTACTA	TTAGCCTCCATCAAGATGTCATAAA	1	2	3	17
1896	AGGCTACGCC	TTCGCCTCCATCAAGATGTCATAAA	1	2	3	17
1897	TCAGTGGCGT	TTGGCCTCCATCAAGATGTCATAAA	1	2	3	17
1898	AGATACTCCA	TTTACCTCCATCAAGATGTCATAAA	1	3	4	17
1899	TGGTATTTAT	TTTTCCTCCATCAAGATGTCATAAA	1	3	4	17
1900	GTTATGACGA	TTTCCCTCCATCAAGATGTCATAAA	1	3	4	17
1901	TAGACTGTAG	TTTGACTCCATCAAGATGTCATAAA	1	4	5	17
1902	TATGCACCCC	TTTGTCTCCATCAAGATGTCATAAA	1	4	5	17
1903	GGCCACCAGT	TTTGGCTCCATCAAGATGTCATAAA	1	4	5	17
1904	GCTCATACCA	TTTGCATCCATCAAGATGTCATAAA	1	5	6	17
1905	GTAGTTTGTG	TTTGCTTCCATCAAGATGTCATAAA	1	5	6	17
1906	CAGGTAGCTT	TTTGCGTCCATCAAGATGTCATAAA	1	5	6	17
1907	TAGCCATGAC	TTTGCCACCATCAAGATGTCATAAA	1	6	7	17
1908	AGGTCCTGAA	TTTGCCCCCATCAAGATGTCATAAA	1	6	7	17
1909	TACCCCCACA	TTTGCCGCCATCAAGATGTCATAAA	1	6	7	17
1910	GGAACCTATT	TTTGCCTACATCAAGATGTCATAAA	1	7	8	17
1911	CAGACCGAGG	TTTGCCTTCATCAAGATGTCATAAA	1	7	8	17
1912	ACGGTGCGAC	TTTGCCTGCATCAAGATGTCATAAA	1	7	8	17
1913	TAAGGTGCAA	TTTGCCTCAATCAAGATGTCATAAA	1	8	9	17
1914	GTAAGAAGCT	TTTGCCTCTATCAAGATGTCATAAA	1	8	9	17
1915	TGCGGCGCCG	TTTGCCTCGATCAAGATGTCATAAA	1	8	9	17
1916	ACTTATGTTT	TTTGCCTCCTTCAAGATGTCATAAA	1	9	10	17
1917	ATTAGCGACG	TTTGCCTCCCTCAAGATGTCATAAA	1	9	10	17
1918	TATTTTAGGC	TTTGCCTCCGTCAAGATGTCATAAA	1	9	10	17
1919	GATCACAGAG	TTTGCCTCCAACAAGATGTCATAAA	1	10	11	17
1920	AGAGATTTCG	TTTGCCTCCACCAAGATGTCATAAA	1	10	11	17
1921	CCCAGGTTAA	TTTGCCTCCAGCAAGATGTCATAAA	1	10	11	17
1922	GCGAGCAGAT	TTTGCCTCCATAAAGATGTCATAAA	1	11	12	17
1923	GGGAAACTCT	TTTGCCTCCATTAAGATGTCATAAA	1	11	12	17
1924	CAAGCCGAGC	TTTGCCTCCATGAAGATGTCATAAA	1	11	12	17
1925	ATGGGACTCC	TTTGCCTCCATCTAGATGTCATAAA	1	12	13	17
1926	TCAGCGTGAT	TTTGCCTCCATCCAGATGTCATAAA	1	12	13	17
1927	CATACTTTTA	TTTGCCTCCATCGAGATGTCATAAA	1	12	13	17
1928	CTTCCGATTG	TTTGCCTCCATCATGATGTCATAAA	1	13	14	17
1929	TGTTCATTTG	TTTGCCTCCATCACGATGTCATAAA	1	13	14	17
1930	CATTCCTCAA	TTTGCCTCCATCAGGATGTCATAAA	1	13	14	17
1931	ACGGACCCGC	TTTGCCTCCATCAAAATGTCATAAA	1	14	15	17
1932	CGTGGTGCCG	TTTGCCTCCATCAATATGTCATAAA	1	14	15	17
1933	TCCTGTGGGC	TTTGCCTCCATCAACATGTCATAAA	1	14	15	17
1934	GAGTTCGAGA	TTTGCCTCCATCAAGTTGTCATAAA	1	15	16	17
1935	ACCCGTTTGC	TTTGCCTCCATCAAGCTGTCATAAA	1	15	16	17
1936	GACTGCCGAC	TTTGCCTCCATCAAGGTGTCATAAA	1	15	16	17
1937	GCTGGTCGGC	TTTGCCTCCATCAAGAAGTCATAAA	1	16	17	17
1938	GATTTTTGTC	TTTGCCTCCATCAAGACGTCATAAA	1	16	17	17
1939	ATGGATATCA	TTTGCCTCCATCAAGAGGTCATAAA	1	16	17	17
1940	ACAGCCGCCC	TTTGCCTCCATCAAGATATCATAAA	1	17	18	17
1941	TTAACTAGCC	TTTGCCTCCATCAAGATTTCATAAA	1	17	18	17
1942	CAAAATCCGA	TTTGCCTCCATCAAGATCTCATAAA	1	17	18	17
1943	GTCCTATGCT	TTTGCCTCCATCAAGATGACATAAA	1	18	19	17
1944	GAAATCGTCT	TTTGCCTCCATCAAGATGCCATAAA	1	18	19	17
1945	TCGAGGGGTA	TTTGCCTCCATCAAGATGGCATAAA	1	18	19	17
1946	TGCCCACGAT	TTTGCCTCCATCAAGATGTAATAAA	1	19	20	17
1947	TAGGTTGTGT	TTTGCCTCCATCAAGATGTTATAAA	1	19	20	17
1948	AGTAAAACCG	TTTGCCTCCATCAAGATGTGATAAA	1	19	20	17
1949	GCGCCCTAAA	TTTGCCTCCATCAAGATGTCTTAAA	1	20	21	17
1950	CCCCGGCCTA	TTTGCCTCCATCAAGATGTCCTAAA	1	20	21	17
1951	AGCCGAGGGG	TTTGCCTCCATCAAGATGTCGTAAA	1	20	21	17
1952	CTGAATGCGT	TTTGCCTCCATCAAGATGTCAAAAA	1	21	22	17
1953	AGCTCGGTGA	TTTGCCTCCATCAAGATGTCACAAA	1	21	22	17
1954	GCCGGATTCC	TTTGCCTCCATCAAGATGTCAGAAA	1	21	22	17
1955	GATGAGTATG	TTTGCCTCCATCAAGATGTCATTAA	1	22	23	17
1956	GAGGACCGTA	TTTGCCTCCATCAAGATGTCATCAA	1	22	23	17
1957	TTTAGGTGCG	TTTGCCTCCATCAAGATGTCATGAA	1	22	23	17
1958	GAAATTAGGC	TTTGCCTCCATCAAGATGTCATATA	1	23	24	17
1959	TGTCATCAAG	TTTGCCTCCATCAAGATGTCATACA	1	23	24	17
1960	TTGCGCCTTC	TTTGCCTCCATCAAGATGTCATAGA	1	23	24	17
1961	TTGAATTCGA	TTTGCCTCCATCAAGATGTCATAAT	1	24	25	17
1962	AACCACTCCG	TTTGCCTCCATCAAGATGTCATAAC	1	24	25	17
1963	ATGACACCTG	TTTGCCTCCATCAAGATGTCATAAG	1	24	25	17
1964	ATGGAATGCG	AATGCCTCCATCAAGATGTCATAAA	2	0	2	17
1965	ACAGAGAGAA	AGTGCCTCCATCAAGATGTCATAAA	2	0	2	17
1966	TAATTTCCAA	CGTGCCTCCATCAAGATGTCATAAA	2	0	2	17
1967	AAATTGAGAG	ACTGCCTCCATCAAGATGTCATAAA	2	0	2	17
1968	CAGAATGTTG	AGTGCCTCCATCAAGATGTCATAAA	2	0	2	17
1969	GTAGTACACG	AGTGCCTCCATCAAGATGTCATAAA	2	0	2	17
1970	GGCCGTCGAT	CCGGCCTCCATCAAGATGTCATAAA	3	0	3	17
1971	CCTTTCGTAA	ACAGCCTCCATCAAGATGTCATAAA	3	0	3	17
1972	CGTTCGGTTA	GACGCCTCCATCAAGATGTCATAAA	3	0	3	17
1973	GTTCTCAGAA	AAAGCCTCCATCAAGATGTCATAAA	3	0	3	17
1974	ATGTCGTCAC	GCCGCCTCCATCAAGATGTCATAAA	3	0	3	17
1975	GGGCGAGCTG	CGAGCCTCCATCAAGATGTCATAAA	3	0	3	17
1976	CGGCCCGCAA	GCCACCTCCATCAAGATGTCATAAA	4	0	4	17
1977	AGCATACCAC	AACTCCTCCATCAAGATGTCATAAA	4	0	4	17
1978	TTTGATATGC	AAAACCTCCATCAAGATGTCATAAA	4	0	4	17
1979	CGGGTCTAGG	CACCCCTCCATCAAGATGTCATAAA	4	0	4	17
1980	CCTGACTAAC	AGAACCTCCATCAAGATGTCATAAA	4	0	4	17
1981	TTCTTGCTCT	CACCCCTCCATCAAGATGTCATAAA	4	0	4	17
1982	GGCCCTCCAC	CCCAGCTCCATCAAGATGTCATAAA	5	0	5	17
1983	TGAGATTATA	CCGTTCTCCATCAAGATGTCATAAA	5	0	5	17
1984	GACAACGTAC	CCGAACTCCATCAAGATGTCATAAA	5	0	5	17
1985	TTTCTTGTAG	ACCAACTCCATCAAGATGTCATAAA	5	0	5	17
1986	ACTCGGTCGG	GGAATCTCCATCAAGATGTCATAAA	5	0	5	17
1987	AAGACCTCGA	GAGAACTCCATCAAGATGTCATAAA	5	0	5	17
1988	CATAACAGAG	AAACTGTCCATCAAGATGTCATAAA	6	0	6	17
1989	TGAAGGGTGG	GCCCGGTCCATCAAGATGTCATAAA	6	0	6	17
1990	CGGCAGTGGT	AACCAATCCATCAAGATGTCATAAA	6	0	6	17
1991	TAAACTAATT	ACGTTATCCATCAAGATGTCATAAA	6	0	6	17
1992	GTTCACTATT	GAGAAGTCCATCAAGATGTCATAAA	6	0	6	17
1993	CACCGTAAGT	GCACGGTCCATCAAGATGTCATAAA	6	0	6	17
1994	GTTAATTCCA	AAGTAGACCATCAAGATGTCATAAA	7	0	7	17
1995	TGCCATATAA	CACCAAACCATCAAGATGTCATAAA	7	0	7	17
1996	CCGTTCTCGT	CGGATAACCATCAAGATGTCATAAA	7	0	7	17
1997	TCACATATCC	GCGAAAGCCATCAAGATGTCATAAA	7	0	7	17
1998	CCCCCGACAT	GGCAAGACCATCAAGATGTCATAAA	7	0	7	17
[truncated: 10,473 more rows]
