# Supplementary material for: Evolution-guided protein design of IscB for persistent epigenome editing in vivo
Source: Nat Biotechnol. 2025 May 7;44(5):759–70. doi: 10.1038/s41587-025-02655-3 (PMC13180657; doi:10.1038/s41587-025-02655-3)
Supplement: Supplementary file 6 — Summary of all the tested REC loop swappings, related to Fig. 2. Unnamed ortholog IDs follow the convention of genome_accession && contig_accession && start_end_strand, where start, end and strand are the start coordinate, end coordinate and DNA strand that the protein occurs on in the contig. [file 41587_2025_2655_MOESM6_ESM.xlsx]

## Sheet: swap sequences
	Amiao acid	DNA_seq	Ortholog	Swapped position
swap1	DVDRYLK	GATGTGGACAGATACCTGAAG	IMG_3300011118&&0114922_10016519&&792_2730_1	224....233 “KFNQKDWPG"
swap2	RINEFLR	CGGATCAACGAGTTCCTGAGA	IMG_3300025850&&a0210050_1044619&&1_1498_1	224....233 “KFNQKDWPG"
swap3	KTDEHIR	AAGACCGACGAGCACATCAGA	GCA_001798625.1&&MGSV01000185&&15750_16936_1	224....233 “KFNQKDWPG"
swap4	PAKLENGKR	CCTGCCAAGCTGGAAAACGGCAAGAGA	SupCas9	171…172 “KV"
swap5	KYIDKDTGEI	AAGTACATCGATAAGGACACCGGCGAGATC	IMG_3300025311&&0209343_10010378&&4414_6391_1	171…172 “KV"
swap6	KVED	AAGGTGGAAGAC	IMG_3300025326&&0209342_10134999&&0_1974_1	171…172 “KV"
swap7	AWDG	GCCTGGGACGGC	GCA_003820085.1&&RPPN01000275&&1622_3775_1	171…172 “KV"
swap8	KIKG	AAGATCAAGGGC	GCA_002496215.1&&DAIT01000057&&10635_13539_1	171…172 “KV"
swap9	KNIRVEDFTSRQPLTAQ	AAGAACATCCGGGTGGAGGACTTCACCAGCAGACAGCCTCTGACAGCCCAG	GCA_001782795.1&&MFPQ01000101&&317_3425_1	193…200 “RFLPLESE"
swap10	RNIRIRIPGAASGVPLNEQ	AGAAACATCCGGATCAGAATCCCCGGCGCCGCCAGCGGCGTGCCTCTGAACGAGCAG	IMG_3300005532&&0070739_10001841&&2490_5820_1	193…200 “RFLPLESE"
swap11	KNIRLHGPGGEIVGLHPD	AAGAACATCAGACTGCACGGCCCTGGCGGAGAGATCGTGGGCCTGCACCCCGAC	EMBL_ERZ1292636&&contig_14283&&1245_3420_-1	193…200 “RFLPLESE"
swap12	ANLRVHRAANPRLTRQLNKT	GCCAACCTGAGAGTGCACCGGGCCGCTAATCCTAGACTGACAAGACAGCTGAACAAGACC	IMG_3300012204&&0137374_10000084&&16219_19081_1	193…200 “RFLPLESE"
swap13	GNVRVCTEVRGKTRPLNDQ	GGCAACGTGAGAGTGTGCACCGAGGTGCGGGGCAAGACAAGACCTCTGAACGACCAG	IMG_3300035696&&a0374055_0138448&&353_3260_1	193…200 “RFLPLESE"
swap14	GNLRVPKWTGAREFRSLSNE	GGCAACCTGAGAGTGCCTAAGTGGACCGGCGCCCGGGAATTCAGATCTCTGAGCAACGAG	GCA_016190245.1&&JACPQY010000085&&115650_118491_-1	193…200 “RFLPLESE"
swap15	ENIRARPDERLRRLERLEER	GAGAACATCAGAGCCAGACCTGACGAGCGCCTGAGAAGACTGGAACGGCTGGAAGAGCGG	GCA_016212985.1&&JACRCF010000018&&405_3279_-1	193…200 “RFLPLESE"
swap16	GNLRIRERDGRDRPISDE	GGCAACCTGAGAATCCGGGAACGGGACGGCAGAGATAGACCTATCAGCGACGAG	GCA_001797825.1&&MGQM01000057&&864_3798_1	193…200 “RFLPLESE"
swap17	GNIRVAGERGKERPLTDA	GGCAACATCAGAGTGGCCGGAGAGCGGGGCAAGGAAAGACCTCTGACCGACGCC	IMG_3300037465&&a0394876_0187484&&0_2493_1	193…200 “RFLPLESE"
swap18	FAWLTDIIRRRESPAQLWQALESWID	TTCGCCTGGCTGACCGATATCATCAGACGGAGAGAGAGCCCTGCTCAGCTGTGGCAGGCCCTGGAATCTTGGATCGAC	IMG_3300041955&&a0455671_0000177&&49966_52930_1	193…200 “RFLPLESE"
swap19	FLWLQPIFRESNEPERFRKSVDHWVR	TTTCTGTGGCTGCAGCCTATCTTCCGGGAAAGCAACGAGCCCGAGAGATTCAGAAAGTCTGTGGACCACTGGGTGAGA	GCA_014451015.1&&JACRUV010000934&&16522_19330_1	193…200 “RFLPLESE"
swap20	YEWLKPVFGEALAGLEQAEAAKAKSKMCAELDHWCS	TACGAGTGGCTGAAGCCTGTGTTCGGCGAGGCCCTGGCCGGCCTGGAACAGGCCGAAGCTGCTAAGGCCAAAAGCAAGATGTGCGCCGAGCTGGACCACTGGTGTTCT	IMG_3300033886&&Ga0308413_017040&&460_2623_1	193…200 “RFLPLESE"
swap21	YVWLKPIFDRSEQPATLRRSVDHWIA	TACGTGTGGCTGAAGCCCATCTTCGATAGATCTGAGCAGCCTGCCACCCTGCGGAGAAGCGTGGACCACTGGATCGCC	GCA_003561895.1&&PWXP01000023&&67_2974_1	193…200 “RFLPLESE"
swap22	FAWLKPIFDVSADPVRLRRSVNHWIG	TTCGCCTGGCTGAAGCCCATCTTCGACGTGTCTGCCGATCCTGTGCGGCTGAGAAGAAGCGTGAACCACTGGATCGGC	IMG_3300048559&&a0496013_0002421&&278_3116_-1	193…200 “RFLPLESE"
swap23	YLIIDIEQVRTDDSLKDKIDAALD	TACCTGATCATCGATATCGAGCAGGTGAGAACCGACGACAGCCTGAAGGACAAGATCGACGCCGCCCTGGAT	IMG_3300017992&&0180435_10002165&&9926_12782_1	193…200 “RFLPLESE"
swap24	LNAVQENLKGEPARMGTIETDIS	CTGAACGCCGTGCAGGAGAACCTGAAGGGCGAACCTGCCAGAATGGGCACCATCGAGACAGACATCAGC	IMG_3300003852&&0031655_10002952&&2734_5563_1	193…200 “RFLPLESE"
swap25	CNLRVREGRRVRPLAPS	TGCAACCTGAGAGTGAGAGAGGGCAGACGGGTGCGGCCCCTGGCCCCTAGC	IMG_3300035643&&a0314860_0012114&&207_3354_1	193…200 “RFLPLESE"
swap26	NNLRLNNNRGESRALTVE	AACAACCTGCGGCTGAACAACAATAGAGGCGAGAGCAGAGCCCTGACCGTGGAA	GCA_012517325.1&&JAAYVF010000048&&100085_103292_-1	193…200 “RFLPLESE"
swap27	NNLRYFDPDAREERPLTSE	AACAACCTGAGATACTTCGACCCCGATGCCAGAGAGGAACGGCCTCTGACCAGCGAG	IMG_3300035696&&a0374055_0331526&&2_2417_1	193…200 “RFLPLESE"
swap28	TNIRIKDPLTRRERPLAYE	ACAAACATCAGAATCAAGGACCCCCTGACCAGACGGGAAAGACCTCTGGCCTACGAG	GCA_019745415.1&&JAIETF010000026&&239419_242548_1	193…200 “RFLPLESE"
swap29	FLWLQPVFGQTADVPRFRKSLQHWID	TTTCTGTGGCTGCAGCCTGTGTTCGGCCAGACCGCCGATGTGCCCAGATTCCGGAAGAGCCTGCAGCACTGGATCGAC	IMG_3300010379&&136449_100035006&&4864_7690_1	193…200 “RFLPLESE"
swap30	KASPKM	AAGGCCTCTCCTAAGATG	GCA_001782795.1&&MFPQ01000101&&317_3425_1	225…232 “KFNQKDWP"
swap31	RAQEAL	AGAGCCCAGGAGGCTCTG	IMG_3300005532&&0070739_10001841&&2490_5820_1	225…232 “KFNQKDWP"
swap32	EVISSAVKKKGSWVRGFPM	GAGGTGATCAGCAGCGCCGTGAAGAAAAAGGGCTCTTGGGTGAGAGGCTTCCCTATG	EMBL_ERZ1292636&&contig_14283&&1245_3420_-1	225…232 “KFNQKDWP"
swap33	GIVKTWLRDKRGKPYLGYAM	GGAATCGTGAAGACCTGGCTGCGGGACAAGAGAGGCAAACCTTACCTGGGCTACGCCATG	IMG_3300012204&&0137374_10000084&&16219_19081_1	225…232 “KFNQKDWP"
swap34	GVVKSWLRDAKGKPYLGYGM	GGAGTGGTGAAAAGCTGGCTGAGAGACGCCAAGGGCAAGCCTTACCTGGGCTACGGCATG	IMG_3300035696&&a0374055_0138448&&353_3260_1	225…232 “KFNQKDWP"
swap35	ESPRRWMKNSKGQWNLDHPM	GAGTCTCCTAGACGGTGGATGAAGAACAGCAAGGGCCAGTGGAACCTGGACCACCCCATG	GCA_016190245.1&&JACPQY010000085&&115650_118491_-1	225…232 “KFNQKDWP"
swap36	KVPKQWMKDARGKTKFGFPM	AAAGTGCCTAAGCAGTGGATGAAGGACGCCAGAGGCAAGACCAAGTTCGGCTTCCCCATG	GCA_016212985.1&&JACRCF010000018&&405_3279_-1	225…232 “KFNQKDWP"
swap37	GVKKAWIRKKKGKEKWKFDFAM	GGCGTGAAGAAGGCCTGGATCAGAAAGAAAAAGGGCAAAGAGAAGTGGAAGTTCGACTTCGCCATG	GCA_001797825.1&&MGQM01000057&&864_3798_1	225…232 “KFNQKDWP"
swap38	GVAEKWFRKKNGKWERGFGM	GGAGTGGCCGAGAAGTGGTTCAGAAAGAAAAACGGCAAGTGGGAACGGGGCTTCGGCATG	IMG_3300037465&&a0394876_0187484&&0_2493_1	225…232 “KFNQKDWP"
swap39	NYRQAGM	AACTACAGACAGGCCGGCATG	IMG_3300037153&&a0376026_0134848&&13_2911_-1	225…232 “KFNQKDWP"
swap40	NPDQKGM	AACCCTGACCAGAAGGGCATG	IMG_3300037465&&a0394876_0118393&&0_2274_1	225…232 “KFNQKDWP"
swap41	GTDQEKM	GGCACCGACCAGGAGAAGATG	IMG_3300044960&&Ga0484958_022899&&1090_4045_-1	225…232 “KFNQKDWP"
swap42	RAQEQM	AGAGCCCAGGAGCAGATG	IMG_3300037501&&a0394875_0038562&&521_3545_-1	225…232 “KFNQKDWP"
swap43	NSQKKI	AACTCTCAGAAGAAGATC	IMG_3300031671&&0307372_10054878&&226_3211_1	225…232 “KFNQKDWP"
swap44	DVDRYL	GATGTGGACAGATACCTG	IMG_3300011118&&0114922_10016519&&792_2730_1	225…232 “KFNQKDWP"
swap45	KIKKQL	AAAATCAAGAAGCAGCTG	YnpsCas9-2	225…232 “KFNQKDWP"
swap46	GVDRHL	GGCGTGGACAGACACCTG	YpnsCas9-1	225…232 “KFNQKDWP"
swap47	RKWNAPSQT	AGAAAGTGGAACGCCCCTTCTCAGACC	IMG_3300029288&&0265297_10050537&&1840_3679_-1	225…232 “KFNQKDWP"
swap48	NPDQKKM	AACCCTGACCAGAAGAAGATG	IMG_3300032896&&0335075_10005770&&12785_15887_1	225…232 “KFNQKDWP"
swap49	RKVYKITLNQKDWP	AGAAAGGTGTACAAGATCACCCTGAACCAGAAAGACTGGCCT	NbaCas9-2	225…232 “KFNQKDWP"
swap50	NRYKNKEYVTDAQKKM	AACAGATACAAGAACAAGGAGTACGTGACCGACGCCCAGAAAAAGATG	GCA_001889985.1&&MOEG01000017&&1826_4676_1	225…232 “KFNQKDWP"
swap51	LPKTYCSDNPFILEKQKDV	CTGCCTAAGACCTACTGCAGCGACAACCCCTTCATCCTGGAGAAGCAGAAAGATGTG	GCA_021796225.1&&JAJYOL010000004&&14957_17855_1	225…232 “KFNQKDWP"
swap52	LPNAYCSENQFILSKQKNM	CTGCCTAATGCCTACTGCAGCGAGAACCAGTTCATCCTGTCTAAGCAGAAGAACATG	WGS_JAEHJW03&&JAEHJW030004847&&4975_8008_-1	225…232 “KFNQKDWP"

## Sheet: combo swaps
	Swap No. 1	Swap No. 2
combo swap 1	9	1
combo swap 2	9	2
combo swap 3	9	3
combo swap 4	9	44
combo swap 5	9	45
combo swap 6	9	49
combo swap 7	11	1
combo swap 8	11	2
combo swap 9	11	3
combo swap 10	11	44
combo swap 11	11	45
combo swap 12	11	49
combo swap 13	26	1
combo swap 14	26	2
combo swap 15	26	3
combo swap 16	26	44
combo swap 17	26	45
combo swap 18	26	49
combo swap 19	27	1
combo swap 20	27	2
combo swap 21	27	3
combo swap 22	27	44
combo swap 23	27	45
combo swap 24	27	49
combo swap 25	5	1
combo swap 26	5	2
combo swap 27	5	3
combo swap 28	5	44
combo swap 29	5	45
combo swap 30	5	49
combo swap 31	6	1
combo swap 32	6	2
combo swap 33	6	3
combo swap 34	6	44
combo swap 35	6	45
combo swap 36	6	49
combo swap 37	8	1
combo swap 38	8	2
combo swap 39	8	3
combo swap 40	8	44
combo swap 41	8	45
combo swap 42	8	49
combo swap 43	5	9
combo swap 44	5	11
combo swap 45	5	26
combo swap 46	5	27
combo swap 47	6	9
combo swap 48	6	11
combo swap 49	6	26
combo swap 50	6	27
combo swap 51	8	9
combo swap 52	8	11
combo swap 53	8	26
combo swap 54	8	27

## Sheet: swaps tested by TXTL assay
No.	Ortholog
1	IMG_3300005838&&0008649_10024554&&334_2923_1
2	EMBL_MGYG000293909&&MGYG000293909_34&&2530_5584_1
3	IMG_3300042861&&a0453087_0003003&&12709_15394_1
4	IMG_3300014839&&0182027_10192712&&2_2369_1
5	IMG_3300043595&&a0455922_0000322&&19681_22756_1
6	GCA_013359125.1&&JABWCR010000035&&3545_6584_1
7	GCA_003695915.1&&RFGF01000038&&508_3637_1
8	GCA_021837525.1&&JAKBFX010000018&&4559_7910_1
9	IMG_3300009684&&0114958_10052899&&0_2031_1
10	GCA_003820085.1&&RPPN01000275&&1622_3775_1
11	IMG_3300010379&&136449_100035006&&4864_7690_1
12	IMG_3300022553&&0212124_10005596&&2587_5431_1_3
