# Supplementary material for: Evolution-guided protein design of IscB for persistent epigenome editing in vivo
Source: Nat Biotechnol. 2025 May 7;44(5):759–70. doi: 10.1038/s41587-025-02655-3 (PMC13180657; doi:10.1038/s41587-025-02655-3)
Supplement: Supplementary file 7 — Off-target sites detected by TTISS, related to Fig. 3b,c,e and Supplementary Fig. 8g,i. [file 41587_2025_2655_MOESM7_ESM.xlsx]

## Sheet: 3B, C & ED6G, I
14-nt guides
WT OrufIscB
genome position	local sequence	# reads	# mismatches	guide	PAM	Gene targeted	Proportion off-target reads/guide
chr3:43598834	AATAGAACATAAAGCTCCTTAGATATTTTATAAGAATAAAAAAATTCTGTTATGCCTTCA	20	4	GATAAGAAATAAGA	ATAAA	CA2	0.99253
chr3:145309956	ATTACATACTATGATTTCTCTGATATACTATAAGAATAAAATGGTATGTTATGTTTTAGA	26	4	GATAAGAAATAAGA	ATAAA
chr3:181190286	TCTGAACCTTAATTCTCTTTTATTCTTATTAAATATCCTCCCCAAAAGTCCATTAATTTT	18	5	GATAAGAAATAAGA	ATTAA
chr4:160849891	CCCTAATTAGGTAAAGCAAACATTTACTCTTATAGTTTATCCCTACAGATAATAATAATA	9	3	GATAAGAAATAAGA	GTAAA
chr6:47383339	CTTATTCTATCTAACTATGTTTTTATACTTATTAACTATCCTCATTTCCACCTCCTCTGT	26	4	GATAAGAAATAAGA	ATAAA
chr6:142015457	AAGTGCACTACCACAGTATTTATTCTTTTTATCTATCCTGATTACTTTCAGGATTATGAT	21	4	GATAAGAAATAAGA	ATAAA
chr8:85481042	TTTCTGTAACACAGAATATAGGATAAGAAATAAGAATAAAGTACCTTGACTTTGTTCACA	15	0	GATAAGAAATAAGA	ATAAA
chr9:70964158	GGGTATTTGTCAGCATTATTTTTATTCTTATTATTTATCCCAATTATGATTAAGATATAT	17	2	GATAAGAAATAAGA	ATAAA
chr13:81925115	CTAGCTATCATATATCTATTATTTATTCTTATTTATTATCTGTATGGACTCATGGGTTTC	29	4	GATAAGAAATAAGA	ATAGA
chr13:85375410	AGAAGTGTAACCCGGAATGTCCCAAGATAAAAAATAAGAATAAAATTTTGGTAACAGCTA	24	1	GATAAGAAATAAGA	ATAAA
chr13:97719725	TTTTTTTCCCTCTTCACAATTTTATTCTTACTATATATCTTAGCAACCTCAGCGTGCAAT	37	4	GATAAGAAATAAGA	ATAAA
chr14:54643069	TAATATTTGGATAGAAAAGCAGATACTCAATAAGAATAAAGAGTTGAATCAACAAGGCAG	9	3	GATAAGAAATAAGA	ATAAA
chr15:67840224	CTAATATCTTTGTGTTTACAGTCAAATTAATTCTAATTATCTCTCTAACAGCCTTGTATC	1688	5	GATAAGAAATAAGA	ATTAA
chr17:60657318	TGTTAACTCGTATAAGAAACTTTATTCCTATTTCTTATCCATGTTAATATTGATTGAGTT	27	1	GATAAGAAATAAGA	ATAAA
chrX:56981689	CATTAAACTGGTTTCTGGATTTTATACTTATTTCCTATCTGCATTTTCCTGCAAGAGTAA	22	2	GATAAGAAATAAGA	ATAAA
chrX:105493009	AACTATAGATTTGCCTATTCTGGATATTTAATATGAATAAAATATGTAACATGTGGTCTT	12	4	GATAAGAAATAAGA	ATAAA
chrX:145904274	ATGAGGACACAGATTTCCTGGATATTAAATAAGGGTAAACATTTCTTATTGAAATAATAA	8	3	GATAAGAAATAAGA	GTAAA
chr2:10814978	TCGTGGAGAAAACAGAGGCCAGATCATAACTCCCTGCTAAATATCCCAGGTCACTGGCTG	7	1	ATCATAACTCCCTA	CTAAA	HPRT1	1
chr11:21109655	TCTTTAAATGTCAGTTTGTTCTTTCATTAGGGAGTTATGATTTTTGTTTTGTAATTATTC	4	0	ATCATAACTCCCTA	ATGAA
OrufIscB-REC
genome position	local sequence	# reads	# mismatches	guide	PAM	Gene targeted
chr3:145309956	ATTACATACTATGATTTCTCTGATATACTATAAGAATAAAATGGTATGTTATGTTTTAGA	8	4	GATAAGAAATAAGA	ATAAA	CA2	0.972743
chr5:106170752	ATTACATACTATGATTTCTCTGATATACTATAAGAATAAAATGGTATGTTATGTTTTAGA	8	4	GATAAGAAATAAGA	ATAAA
chr6:39144606	AAATAACAGCTGTCTTTATCAGAAGGATAGGAAATAAAAATAAACACAAATTATGAGCAC	8	2	GATAAGAAATAAGA	ATAAA
chr6:123349161	GAAAGTAATTTCCCATTAATGAGATAAAATATAAGAATAAATTGTTTTCATAATATTAAG	4	2	GATAAGAAATAAGA	ATAAA
chr6:142015457	AAGTGCACTACCACAGTATTTATTCTTTTTATCTATCCTGATTACTTTCAGGATTATGAT	2	4	GATAAGAAATAAGA	ATAAA
chr7:150462348	GACACATTGTTCCTTTATTTTACTCTTATTGTTTATCCTTGAAATTTGGTGGTTTTCTAT	18	2	GATAAGAAATAAGA	GTAAA
chr8:85481042	TTTCTGTAACACAGAATATAGGATAAGAAATAAGAATAAAGTACCTTGACTTTGTTCACA	48	0	GATAAGAAATAAGA	ATAAA
chr9:70964158	GGGTATTTGTCAGCATTATTTTTATTCTTATTATTTATCCCAATTATGATTAAGATATAT	16	2	GATAAGAAATAAGA	ATAAA
chr10:50341905	ATTAGTTTTATGGTTAAGAGGATACTTTATAAGAATAAAATTACTTAAAAGTCACAGTTC	24	4	GATAAGAAATAAGA	ATAAA
chr12:755024	AGAGTCGTAATGTCATCATCATTGTTTTAATCTTATAAAATATCTTTAAGCTGAACTTTC	20	4	GATAAGAAATAAGA	TTAAA
chr13:81925115	CTAGCTATCATATATCTATTATTTATTCTTATTTATTATCTGTATGGACTCATGGGTTTC	31	4	GATAAGAAATAAGA	ATAGA
chr13:85375410	AGAAGTGTAACCCGGAATGTCCCAAGATAAAAAATAAGAATAAAATTTTGGTAACAGCTA	30	1	GATAAGAAATAAGA	ATAAA
chr15:67840224	CTAATATCTTTGTGTTTACAGTCAAATTAATTCTAATTATCTCTCTAACAGCCTTGTATC	1479	5	GATAAGAAATAAGA	ATTAA
chr17:60657318	TGTTAACTCGTATAAGAAACTTTATTCCTATTTCTTATCCATGTTAATATTGATTGAGTT	35	1	GATAAGAAATAAGA	ATAAA
chrX:56981689	CATTAAACTGGTTTCTGGATTTTATACTTATTTCCTATCTGCATTTTCCTGCAAGAGTAA	17	2	GATAAGAAATAAGA	ATAAA
chrY:1470641	TCTGTGGATCTGCCTATTCTAGATATTTTATAAGAATAAAATTCTACAATATGTGGTCTT	13	4	GATAAGAAATAAGA	ATAAA
chr2:10814978	TCGTGGAGAAAACAGAGGCCAGATCATAACTCCCTGCTAAATATCCCAGGTCACTGGCTG	7	1	ATCATAACTCCCTA	CTAAA	HPRT1	0.101449
chrX:134493252	CTTTTTATAATGAAGGACAACATCATAACTCCCTAATAAAATGTGCATGTATATATTCAA	62	0	ATCATAACTCCCTA	ATAAA
OrufIscB-KRK
genome position	local sequence	# reads	# mismatches	guide	PAM	Gene targeted
chr1:63763240	ACATAGCTATTTATGTCTTTTATTTATTCTTCTATCTATCCATTGTGGTGAGTTGTGTTT	7	5	GATAAGAAATAAGA	ATAAA	CA2	0.998046
chr1:66362539	GAGCCTGGATCTCTTACTCTGGATAGTTACTAAGAATGAAATAAATTGGTCCTTAAATCA	7	4	GATAAGAAATAAGA	ATGAA
chr1:95336214	GTTAAGAATTAGCAGACGTTTTGATACATAATAAGAATAAATGCTAACTGCTATTATTAT	19	3	GATAAGAAATAAGA	ATAAA
chr1:96744286	AAAAGAGTTGTATGAAAATTCAGGATAATTAATAAAAGTAAACGAGAACTTCTTTACATA	5	3	GATAAGAAATAAGA	GTAAA
chr1:97861215	GAAATTCAATACATGGATAGTGGATATCTTAAAAGAATAAAACATAACAAATGATGCAGA	32	5	GATAAGAAATAAGA	ATAAA
chr1:105294454	CATAATATTTGCAATACATGTACTTTAGATATATTATAAGACTAAATATTAAGTAAGATC	47	4	GATAAGAAATAAGA	CTAAA
chr1:173458172	ATGTGGCTAGCATAAATTTAGATATGCTATAAGTATAAATTACACACCACATTTCGAAGA	17	4	GATAAGAAATAAGA	ATAAA
chr1:183171766	ATAATGAATCTTATGTTAGGAGGTGATAAGTAATAAGAAAAAACATAAAGCAAAGGAAAG	14	5	GATAAGAAATAAGA	AGAAA
chr1:186381913	GAAAATAACCTGTAGGAATAGTTACTCTTATTTTCTATCCCAAGATGATACTAATGATCA	22	2	GATAAGAAATAAGA	GTAAC
chr1:187918555	TCAATTACATTTTACTGTTAATTTTTTCTTATAAAATATCTTGTTTAGTCACACTAAAAA	3	4	GATAAGAAATAAGA	AAAAA
chr1:188820578	AACCTATATACTTCCAAATGGACAATTAATAAGAATAAAAGTGAAATCTATAATAATATA	86	3	GATAAGAAATAAGA	ATAAA
chr1:190262067	TTACCTGTGCAGGGACACATTTGATAAGTAATAAAAATAAAAGATACTCTCCATACAAAA	11	2	GATAAGAAATAAGA	ATAAA
chr1:190536208	ACAAACAGAAAAAAGTGTGTGGGGATAGAATATCAGAATAAAAATAAATGAGATCAAATA	5	4	GATAAGAAATAAGA	ATAAA
chr1:197413718	AGGCACCATGTGTTAAGCAGGGATAGGATCTAAGAATAACAAATCTGCCTGGTAAGCAGC	30	3	GATAAGAAATAAGA	ATAAC
chr1:197660377	TTATGTTCATAACAAAAAAGATAAATAATAAGAGAAAAATATTACACTATCAGGCCATCA	22	2	GATAAGAAATAAGA	GAAAA
chr1:216265955	GCTGGTTAACAGATACAAAATCACAGATAGGTAAGAAGAATAAATTCCTGTGTTTTATAG	46	3	GATAAGAAATAAGA	ATAAA
chr1:232116132	TCTCCTTGGGTTTATCTATTTTGGATATTTCATATGAATAAACTCATAGAATACATGACC	13	5	GATAAGAAATAAGA	ATAAA
chr1:234574837	AGATTTAATGAATTTATATGTGTTTATTCTTATTACTCATCCAGACATTGCTAGCTGAAT	54	2	GATAAGAAATAAGA	ATAAA
chr2:56800979	ATATAAGATAGGATATTTTGGATATAGAATAAGAGAAAAAGAGAAGTCAAAGGTGTCATA	8	3	GATAAGAAATAAGA	GAAAA
chr2:98408461	AGGATGCCACTTGCTATTTATTCTTGTTCTTTATCCGAAAGCTGAACTTTTCTCTGCGAT	17	3	GATAAGAAATAAGA	ATAAA
chr2:197720754	TAAATTGTGCAATTACACAGAGTTTATTCTTATCAAGTATCTTAAAGCAATATGAATAAG	18	4	GATAAGAAATAAGA	ATAAA
chr3:23607523	TCATCCCAGAAAATTCCTTTATTCTTCTTTCTTATCAGTCCCCCACTCCCACCCACAAGG	28	1	GATAAGAAATAAGA	ATAAA
chr3:40414876	GCAAACAAATGCATGGTTTTTAATCTTACTGTTTATCCTATCCCCTGTGAGTGATAGCCT	7	3	GATAAGAAATAAGA	TTAAA
chr3:45825309	TTGCTTTATGGACTTGACTTTGTTTATCCTTATAGTATATCACTGCCTTACATAACTGTG	46	5	GATAAGAAATAAGA	ATAAA
chr3:62861795	CATCTACCATCATGAACCAACCTTTGTTCTTATTTTCTATCCAATACTGGAATCTTATAC	9	2	GATAAGAAATAAGA	ACAAA
chr3:64040352	CATGCAAACAAGAAGAGGAGATTTTATTCTTAATATCTATCTATTCACCGACCACCCACT	71	4	GATAAGAAATAAGA	ATAAA
chr3:69180467	TTTTCTGCTTACCTGAGGGTTTATTCTTTTAAAATATCAAGCCTCAATGACGTGAACACA	3	5	GATAAGAAATAAGA	ATAAA
chr3:74574086	ACTGATGAATGGATAAACAAGATATGTTATATGAATAAAATGGAATATTATTCAGCCATA	26	4	GATAAGAAATAAGA	ATAAA
chr3:77850780	AGTATCTCCCATTTATTTTTATTCTTAATAATCTATCCTTACCTCCCTGTATTCCAGGAA	2	5	GATAAGAAATAAGA	ATAAA
chr3:77914459	ACTTAAATTTTAAATAGAGGAGGATATAAAAGAAGAATAAACACCAAGTAGCAATTACCT	33	3	GATAAGAAATAAGA	ATAAA
chr3:103101416	TTATTTTGTATATCGTTTATTTTTCTCTTATTACTTATCTTATGATTTGGGTTCCTGTAG	11	1	GATAAGAAATAAGA	GAAAA
chr3:114064664	CACAGTTTCTCACTTCTGTTTGGATACCATATAAGAACAAATTGGGAAATAATCCGACCT	66	3	GATAAGAAATAAGA	ACAAA
chr3:145309956	ATTACATACTATGATTTCTCTGATATACTATAAGAATAAAATGGTATGTTATGTTTTAGA	11	4	GATAAGAAATAAGA	ATAAA
chr4:53456188	AAGGAACTTAATGCAAAACTTGATAGGAAATAAGAGTAAAATAAATTGCTTTGCCAAGCA	14	1	GATAAGAAATAAGA	GTAAA
chr4:55816218	GTCACTACAGCCCACATATCTTGGATATGTAGTAAGAGAAAAAGCATGGTTTCTCACCTC	17	3	GATAAGAAATAAGA	GAAAA
chr4:61100572	CCAATGCTATATTTGATGACAGATAAAATATAAGAGAAAAATTAAAATCGTTCCAGCCTA	8	2	GATAAGAAATAAGA	GAAAA
chr4:61969236	GAACAAAATGATAATGAATGTTTATTCTTATTGTATATTCAAGCTAATTTAACAACTGCC	13	4	GATAAGAAATAAGA	ATAAA
chr4:76129284	TACCGAGGATTAAGAGGGATATGATATAATAATAAAAGGTAAATTTGCCAAGAAAACACA	5	3	GATAAGAAATAAGA	ATAAA
chr4:90121989	TTAGATTATTTTATTAGCATTGTTTACTTTTATTATATATCTAAGTAGTACCAGAATACT	22	4	GATAAGAAATAAGA	GTAAA
chr4:121190258	TGGCCTTTTTGCCTGGCGTGTTTACTCATATTTAGTATCCTTTGAATTATAAACTTCATG	5	3	GATAAGAAATAAGA	GTAAA
chr4:124557457	GAATCCCATTTCTCCTGATAAGATAAGCAATAAGAGAAAATTTAAGAAGGAGGAAAATGT	23	1	GATAAGAAATAAGA	GAAAA
chr4:142152927	ATACCACTGTTGCACACTGTTTATACTTATTGAATATCTATTGACTGACTTACTAATCTG	20	4	GATAAGAAATAAGA	ATAAA
chr4:160849891	CCCTAATTAGGTAAAGCAAACATTTACTCTTATAGTTTATCCCTACAGATAATAATAATA	61	3	GATAAGAAATAAGA	GTAAA
chr4:166021843	GACTCCTGTTGGCCTCTTGCCTTTATTTTTATATCCTATCTGTTCTCCAGCTATGCTGCT	24	3	GATAAGAAATAAGA	ATAAA
chr5:17369502	AATGTTAACACAATGAACACGGATAGAATATAAAAATAAATACAACTGTACAATAAAAAT	43	4	GATAAGAAATAAGA	ATAAA
chr5:42710921	ATTCAGAGTAATTCTAATATACTTTAATCTTATTAACTATCTGGAAGACTAATGCACAGT	68	3	GATAAGAAATAAGA	TTAAA
chr5:66298287	TTATTCCTTCTTCACTATGGAGGGATATAAAATAAGAATGAACTGAAACTATACTTGCAG	10	2	GATAAGAAATAAGA	ATGAA
chr5:89822624	TCTTCGCACCTTTAAACATTTTTGTTCTTATAACCTATCTATGACTATACAACCGAAAGT	12	3	GATAAGAAATAAGA	ACAAA
chr5:90874399	ACGGGGTCTCATCACTGTTATGTTTATTCATATCATATATCCATATCTAAATTTTCTTGT	15	5	GATAAGAAATAAGA	ATAAA
chr5:98498020	TCTACTTTGCTAGACATAATGGAATAATACAAAATAAATAGGGCTCAATTTCTATTCAGG	9	5	GATAAGAAATAAGA	CTCAA
chr5:106170752	ATTACATACTATGATTTCTCTGATATACTATAAGAATAAAATGGTATGTTATGTTTTAGA	17	4	GATAAGAAATAAGA	ATAAA
chr5:125215728	CCTGGCCTTTGTATTTAGATATTTACTCTTATCTAGTATCCCTCATGCTCCCTGGCTCAC	106	3	GATAAGAAATAAGA	GTAAA
chr5:140476067	ATAATTACGTATTAAGAACAGGTGGATATAAAATAAAACTAAAAGTTTTGGGGGGTAACC	5	3	GATAAGAAATAAGA	CTAAA
chr6:17445107	TATGTGAACCTTACTGTAAGTATTTTATCTTATTATTTATCTATTTGGAGACAGAGCCTT	17	2	GATAAGAAATAAGA	TAAAA
chr6:22979698	TTTCAGTAAGTAAGCAACAGAGATAGGAAATAAGAATAAAATTCACAAAAGCAACAAAAA	22	1	GATAAGAAATAAGA	ATAAA
chr6:25065775	GGGCCACCAGGCCTGGCCATCTTTATTCTTATTAAACATCCTTCCTTGGAAAAAGAGGAT	38	4	GATAAGAAATAAGA	ATAAA
chr6:29320059	TGGCATAACGTTTCATAATTTATTCTTTTATCTTATCTTATTTTTGTGGTTACCTGAAGT	4	2	GATAAGAAATAAGA	ATAAA
chr6:37942533	ATAGATATGTCAGCCTCTTTTTATTTTTATAATATATCAAGCCAAGTTTTCAATTTAGTG	6	5	GATAAGAAATAAGA	ATAAA
chr6:39144606	AAATAACAGCTGTCTTTATCAGAAGGATAGGAAATAAAAATAAACACAAATTATGAGCAC	16	2	GATAAGAAATAAGA	ATAAA
chr6:47383339	CTTATTCTATCTAACTATGTTTTTATACTTATTAACTATCCTCATTTCCACCTCCTCTGT	139	4	GATAAGAAATAAGA	ATAAA
chr6:54410479	TATTGTTGGCACTATGTTCATTTATTCATATTGTATATCTTTTACCATATATTTATTTAT	8	4	GATAAGAAATAAGA	ATAAA
chr6:64058974	GTGCTCAAAACATTTCTTGCCTTTTATTTTTATTTGTTATCCTCTGCATTAGAAATGACA	6	2	GATAAGAAATAAGA	ATAAA
chr6:70176100	CATTAGTTGTAGATCATTTTATTCTAACTCTATATCCAATGAGACAAGGATAGGAAAAGC	6	5	GATAAGAAATAAGA	ATAAA
chr6:84018674	AGGTTCTGAATTCTATCCCTTTATCCTTATTAAGTATCCCTTAATACTAATCTAGACTAA	5	4	GATAAGAAATAAGA	ATAAA
chr6:91549471	TTGTATCCCTTTCTTGTTGTGGATATTCAGTAAGAATAAAAGGAAACAGTAGCCAACACT	35	4	GATAAGAAATAAGA	ATAAA
chr6:94841789	CCTGATATTTTTAATCTAATGTTTTATTTTTATAATTTATCTCAGACATTTAGTGTCAAA	5	4	GATAAGAAATAAGA	TTAAA
chr6:95859074	TAATACTAATATAATCATAAAGATAATTTATAAGAATAACAAATGATAAGACTAAAATAT	8	3	GATAAGAAATAAGA	ATAAC
chr6:98792103	TTTGTAGTTTTAATGGAAGAATGATATGCTATAAGAATAAATGTTTATTACAGTCTCTGC	36	3	GATAAGAAATAAGA	ATAAA
chr6:99391504	TGACTTTAGGTAGATACATGAGATATTATTAAAGAATAAAGTTTAACTATGTAAACCATG	4	5	GATAAGAAATAAGA	ATAAA
chr6:110657403	CAGTCCTTGCATGCAAGATTCCCTTATTCTTATAAGGTATCTATGTTGCTAGTCTAATAG	25	4	GATAAGAAATAAGA	ATAAG
chr6:122199541	TACATAGCACATAATTAATGTTATTCTTATCATTTATCTTTGGAAATTAGGTAGGTATCA	25	3	GATAAGAAATAAGA	ATAAC
chr6:126178953	TAGAATTCTTTAGATAATTCTCTTTATTCTTATTGTCTATCAGGGTATATAGGAGGGGTA	19	3	GATAAGAAATAAGA	ATAAA
chr6:129898908	TAAAAGTAAAATAAAATAAGATAAATAATAAAAATAAAAATGGAGAATATGTCATATCCA	3	5	GATAAGAAATAAGA	TAAAA
chr6:144991466	ATAAAGAAATGCCTGAGTCTAGATAATTTATAAGAAAAAAAGTCTAACTAGCTCACAGGT	2	3	GATAAGAAATAAGA	AAAAA
chr7:13598952	AGATTAATGCACCTGAGAAACATTTTTCCTTATTTAATATCCCTTACTCATTTCCTCTCC	32	3	GATAAGAAATAAGA	AAAAA
chr7:14014098	CGATAAAAGTCAGATTTAATTTTATTCTTCTTAACTATCTCTTGGCCCAAACTACTGTGT	8	4	GATAAGAAATAAGA	ATAAA
chr7:34945509	TAAGTGATGTGCTGTGTTCTGCACAGATAGGAAATAAGAAGAAATGCCAGGAAGGGAAAT	4	1	GATAAGAAATAAGA	AGAAA
chr7:35383208	ATAACAAATTCTAAATTAATTTCAGATAAAGTATAAGAATAAAGCATATGTAAACATTTA	14	3	GATAAGAAATAAGA	ATAAA
chr7:50444501	GTGGTAGGATAATAGTGACTTTTATTCTTTTTACTTATCTCTATTTTCTCATGTTTCTGT	16	2	GATAAGAAATAAGA	ATAAA
chr7:51171426	AAGCACTGCTATAAGAGAACTTTTATCCTTATATACTATCTATGTAAAGTGTTTCCTGGG	22	4	GATAAGAAATAAGA	ATAAA
chr7:75479799	CTTCTCTTATTCTAGGAAAAATGGATATTACTTAAGAATAAACTATGACAATTAAAGTTG	48	4	GATAAGAAATAAGA	ATAAA
chr7:102370864	TTTATAGTATGCAACTTTCATTGTCATAGTTTATTCTTAAGTAATATCCATTTTTCTTAG	18	4	GATAAGAAATAAGA	ATAAA
chr7:114337010	TAATAATTGAATCAACATGCAGATACATAATAAGCATAAAAGCGTTTCTATGGCTGCAGT	8	4	GATAAGAAATAAGA	ATAAA
chr7:135412373	TTGTAAATTCTGATAGACAGAAATTGATAGGAAATATGAATAAAGTATACCCTCTACTAA	25	2	GATAAGAAATAAGA	ATAAA
chr7:150462348	GACACATTGTTCCTTTATTTTACTCTTATTGTTTATCCTTGAAATTTGGTGGTTTTCTAT	10	2	GATAAGAAATAAGA	GTAAA
chr8:27716744	AAAACTAGTACGTGAAAGTGGGATAAGAAATAAGAATAATAACATAGTCTCAAAGTATCA	11	0	GATAAGAAATAAGA	ATAAT
chr8:42933506	AAACATAAGATTATTCACTCTAGGATAAACAAGAAGAATAAATTCATGGTTCTGTCATTG	25	3	GATAAGAAATAAGA	ATAAA
chr8:57746377	AATGTGAGTAATTTAAATTGAGATATACTATAAGAGTAAAATAGATACTGGATTTCCTTT	12	4	GATAAGAAATAAGA	GTAAA
chr8:70202623	AAAAGACAAATACTGCCTTGTTTTATTCATATAAGGTATCCGAAGTAGTCAAACTAGCAG	31	5	GATAAGAAATAAGA	ATAAA
chr8:85481042	TTTCTGTAACACAGAATATAGGATAAGAAATAAGAATAAAGTACCTTGACTTTGTTCACA	10	0	GATAAGAAATAAGA	ATAAA
chr8:89616905	GTATTTCAATTATTTACTTTTATGGATATTGAATAAGAATAAATGACTCAAAATCGAGAA	8	3	GATAAGAAATAAGA	ATAAA
chr8:113023593	TGCTATTAGTTGCTCAAATTTTATTCTTTCATCTTATCCCTGGAACTTTGCATATACTTC	6	3	GATAAGAAATAAGA	ATAAA
chr9:19339866	TAGATAATTCTCCATTCTCTATTTTTTTCTTATTTATTATCAGTATGGACTGATGTACTC	9	1	GATAAGAAATAAGA	AAAAA
chr9:74096000	TGTAGAAACAACACACAGTAGAAGATAATATTTAAGAATAAATTTAGGTTGTATGCAGTG	5	3	GATAAGAAATAAGA	ATAAA
chr9:74870387	ACACTAAGGGAATAGGAGTTTGGGATAAAGGATAAGAGTAAATGTAACTGGGGATCATGG	6	3	GATAAGAAATAAGA	GTAAA
chr9:94209159	GTATCAACAGTCTGTTATTGTTTTTACTTAGTAGTATTCCATTATATGGGTAGAGCACAG	30	5	GATAAGAAATAAGA	ATAAC
chr9:98842957	AGCCTTGAAATCTGGTGTGAATTTTATACTTATAGCATATCTCAATTTGGATTAGTTACA	29	4	GATAAGAAATAAGA	ATAAA
chr9:110907434	AGAACAGAGAATAAACTATAAGAATAAAGACACACAATCACCTCAGCCAAAATAAACAGG	12	4	GATAAGAAATAAGA	ATAAA
chr9:112462049	GCTTGTGCTTCTTATGTCCTTTTATTCTTACTGTTTATCCCATCTGCTTTCCTTTAAATG	13	3	GATAAGAAATAAGA	ATAAA
chr9:117163440	ACTCAACAAGTATAAAGGGTGATAGGAAATAAGAGTAAAGATGCTTTGTGACTGCATCAC	34	1	GATAAGAAATAAGA	GTAAA
chr10:3736861	ATTTAAAAATGTTGAAAGAGGATTAAAAATAAGAATAAAAAACTCTCAGCCTAGAACATG	2	2	GATAAGAAATAAGA	ATAAA
chr10:16160415	AATGTTACTATATTATCGTGGATGGGTTATAAGAATAAAAAGTTGTTATACTAACTATAT	20	4	GATAAGAAATAAGA	ATAAA
chr10:42620902	GCTGTTACAAGAGACAAAGAAGGATACTATATATGAATAAAGGGTCGTTCCATCAATAAG	20	4	GATAAGAAATAAGA	ATAAA
chr10:50341905	ATTAGTTTTATGGTTAAGAGGATACTTTATAAGAATAAAATTACTTAAAAGTCACAGTTC	11	4	GATAAGAAATAAGA	ATAAA
chr10:68003485	AGCCACCCCACCCCTGCCATTTTTGTACTTATTAACTATCCTCACTTCCTCCCCTTACCC	26	4	GATAAGAAATAAGA	ACAAA
chr10:70790813	ATCTTCTTGATAGACTGGTGCTTTTATTATTATTTAATATCCCCTATGTCTCTGTCATTT	7	3	GATAAGAAATAAGA	ATAAA
chr10:77825933	AGTAAATTAATTTGTGGTTTTTTCCTTATAACATATCCACATTTAAAAAATTTTCATAGT	10	4	GATAAGAAATAAGA	AAAAA
chr10:118357350	TGGTGGGAATGTGTGATTTTTATTCTTTTTGTTTATCTATATTTTCTACTATGAGAATTT	9	3	GATAAGAAATAAGA	ATAAA
chr11:4968755	TCTGTATAATTTTGACATTAAAGATAATTAATAAAAATAAATAAATCCACTTACATATTT	7	3	GATAAGAAATAAGA	ATAAA
chr11:10362527	TCTTAGTAATTGGTAAAACAGACAGATAATCAGTAAGAATAAAGAAGGCTAGAACATTAT	52	3	GATAAGAAATAAGA	ATAAA
chr11:16309389	AAGTTCACACAGCAAAACTGATGATAGAATATAAGAATAAAAAGCAAGTCACAAGAGGTT	7	3	GATAAGAAATAAGA	ATAAA
chr11:16531344	AGTATTAAAATGCCCCCATTTGAAGATAAGCAATAAGAAAAAATCAGCACTGGACCCATA	39	1	GATAAGAAATAAGA	AAAAA
chr11:49090396	AAATATCTTAAGATAAAACAATAGATAAAACATAAGAATAAAAGTAGACTATGTGTTCCA	15	5	GATAAGAAATAAGA	ATAGA
chr11:74395723	ACCGTGCCTGACCTCTCTTCATTCTTTTTATGTATCCTATCTTCTAATGAAGTCTTCCTT	22	4	GATAAGAAATAAGA	ATGAA
chr11:78812929	TTTGTGATCTTCTCTATGAAGGATACTATATAAAAATAAATTATACTGCATTGTGCTGAA	11	4	GATAAGAAATAAGA	ATAAA
chr11:117132075	TTACTCTTTCTGAAGCACACTTTTACACTTATTACATATCTGAAGTGATGACTTAAAATA	6	3	GATAAGAAATAAGA	GTAAA
chr12:48622065	TCAGTTATTCCAAAGCCAAACTTTATTTTTATTACATATCGTCCAACATCTTACTGGATT	26	3	GATAAGAAATAAGA	ATAAA
chr12:60887243	ATATTTCTGTTTGACTAGTCCTTTTATTATTATATAATATCCCTCTTCGTATTTTTTAAC	5	4	GATAAGAAATAAGA	ATAAA
chr12:68725446	GTAGTGCCAAGGTAAATAGGAATAAAATATAAGAATAAAAGTTTAATACCATTGAGAGAT	16	3	GATAAGAAATAAGA	ATAAA
chr12:70193342	GTAATTGTGACCATTGTTTTATTCTTTTAATTTATCTCTTGTGTTAAAGAAACAGGCCAT	19	4	GATAAGAAATAAGA	ATAAA
chr12:72632190	ATTTGCTATGGTAACTAATGTTTCATTCTTATAATTTATCTTTCATCTTAAGAAGTTAAG	31	3	GATAAGAAATAAGA	ATGAA
chr12:85017554	TGGCACCTGTCCTGAATTTTCTTTGTTCTTATTCTTTATCCAGTCTGTGTAATTATGTTG	23	2	GATAAGAAATAAGA	ACAAA
chr12:85951889	AAAACCCCAAAGGCTTGATGGGAGGATAATAAATATGAATAAAACGTGTAAATCAAACAC	10	2	GATAAGAAATAAGA	ATAAA
chr12:92924524	CACCGCGCCTGGCTGAGACTTTTATACATATTAGTTATCTAGTTCTCAACTTTATAAGGA	7	4	GATAAGAAATAAGA	ATAAA
chr12:120497455	TAGATGTGAAGAGGACGGCTGTTTGGATAATAATTAAGGATAAAATTTGGCCAGTTGACA	34	3	GATAAGAAATAAGA	ATAAA
chr13:40189093	GGACAATGCTCATATGCATTGGATGTATAATAAGAATACATATGTGACCTACATATGTCT	31	4	GATAAGAAATAAGA	ATACA
chr13:60667643	TATAGAAATGATACTGATTTTTTTTACACTTATGTTATATCCTGAAACTTTACTGAGATC	11	4	GATAAGAAATAAGA	GTAAA
chr13:61937697	ACATGTGTCTATTTCTCATGGATAGCAAATAGGAATGAAGTGGATAGGCTGTATGGTAAA	9	3	GATAAGAAATAAGA	ATGAA
chr13:64881518	TATCCATATTACAAGGATATTTTATCCTTATAACATATCCATACTGTAAAAATATATAAT	108	4	GATAAGAAATAAGA	ATAAA
chr13:76275355	CACCCTAATACTAAAACCAGGATAGGATATAAGAAAGAAAACTACAGACCAGTATCCCTG	3	3	GATAAGAAATAAGA	CTACA
chr13:80936901	CTCTGCTATGAAACATTCGAATTTATTCTTTCTACCTATCTATATGTTTGTACCCATTAA	11	4	GATAAGAAATAAGA	ATAAA
chr13:81925115	CTAGCTATCATATATCTATTATTTATTCTTATTTATTATCTGTATGGACTCATGGGTTTC	38	4	GATAAGAAATAAGA	ATAGA
chr13:85227966	ATGGGCTCATGGAAGCAAGTGATATTACATAAGAGTAAAAGCCAAAGCTCTGTTTGCTAG	20	3	GATAAGAAATAAGA	GTAAA
chr13:85375410	AGAAGTGTAACCCGGAATGTCCCAAGATAAAAAATAAGAATAAAATTTTGGTAACAGCTA	16	1	GATAAGAAATAAGA	ATAAA
chr13:97719725	TTTTTTTCCCTCTTCACAATTTTATTCTTACTATATATCTTAGCAACCTCAGCGTGCAAT	34	4	GATAAGAAATAAGA	ATAAA
chr14:52851291	ATCTTGGACTATAAATAAGTTTAATCTTACTATGTATCTTCTGCATCTAGATGTTTTGGT	21	4	GATAAGAAATAAGA	TTAAT
chr14:54643069	TAATATTTGGATAGAAAAGCAGATACTCAATAAGAATAAAGAGTTGAATCAACAAGGCAG	4	3	GATAAGAAATAAGA	ATAAA
chr14:100489465	ATGTATTTTGAACCAAAAGTTAGGATAAGTAATAAAAATAAATTCTCCTTTTGTAATATG	2	2	GATAAGAAATAAGA	ATAAA
chr14:103376630	TAACAGACGACTTTAAGTATTTGTTCTTATTATTTATCAACCCCCAAGTGCCTGTTGTTG	17	4	GATAAGAAATAAGA	CTTAA
chr15:24007637	AGCCAAACCATATCATCTATTTTACTCTTATTTTCTATCTCATGTGATCATAGGAGTTAC	16	2	GATAAGAAATAAGA	GTAAA
chr15:41728762	TGTGTTATTCAGGGGTCAGCTGGATAGAAAATAAGAGTAAATATTTAGAAATTTCTACAG	36	2	GATAAGAAATAAGA	GTAAA
chr15:50876880	ATGGAGGATAAAAATATTACGGTTATTCTTTTAACTTATCCAGGAACAGAATGAGTAGCA	22	3	GATAAGAAATAAGA	ATAAC
chr15:67014406	AGTAAATGCTCAGTGAATATGAGCATTAATTTTTGTCCTTATTATGTATCCCTCTGGTGA	15	5	GATAAGAAATAAGA	TTAAT
chr15:67840224	CTAATATCTTTGTGTTTACAGTCAAATTAATTCTAATTATCTCTCTAACAGCCTTGTATC	1319	5	GATAAGAAATAAGA	ATTAA
chr15:70929044	TATTTCTCTCTGCTTCATTTCTTCATTCTTATCACTTATCTGGTTCTACCTTTGAATTCA	20	2	GATAAGAAATAAGA	ATGAA
chr15:71902461	AAGCAATGTAGATGAGAAGAGATAAGGAATAAAAATAAAATGGAAGCAGTAGTAATGGAG	34	2	GATAAGAAATAAGA	ATAAA
chr15:82205781	GAATTCCCATCAAATAATCCTTTGTTCTTATACAATATCTATGGCAGCAATGGGCTTATT	25	4	GATAAGAAATAAGA	ACAAA
chr15:84135056	CTAATAAGCCCATTGCTGCTGTAGATATTATATAAGAACAAAGGATTCTTTGATGGGAAT	49	3	GATAAGAAATAAGA	ACAAA
chr16:11143942	CTCCTGCTCTGTGTTCTCATTTTTTATTCTTATTCCCTATCCTGTGTTGTTACTGATAAG	51	2	GATAAGAAATAAGA	ATAAA
chr16:65588925	CTTTGGTTGCTCCTGTTCTTTTTTCTTATATTGTATCCATAATTTTTATTGTTTGCTCTA	6	3	GATAAGAAATAAGA	AAAAA
chr17:52331965	AGTCTTCTATTGATAAGACGGATAACTAATAAGTATAACTTTACTTGGTGGTCCACATAA	13	5	GATAAGAAATAAGA	CTAAT
chr17:52876002	GTGAGCCTGAGAATTCAATGGATAATAAATAAGCATGAAATTCATTCATAATTACCAAAA	5	2	GATAAGAAATAAGA	ATGAA
chr17:60657318	TGTTAACTCGTATAAGAAACTTTATTCCTATTTCTTATCCATGTTAATATTGATTGAGTT	42	1	GATAAGAAATAAGA	ATAAA
chr17:71235302	TCTACCAGTTTGAAGAAAAGGATAAAGAATAAGAAATAAATTGTAACTATTTACTACAGT	20	4	GATAAGAAATAAGA	ATAAG
chr18:24848095	GGTGATAGATACTGAGTACTGAGCATTTATTTTTATATACTATCTTATGTACTCTTCATG	4	4	GATAAGAAATAAGA	ATAAA
chr18:30085360	ATTTCATCCAGATAACACTTTATTCTGATTTTATATCCCCCTTTCTTATAAAATACACAG	4	3	GATAAGAAATAAGA	ATAAA
chr18:35591028	ATGACTAAAACAGCTCTGCCACTGGGGATAGGAAATAAGGGTAACATGGTCTCTGATCTG	18	2	GATAAGAAATAAGA	GTAAC
chr18:40177818	ATGCATCACAGGTGAGAACCAAGATAGTTAATAAGGATAAATGTAAATTTGGATACATAT	35	4	GATAAGAAATAAGA	ATAAA
chr18:57019674	CCTCTTCTTCTTCATCTTAGGCATTCAGATATGTAATATGAAAAAAATCTCCTGAAATGT	5	3	GATAAGAAATAAGA	AAAAA
chr20:14224262	CCTTGTACCCCATAGCAGATTCAATCTTATATAGTATCCCAGCCCTAGGCCTTAAGCCTC	6	3	GATAAGAAATAAGA	TTGAA
chr20:52297218	ATTGCTCCTTGAGAAATATATTTTATTCCTATTTTATATCTCCAAATAATGAATCAATAG	5	3	GATAAGAAATAAGA	ATAAA
chr21:35064232	TTTTAACTCCAAGACTTCCATTTTTATTCCTATCACTTATCCAATCTAGGGAGCTTTAGC	23	3	GATAAGAAATAAGA	ATAAA
chr22:10626204	GTGTTTTGATTCATGACATTTTATTCCTATTATTTATCCAAAGGGTAATTAAAATTTCTT	39	3	GATAAGAAATAAGA	ATAAA
chrX:7371331	CTTGCTTACATTACATCATTTTATTCTTATACTATATCCATGAGGGAGTGACAGTTTTCT	24	4	GATAAGAAATAAGA	ATAAA
chrX:17921360	AATGTGTCTAGTCAAATTGAGATATACTATAAGGATAAACACCAGGCTTTGAAGACTTAG	81	5	GATAAGAAATAAGA	ATAAA
chrX:34829388	ACTTTGGATTAAGTAATAACTATGATATATAGTAAGAATAAATTGACCAAATGCTGTGAA	9	4	GATAAGAAATAAGA	ATAAA
chrX:56981689	CATTAAACTGGTTTCTGGATTTTATACTTATTTCCTATCTGCATTTTCCTGCAAGAGTAA	55	2	GATAAGAAATAAGA	ATAAA
chrX:57799181	TATGGATACAGAGTGGAAAATTGGATAAAAAATAAGAACAAATCTTCTGCTGCCTACAAG	13	1	GATAAGAAATAAGA	ACAAA
chrX:63583628	TTCTAAAGCCAAGTAAAATATTCATTCTTATAATATATCTATAATATTAGACTAAGGAAT	11	4	GATAAGAAATAAGA	ATGAA
chrX:83334127	ATGACAGAACTCGAAGCACTGGATAGATTATAAAAGTAAAGCTTTAGTTAAACATAGATT	16	5	GATAAGAAATAAGA	GTAAA
chrX:101903639	CCAAATGAAGGGAAAGAACACTGGATATGAAATAAGAAGAAATCATTTTTAGGCTTAGTC	10	1	GATAAGAAATAAGA	AGAAA
chrX:102520597	ATCGTTTCTCTCAGGATACAATTGTACTCTTATTTCCTATCTATCTACCTATCTGTCTAT	24	1	GATAAGAAATAAGA	GTACA
chrX:103159091	AATGCAATCATATCTTATGTTTTATTTTTATAACTTATCTGTTTCACATAATTATGATTC	19	3	GATAAGAAATAAGA	ATAAA
chrX:105493009	AACTATAGATTTGCCTATTCTGGATATTTAATATGAATAAAATATGTAACATGTGGTCTT	46	4	GATAAGAAATAAGA	ATAAA
chrX:106729578	CTATGGGTGTTGTGTTTCAGGATACCATATAGGAATAAAGCCCTAAATATTGATCACTAA	11	4	GATAAGAAATAAGA	ATAAA
chrX:107791561	CACTGCACCCGGCCTTACATTTATTCTTAAGTACTATCCATCAATTATCTTGTCAATTTG	23	4	GATAAGAAATAAGA	ATAAA
chrX:145904274	ATGAGGACACAGATTTCCTGGATATTAAATAAGGGTAAACATTTCTTATTGAAATAATAA	24	3	GATAAGAAATAAGA	GTAAA
chrY:1470641	TCTGTGGATCTGCCTATTCTAGATATTTTATAAGAATAAAATTCTACAATATGTGGTCTT	11	4	GATAAGAAATAAGA	ATAAA
chr1:108597740	TGAGATAATGCCTTTGCTTGTTTTTATTTAGTAGGTTTGGGGAGGGAGCAGAGGCTAATA	10	2	CCCAGACCTCCTAA	ATAAA	DYNC1H1	1
chr5:13680632	CTGGCCCCTCCCCCTAGTTATTTTTATTTAGTTAGACTGGGCTATGGCCTTATTATCAAC	13	4	CCCAGACCTCCTAA	ATAAA
chr1:197413718	AGGCACCATGTGTTAAGCAGGGATAGGATCTAAGAATAACAAATCTGCCTGGTAAGCAGC	30	5	ATCATAACTCCCTA	GTAAG	HPRT1	1
chr2:10814978	TCGTGGAGAAAACAGAGGCCAGATCATAACTCCCTGCTAAATATCCCAGGTCACTGGCTG	66	1	ATCATAACTCCCTA	CTAAA
chr2:143027302	TAAATTGTCCTCTAGAAAGATTTTATTACTTATTTATTATCATTATTCAACAGTGGTTGA	11	5	ATCATAACTCCCTA	ATAAA
chr4:139224220	ATGTATATATGAAGGGGAGTTTATTAAGGAGTTATTATTGACTCATGATCACAAGATGAA	4	2	ATCATAACTCCCTA	ATAAA
chr6:110657403	CAGTCCTTGCATGCAAGATTCCCTTATTCTTATAAGGTATCTATGTTGCTAGTCTAATAG	25	5	ATCATAACTCCCTA	ATAAG
chr7:13598952	AGATTAATGCACCTGAGAAACATTTTTCCTTATTTAATATCCCTTACTCATTTCCTCTCC	32	5	ATCATAACTCCCTA	TTTAA
chr10:65936937	TATTAAAAACAGGCACAATAATCATATCTACCTAATAAACTTGTTGACATGACAATTACA	17	2	ATCATAACTCCCTA	ATAAA
chr11:21109655	TCTTTAAATGTCAGTTTGTTCTTTCATTAGGGAGTTATGATTTTTGTTTTGTAATTATTC	8	0	ATCATAACTCCCTA	ATGAA
chr17:71235302	TCTACCAGTTTGAAGAAAAGGATAAAGAATAAGAAATAAATTGTAACTATTTACTACAGT	20	5	ATCATAACTCCCTA	CTACA
chr18:41535113	TCTGTCTAAGAAACATCCATTATCATAACTACCTAATAAATCAGCAACAATAAAAGGTGT	25	1	ATCATAACTCCCTA	ATAAA
chr19:7408676	CCCTCTTTATCCTGCAGTGTGTTTTCTAAGGGAGTAATGATCTGTTGTGGTATTTGCAAG	35	2	ATCATAACTCCCTA	AGAAA
chr1:5954884	ACAAAAGCAAAAAGAAACAAATGGATTATATCAAAATAAAAAGGTCTTACACAATAAAGT	7	4	TGGAAAACTTCAAA	ATAAA	DYRK1A	0.986647
chr1:37060951	CTAAAGTATATCTCGAGACAGTTTATTTTGTTTGTTTCCACCCTGATCATGCTGGGGCCT	15	4	TGGAAAACTTCAAA	ATAAA
chr1:187918555	TCAATTACATTTTACTGTTAATTTTTTCTTATAAAATATCTTGTTTAGTCACACTAAAAA	3	5	TGGAAAACTTCAAA	GTAAA
chr1:214015978	TAAAGGCCCAGGTTTGGGGATGGAAGGCTTCAAAATAAATTGAATAGGGAACTTGATTCA	7	2	TGGAAAACTTCAAA	ATAAA
chr1:232116132	TCTCCTTGGGTTTATCTATTTTGGATATTTCATATGAATAAACTCATAGAATACATGACC	13	5	TGGAAAACTTCAAA	ATAGA
chr2:85220063	TTCCTATAACTTTCCTGTAAAATGGAACTTTTCAAAATAAAAAATTGAAGACACTCATTG	3	3	TGGAAAACTTCAAA	ATAAA
chr2:219170411	ACCCCTTTCAGAACCAAGGCCCCTGGACTACTTCAAAATGAAACTTGTGGGCTCAGTATG	15	2	TGGAAAACTTCAAA	ATGAA
chr3:130293016	CAGGCAGCTTTAACATTCCCTTTTATTCTTATAATTTTATCCTTTCGAAATTTATTTACT	9	5	TGGAAAACTTCAAA	TTATA
chr3:183100658	ATTTCACATGTAAGTATCAGTGGAAAAATTCTAAATAAAATATTAACTACGCTGGGTGCT	2	2	TGGAAAACTTCAAA	ATAAA
chr4:1389975	TATCCCCTATGATTTTCCATTCTTTATTTTGTTAATTTCCACTGTAATCTTTATTATTTC	8	4	TGGAAAACTTCAAA	ATAAA
chr4:53456188	AAGGAACTTAATGCAAAACTTGATAGGAAATAAGAGTAAAATAAATTGCTTTGCCAAGCA	14	3	TGGAAAACTTCAAA	GGAAA
chr4:88765654	CAGTTCTTTTCACTGTCTGTCATGGATAATAACAAAATAAATTTCCTTCAGTGAAAGAAG	11	4	TGGAAAACTTCAAA	ATAAA
chr4:149597852	GATATAAGAAGCCCAACAAAAATGGAGAATAGTTCAAAATAAACTACACTTACACACCTC	7	4	TGGAAAACTTCAAA	ATAAA
chr5:69356083	ATTCTTTTAGATACAAGGGTGGATACTAACAAAATAAATGTTACATAAACACCAAATATA	11	5	TGGAAAACTTCAAA	ATAAA
chr5:85713779	TTCCACTTAGTGGAAAACTTCATAATAAAGTTTTTATCCAGTGGAACAGATATATTCTAT	42	1	TGGAAAACTTCAAA	ATAAA
chr5:98498020	TCTACTTTGCTAGACATAATGGAATAATACAAAATAAATAGGGCTCAATTTCTATTCAGG	9	3	TGGAAAACTTCAAA	ATAAA
chr5:133317166	ATTAGGCACCCTCCCAGAGCTGGATTACTTCAAAACAAACATATACACAAGTCTATGACC	22	2	TGGAAAACTTCAAA	ACAAA
chr5:170369072	CTTACAATTTGCATTGTAGTTGGATATTTTCAAAATAAAAAGCTGGGGAAATAAAGGAGC	14	3	TGGAAAACTTCAAA	ATAAA
chr6:72333520	TCTCCCTAAAAATGTGTCTGGATTATTTCAAAATAAATTAGATTTAGAATTTCAGTGATG	23	3	TGGAAAACTTCAAA	ATAAA
chr6:107428199	TTTAAGGTGCAAGTCAATCCCATGGAAGATTTCAAAATAAAAGGATGCAACAGCATCTTG	9	2	TGGAAAACTTCAAA	ATAAA
chr6:135805336	TAGTGATTTGAAGTGATTGTATGGATATATCAAAATAAAACTTGCTAAATGGAGTAAGAC	41	5	TGGAAAACTTCAAA	TAAAA
chr6:144991466	ATAAAGAAATGCCTGAGTCTAGATAATTTATAAGAAAAAAAGTCTAACTAGCTCACAGGT	2	5	TGGAAAACTTCAAA	GAAAA
chr7:101478648	TCAGTGTTTCCTTTTTAACTTTTTATTTTGAAATAATCCAGAACAGTGTATTTTAAAGGA	21	3	TGGAAAACTTCAAA	ATAAA
chr7:115429081	CTCTATGTAGAAATATATCCTGGAGAACTACAAAATAAACATGGACAACATTGCAGATAT	60	2	TGGAAAACTTCAAA	ATAAA
chr8:3647897	TGTAACTGTTCTGTGTAAGTTTGGAATTACTTCAAAACAAATTACTCTGTTTGTTTTGTT	22	4	TGGAAAACTTCAAA	ACAAA
chr8:81870812	ACAGTAACTCAAGAGCCTGGATATCTTCTAAATAAATACATTATAATGGCAGTCTCTCTC	2	3	TGGAAAACTTCAAA	ATAAA
chr9:94209159	GTATCAACAGTCTGTTATTGTTTTTACTTAGTAGTATTCCATTATATGGGTAGAGCACAG	30	3	TGGAAAACTTCAAA	GTAAA
chr10:77825933	AGTAAATTAATTTGTGGTTTTTTCCTTATAACATATCCACATTTAAAAAATTTTCATAGT	10	5	TGGAAAACTTCAAA	TTAAT
chr11:39224188	TCCTGGTTTATCGGCCTCCATATTATTTTGAAGTATTCCTCTTCATCTCCAGGAGTAATT	13	2	TGGAAAACTTCAAA	ATAAT
chr11:106610462	TGGTGAGTATCAGGAGTGCTCCTTTATTAAGAAGTATTCCACTGTATGGATACATTACAG	23	3	TGGAAAACTTCAAA	ATAAA
chr12:8762766	CTAGTTCCTGGAGTGAGGGGGTTACTTTGAAGTATTCCATTATCACTGAGCACTGCGTAC	11	1	TGGAAAACTTCAAA	GTAAC
chr12:80216213	GTTGAAGTAAAAAGTGCTGAGATGGAAAATGTCAAAATAAAACTTCACGTAAGGGAGACT	14	2	TGGAAAACTTCAAA	ATAAA
chr13:65261109	GTGATTAACATATTAAGCCTGTTTATCTTGAATATTTCCACTGTCTCAGCAACTCTGACT	33	3	TGGAAAACTTCAAA	ATAAA
chr13:87453817	AGATCCATATGAATTTAAGTGGAAGACTTCAAAATAAATAAACATTTCAGAGGTCTGCAA	27	1	TGGAAAACTTCAAA	ATAAA
chr13:87682240	TTTGAAATGCCAAAATCTGGCTATTTAATTTGAAGAGTTCCATCGATGGTTCCCAAAGTC	9	2	TGGAAAACTTCAAA	TTAAA
chr13:100249605	TATAAACTTTAGAATCAGTTTGTGGATATCTACAAAATAAATTGCTAGGACTTTGATTTT	20	3	TGGAAAACTTCAAA	ATAAA
chr14:43727563	TCATGTCTTCCCTCAGTGTGATTTTATTTTGTTATTCTCCATCCCCGCTTATATGTACCC	15	4	TGGAAAACTTCAAA	ATAAA
chr16:73477412	TGGAGCTGATGGCTGCCAAAAGGGATTACTTCAAAATAAAAATGTTACCAAATAATAAAA	16	3	TGGAAAACTTCAAA	ATAAA
chr17:52331965	AGTCTTCTATTGATAAGACGGATAACTAATAAGTATAACTTTACTTGGTGGTCCACATAA	13	5	TGGAAAACTTCAAA	GTATA
chr21:26124200	ATGTAATTATTGACAAAGGTGTGGAACAATACAAAATAAATTCCACTTTAGATACCTGTG	3	3	TGGAAAACTTCAAA	ATAAA
chr21:35064232	TTTTAACTCCAAGACTTCCATTTTTATTCCTATCACTTATCCAATCTAGGGAGCTTTAGC	23	5	TGGAAAACTTCAAA	TTAAA
chr21:37489507	TCATCTCTTCTTGTAGCTGAGCTTTATTTTGAAGTTTTCCAAACCTTCAGTCTCACACAA	9	0	TGGAAAACTTCAAA	ATAAA
chrX:57799181	TATGGATACAGAGTGGAAAATTGGATAAAAAATAAGAACAAATCTTCTGCTGCCTACAAG	13	4	TGGAAAACTTCAAA	AAAAA
NovaIscB
genome position	local sequence	# reads	# mismatches	guide	PAM	Gene targeted
chr3:93470455	TGATATTATATTTACAGTATGTAATCTATATTTGATGTACTTTCATATTTTATGTACCTA	15	5	GATAAGAAATAAGA	TCAAA	CA2	1	55.39
chr13:81925115	CTAGCTATCATATATCTATTATTTATTCTTATTTATTATCTGTATGGACTCATGGGTTTC	7	4	GATAAGAAATAAGA	ATAGA
chr15:67840224	CTAATATCTTTGTGTTTACAGTCAAATTAATTCTAATTATCTCTCTAACAGCCTTGTATC	1207	5	GATAAGAAATAAGA	ATTAA
chr2:10814978	TCGTGGAGAAAACAGAGGCCAGATCATAACTCCCTGCTAAATATCCCAGGTCACTGGCTG	13	1	ATCATAACTCCCTA	CTAAA	HPRT1	0.216667
chrX:134493252	CTTTTTATAATGAAGGACAACATCATAACTCCCTAATAAAATGTGCATGTATATATTCAA	47	0	ATCATAACTCCCTA	ATAAA
20 nt guides
WT OrufIscB
genome position	local sequence	# reads	# mismatches	guide	PAM	Gene targeted
chr1:41625812	AGTCTAAATGGCAATAATTTGGAGATAAGAAATAAGAATAAAAATGAGAATTTTTAAACA	19	5	ATATAGGATAAGAAATAAGA	ATAAA	CA2	0.954023
chr1:80145027	CAGAAAACCACCATACCAAAATGATAAGCAATAAGAATAAAATAAAGTAAAAAGGAATGT	20	5	ATATAGGATAAGAAATAAGA	ATAAA
chr3:82923900	AGATTAGCAGGGATAAAAGGGATATTAAATAAGAATAAAAGAGCCAATTATTTAAAGATA	19	5	ATATAGGATAAGAAATAAGA	ATAAA
chr3:145309956	CTGCAGAATCAGACTAAAATTAGATAAGCAATAAGAATAAACAATTCATATTTTTGTACT	9	4	ATATAGGATAAGAAATAAGA	ATAAA
chr4:149269120	AGGCTAAGCTACCCACATTGCAGGATAGGAAATAAGAATAAGAACCGTCTCTGATCCCCT	13	4	ATATAGGATAAGAAATAAGA	ATAAG
chr8:85481042	TTTCTGTAACACAGAATATAGGATAAGAAATAAGAATAAAGTACCTTGACTTTGTTCACA	8	0	ATATAGGATAAGAAATAAGA	ATAAA
chr13:53675213	TGTCCTTTCATAAATTGCACTGGGTGATAAGAAATAAGAACAAAGAAACCATTGGCTTTT	13	5	ATATAGGATAAGAAATAAGA	ACAAA
chr13:81925115	CTAGCTATCATATATCTATTATTTATTCTTATTTATTATCTGTATGGACTCATGGGTTTC	15	7	ATATAGGATAAGAAATAAGA	ATAGA
chr13:85375410	AGAAGTGTAACCCGGAATGTCCCAAGATAAAAAATAAGAATAAAATTTTGGTAACAGCTA	3	6	ATATAGGATAAGAAATAAGA	ATAAA
chr17:60657318	TGTTAACTCGTATAAGAAACTTTATTCCTATTTCTTATCCATGTTAATATTGATTGAGTT	55	5	ATATAGGATAAGAAATAAGA	ATAAA
chr11:21109655	TCTTTAAATGTCAGTTTGTTCTTTCATTAGGGAGTTATGATTTTTGTTTTGTAATTATTC	15	4	GACAACATCATAACTCCCTA	ATGAA	HPRT1	0.535714
chrX:134493252	CTTTTTATAATGAAGGACAACATCATAACTCCCTAATAAAATGTGCATGTATATATTCAA	13	0	GACAACATCATAACTCCCTA	ATAAA
OrufIscB-REC
genome position	local sequence	# reads	# mismatches	guide	PAM	Gene targeted
chr1:80145027	CAGAAAACCACCATACCAAAATGATAAGCAATAAGAATAAAATAAAGTAAAAAGGAATGT	11	5	ATATAGGATAAGAAATAAGA	ATAAA	CA2	0.357664
chr3:93470498	CATATTTTATGTACCTAATATATATTTGATGTAATTTCATATTTTATGTACAGTGTATAA	4	6	ATATAGGATAAGAAATAAGA	TCAAA
chr3:145309956	CTGCAGAATCAGACTAAAATTAGATAAGCAATAAGAATAAACAATTCATATTTTTGTACT	21	4	ATATAGGATAAGAAATAAGA	ATAAA
chr4:149269120	AGGCTAAGCTACCCACATTGCAGGATAGGAAATAAGAATAAGAACCGTCTCTGATCCCCT	101	4	ATATAGGATAAGAAATAAGA	ATAAG
chr6:29320059	TGGCATAACGTTTCATAATTTATTCTTTTATCTTATCTTATTTTTGTGGTTACCTGAAGT	30	4	ATATAGGATAAGAAATAAGA	ATAAA
chr8:27716744	AAAACTAGTACGTGAAAGTGGGATAAGAAATAAGAATAATAACATAGTCTCAAAGTATCA	100	3	ATATAGGATAAGAAATAAGA	ATAAT
chr8:85481042	TTTCTGTAACACAGAATATAGGATAAGAAATAAGAATAAAGTACCTTGACTTTGTTCACA	792	0	ATATAGGATAAGAAATAAGA	ATAAA
chr10:50341905	ATTAGTTTTATGGTTAAGAGGATACTTTATAAGAATAAAATTACTTAAAAGTCACAGTTC	14	7	ATATAGGATAAGAAATAAGA	ATAAA
chr11:22798583	TTAAAATGAGATAGTAAATAAGATAATAAATAAGAAAAAAATGCTTGTAAAGAGTAAAAC	102	3	ATATAGGATAAGAAATAAGA	AAAAA
chr12:18576009	AGCCATGGTCTCTAAACTTGTTTATTCTTATATCTTATCAAGTTTTTATTTAAATAATTG	12	7	ATATAGGATAAGAAATAAGA	TTAGA
chr15:41349701	TGCTTTCCGTAGACTCTGGTTTTATTCTTTTATCTTATCCTTTTATTCAAATGTAATTTT	28	5	ATATAGGATAAGAAATAAGA	ATAAA
chr17:60657318	TGTTAACTCGTATAAGAAACTTTATTCCTATTTCTTATCCATGTTAATATTGATTGAGTT	14	5	ATATAGGATAAGAAATAAGA	ATAAA
chr20:1412330	ATTTACTAGAGTCAAAGAGGGATATTACATAAGAATAAAAGGATCAATCCACTAGGAAGA	4	7	ATATAGGATAAGAAATAAGA	ATAAA
chr2:10814978	TCGTGGAGAAAACAGAGGCCAGATCATAACTCCCTGCTAAATATCCCAGGTCACTGGCTG	35	4	GACAACATCATAACTCCCTA	CTAAA	HPRT1	0.0380022
chrX:134493252	CTTTTTATAATGAAGGACAACATCATAACTCCCTAATAAAATGTGCATGTATATATTCAA	886	0	GACAACATCATAACTCCCTA	ATAAA
OrufIscB-KRK
genome position	local sequence	# reads	# mismatches	guide	PAM	Gene targeted
chr1:41625812	AGTCTAAATGGCAATAATTTGGAGATAAGAAATAAGAATAAAAATGAGAATTTTTAAACA	88	5	ATATAGGATAAGAAATAAGA	ATAAA	CA2	0.996287
chr1:80145027	CAGAAAACCACCATACCAAAATGATAAGCAATAAGAATAAAATAAAGTAAAAAGGAATGT	64	5	ATATAGGATAAGAAATAAGA	ATAAA
chr1:96744286	AAAAGAGTTGTATGAAAATTCAGGATAATTAATAAAAGTAAACGAGAACTTCTTTACATA	5	5	ATATAGGATAAGAAATAAGA	GTAAA
chr1:97861215	GAAATTCAATACATGGATAGTGGATATCTTAAAAGAATAAAACATAACAAATGATGCAGA	32	7	ATATAGGATAAGAAATAAGA	ATAAA
chr1:105294454	CATAATATTTGCAATACATGTACTTTAGATATATTATAAGACTAAATATTAAGTAAGATC	47	6	ATATAGGATAAGAAATAAGA	TTAAG
chr1:183171766	ATAATGAATCTTATGTTAGGAGGTGATAAGTAATAAGAAAAAACATAAAGCAAAGGAAAG	14	6	ATATAGGATAAGAAATAAGA	AAAAA
chr1:186381913	GAAAATAACCTGTAGGAATAGTTACTCTTATTTTCTATCCCAAGATGATACTAATGATCA	22	6	ATATAGGATAAGAAATAAGA	GTAAC
chr1:187918555	TCAATTACATTTTACTGTTAATTTTTTCTTATAAAATATCTTGTTTAGTCACACTAAAAA	3	7	ATATAGGATAAGAAATAAGA	AAAAA
chr1:188820578	AACCTATATACTTCCAAATGGACAATTAATAAGAATAAAAGTGAAATCTATAATAATATA	86	7	ATATAGGATAAGAAATAAGA	ATAAA
chr1:190262067	TTACCTGTGCAGGGACACATTTGATAAGTAATAAAAATAAAAGATACTCTCCATACAAAA	11	5	ATATAGGATAAGAAATAAGA	ATAAA
chr1:197413718	AGGCACCATGTGTTAAGCAGGGATAGGATCTAAGAATAACAAATCTGCCTGGTAAGCAGC	30	7	ATATAGGATAAGAAATAAGA	ATAAC
chr1:197660377	TTATGTTCATAACAAAAAAGATAAATAATAAGAGAAAAATATTACACTATCAGGCCATCA	22	5	ATATAGGATAAGAAATAAGA	GAAAA
chr1:216265955	GCTGGTTAACAGATACAAAATCACAGATAGGTAAGAAGAATAAATTCCTGTGTTTTATAG	46	7	ATATAGGATAAGAAATAAGA	ATAAA
chr1:232116132	TCTCCTTGGGTTTATCTATTTTGGATATTTCATATGAATAAACTCATAGAATACATGACC	13	7	ATATAGGATAAGAAATAAGA	ATAAA
chr1:234574837	AGATTTAATGAATTTATATGTGTTTATTCTTATTACTCATCCAGACATTGCTAGCTGAAT	54	7	ATATAGGATAAGAAATAAGA	ATAAA
chr2:56800979	ATATAAGATAGGATATTTTGGATATAGAATAAGAGAAAAAGAGAAGTCAAAGGTGTCATA	8	5	ATATAGGATAAGAAATAAGA	GAAAA
chr2:98408461	AGGATGCCACTTGCTATTTATTCTTGTTCTTTATCCGAAAGCTGAACTTTTCTCTGCGAT	17	6	ATATAGGATAAGAAATAAGA	ATAAA
chr2:197720754	TAAATTGTGCAATTACACAGAGTTTATTCTTATCAAGTATCTTAAAGCAATATGAATAAG	18	7	ATATAGGATAAGAAATAAGA	ATAAA
chr3:23607523	TCATCCCAGAAAATTCCTTTATTCTTCTTTCTTATCAGTCCCCCACTCCCACCCACAAGG	28	7	ATATAGGATAAGAAATAAGA	ATAAA
chr3:40414876	GCAAACAAATGCATGGTTTTTAATCTTACTGTTTATCCTATCCCCTGTGAGTGATAGCCT	7	5	ATATAGGATAAGAAATAAGA	TTAAA
chr3:62861795	CATCTACCATCATGAACCAACCTTTGTTCTTATTTTCTATCCAATACTGGAATCTTATAC	9	4	ATATAGGATAAGAAATAAGA	ACAAA
chr3:74342345	GGAAAATAGTATTAGCGTTTTTATTCTTCTACCTATCCTATTTTGGGCTTTCATGTTATA	3	7	ATATAGGATAAGAAATAAGA	TAAAA
chr3:74574086	ACTGATGAATGGATAAACAAGATATGTTATATGAATAAAATGGAATATTATTCAGCCATA	26	7	ATATAGGATAAGAAATAAGA	ATAAA
chr3:77850780	AGTATCTCCCATTTATTTTTATTCTTAATAATCTATCCTTACCTCCCTGTATTCCAGGAA	2	7	ATATAGGATAAGAAATAAGA	ATAAA
chr3:77914459	ACTTAAATTTTAAATAGAGGAGGATATAAAAGAAGAATAAACACCAAGTAGCAATTACCT	33	7	ATATAGGATAAGAAATAAGA	ATAAA
chr3:103101416	TTATTTTGTATATCGTTTATTTTTCTCTTATTACTTATCTTATGATTTGGGTTCCTGTAG	11	4	ATATAGGATAAGAAATAAGA	GAAAA
chr3:114064664	CACAGTTTCTCACTTCTGTTTGGATACCATATAAGAACAAATTGGGAAATAATCCGACCT	66	7	ATATAGGATAAGAAATAAGA	ACAAA
chr3:145309956	CTGCAGAATCAGACTAAAATTAGATAAGCAATAAGAATAAACAATTCATATTTTTGTACT	11	4	ATATAGGATAAGAAATAAGA	ATAAA
chr4:53456188	AAGGAACTTAATGCAAAACTTGATAGGAAATAAGAGTAAAATAAATTGCTTTGCCAAGCA	14	5	ATATAGGATAAGAAATAAGA	GTAAA
chr4:55816218	GTCACTACAGCCCACATATCTTGGATATGTAGTAAGAGAAAAAGCATGGTTTCTCACCTC	17	5	ATATAGGATAAGAAATAAGA	GAAAA
chr4:61100572	CCAATGCTATATTTGATGACAGATAAAATATAAGAGAAAAATTAAAATCGTTCCAGCCTA	8	6	ATATAGGATAAGAAATAAGA	GAAAA
chr4:61969236	GAACAAAATGATAATGAATGTTTATTCTTATTGTATATTCAAGCTAATTTAACAACTGCC	13	7	ATATAGGATAAGAAATAAGA	ATAAA
chr4:76129284	TACCGAGGATTAAGAGGGATATGATATAATAATAAAAGGTAAATTTGCCAAGAAAACACA	5	7	ATATAGGATAAGAAATAAGA	ATAAA
chr4:121190258	TGGCCTTTTTGCCTGGCGTGTTTACTCATATTTAGTATCCTTTGAATTATAAACTTCATG	5	6	ATATAGGATAAGAAATAAGA	GTAAA
chr4:149269120	AGGCTAAGCTACCCACATTGCAGGATAGGAAATAAGAATAAGAACCGTCTCTGATCCCCT	36	4	ATATAGGATAAGAAATAAGA	ATAAG
chr4:166021843	GACTCCTGTTGGCCTCTTGCCTTTATTTTTATATCCTATCTGTTCTCCAGCTATGCTGCT	24	7	ATATAGGATAAGAAATAAGA	ATAAA
chr5:66298287	TTATTCCTTCTTCACTATGGAGGGATATAAAATAAGAATGAACTGAAACTATACTTGCAG	10	7	ATATAGGATAAGAAATAAGA	ATGAA
chr5:125215728	CCTGGCCTTTGTATTTAGATATTTACTCTTATCTAGTATCCCTCATGCTCCCTGGCTCAC	106	6	ATATAGGATAAGAAATAAGA	GTAAA
chr6:17445107	TATGTGAACCTTACTGTAAGTATTTTATCTTATTATTTATCTATTTGGAGACAGAGCCTT	17	7	ATATAGGATAAGAAATAAGA	TAAAA
chr6:22979698	TTTCAGTAAGTAAGCAACAGAGATAGGAAATAAGAATAAAATTCACAAAAGCAACAAAAA	22	6	ATATAGGATAAGAAATAAGA	ATAAA
chr6:25065775	GGGCCACCAGGCCTGGCCATCTTTATTCTTATTAAACATCCTTCCTTGGAAAAAGAGGAT	38	7	ATATAGGATAAGAAATAAGA	ATAAA
chr6:29320059	TGGCATAACGTTTCATAATTTATTCTTTTATCTTATCTTATTTTTGTGGTTACCTGAAGT	4	4	ATATAGGATAAGAAATAAGA	ATAAA
chr6:39144606	AAATAACAGCTGTCTTTATCAGAAGGATAGGAAATAAAAATAAACACAAATTATGAGCAC	16	6	ATATAGGATAAGAAATAAGA	ATAAA
chr6:47383339	CTTATTCTATCTAACTATGTTTTTATACTTATTAACTATCCTCATTTCCACCTCCTCTGT	139	7	ATATAGGATAAGAAATAAGA	ATAAA
chr6:54410479	TATTGTTGGCACTATGTTCATTTATTCATATTGTATATCTTTTACCATATATTTATTTAT	8	7	ATATAGGATAAGAAATAAGA	ATAAA
chr6:64058974	GTGCTCAAAACATTTCTTGCCTTTTATTTTTATTTGTTATCCTCTGCATTAGAAATGACA	6	5	ATATAGGATAAGAAATAAGA	ATAAA
chr6:84018674	AGGTTCTGAATTCTATCCCTTTATCCTTATTAAGTATCCCTTAATACTAATCTAGACTAA	5	7	ATATAGGATAAGAAATAAGA	ATAAA
chr6:98792103	TTTGTAGTTTTAATGGAAGAATGATATGCTATAAGAATAAATGTTTATTACAGTCTCTGC	36	7	ATATAGGATAAGAAATAAGA	ATAAA
chr6:129898908	TAAAAGTAAAATAAAATAAGATAAATAATAAAAATAAAAATGGAGAATATGTCATATCCA	3	7	ATATAGGATAAGAAATAAGA	TAAAA
chr7:13598952	AGATTAATGCACCTGAGAAACATTTTTCCTTATTTAATATCCCTTACTCATTTCCTCTCC	32	6	ATATAGGATAAGAAATAAGA	AAAAA
chr7:34945509	TAAGTGATGTGCTGTGTTCTGCACAGATAGGAAATAAGAAGAAATGCCAGGAAGGGAAAT	4	7	ATATAGGATAAGAAATAAGA	AGAAA
chr7:35383208	ATAACAAATTCTAAATTAATTTCAGATAAAGTATAAGAATAAAGCATATGTAAACATTTA	14	6	ATATAGGATAAGAAATAAGA	ATAAA
chr7:50444501	GTGGTAGGATAATAGTGACTTTTATTCTTTTTACTTATCTCTATTTTCTCATGTTTCTGT	16	7	ATATAGGATAAGAAATAAGA	ATAAA
chr7:75479799	CTTCTCTTATTCTAGGAAAAATGGATATTACTTAAGAATAAACTATGACAATTAAAGTTG	48	7	ATATAGGATAAGAAATAAGA	ATAAA
chr7:102370864	TTTATAGTATGCAACTTTCATTGTCATAGTTTATTCTTAAGTAATATCCATTTTTCTTAG	18	7	ATATAGGATAAGAAATAAGA	ATAAA
chr7:135412373	TTGTAAATTCTGATAGACAGAAATTGATAGGAAATATGAATAAAGTATACCCTCTACTAA	25	7	ATATAGGATAAGAAATAAGA	ATAAA
chr7:150462348	GACACATTGTTCCTTTATTTTACTCTTATTGTTTATCCTTGAAATTTGGTGGTTTTCTAT	10	5	ATATAGGATAAGAAATAAGA	GTAAA
chr8:27716744	AAAACTAGTACGTGAAAGTGGGATAAGAAATAAGAATAATAACATAGTCTCAAAGTATCA	11	3	ATATAGGATAAGAAATAAGA	ATAAT
chr8:42933506	AAACATAAGATTATTCACTCTAGGATAAACAAGAAGAATAAATTCATGGTTCTGTCATTG	25	5	ATATAGGATAAGAAATAAGA	ATAAA
chr8:85481042	TTTCTGTAACACAGAATATAGGATAAGAAATAAGAATAAAGTACCTTGACTTTGTTCACA	10	0	ATATAGGATAAGAAATAAGA	ATAAA
chr8:89616905	GTATTTCAATTATTTACTTTTATGGATATTGAATAAGAATAAATGACTCAAAATCGAGAA	8	7	ATATAGGATAAGAAATAAGA	ATAAA
chr9:19339866	TAGATAATTCTCCATTCTCTATTTTTTTCTTATTTATTATCAGTATGGACTGATGTACTC	9	7	ATATAGGATAAGAAATAAGA	AAAAA
chr9:74096000	TGTAGAAACAACACACAGTAGAAGATAATATTTAAGAATAAATTTAGGTTGTATGCAGTG	5	6	ATATAGGATAAGAAATAAGA	ATAAA
chr9:74870387	ACACTAAGGGAATAGGAGTTTGGGATAAAGGATAAGAGTAAATGTAACTGGGGATCATGG	6	6	ATATAGGATAAGAAATAAGA	GTAAA
chr9:110907434	AGAACAGAGAATAAACTATAAGAATAAAGACACACAATCACCTCAGCCAAAATAAACAGG	12	6	ATATAGGATAAGAAATAAGA	ATAAA
chr9:112462049	GCTTGTGCTTCTTATGTCCTTTTATTCTTACTGTTTATCCCATCTGCTTTCCTTTAAATG	13	5	ATATAGGATAAGAAATAAGA	ATAAA
chr9:117163440	ACTCAACAAGTATAAAGGGTGATAGGAAATAAGAGTAAAGATGCTTTGTGACTGCATCAC	34	6	ATATAGGATAAGAAATAAGA	GTAAA
chr10:3736861	ATTTAAAAATGTTGAAAGAGGATTAAAAATAAGAATAAAAAACTCTCAGCCTAGAACATG	2	4	ATATAGGATAAGAAATAAGA	ATAAA
chr10:16160415	AATGTTACTATATTATCGTGGATGGGTTATAAGAATAAAAAGTTGTTATACTAACTATAT	20	7	ATATAGGATAAGAAATAAGA	ATAAA
chr10:42620902	GCTGTTACAAGAGACAAAGAAGGATACTATATATGAATAAAGGGTCGTTCCATCAATAAG	20	7	ATATAGGATAAGAAATAAGA	ATAAA
chr10:50341905	ATTAGTTTTATGGTTAAGAGGATACTTTATAAGAATAAAATTACTTAAAAGTCACAGTTC	11	7	ATATAGGATAAGAAATAAGA	ATAAA
chr10:68003485	AGCCACCCCACCCCTGCCATTTTTGTACTTATTAACTATCCTCACTTCCTCCCCTTACCC	26	7	ATATAGGATAAGAAATAAGA	ACAAA
chr10:70790813	ATCTTCTTGATAGACTGGTGCTTTTATTATTATTTAATATCCCCTATGTCTCTGTCATTT	7	5	ATATAGGATAAGAAATAAGA	ATAAA
chr10:118357350	TGGTGGGAATGTGTGATTTTTATTCTTTTTGTTTATCTATATTTTCTACTATGAGAATTT	9	7	ATATAGGATAAGAAATAAGA	TAAAA
chr11:4968755	TCTGTATAATTTTGACATTAAAGATAATTAATAAAAATAAATAAATCCACTTACATATTT	7	6	ATATAGGATAAGAAATAAGA	ATAAA
chr11:16309389	AAGTTCACACAGCAAAACTGATGATAGAATATAAGAATAAAAAGCAAGTCACAAGAGGTT	7	7	ATATAGGATAAGAAATAAGA	ATAAA
chr11:16531344	AGTATTAAAATGCCCCCATTTGAAGATAAGCAATAAGAAAAAATCAGCACTGGACCCATA	39	5	ATATAGGATAAGAAATAAGA	AAAAA
chr11:49090396	AAATATCTTAAGATAAAACAATAGATAAAACATAAGAATAAAAGTAGACTATGTGTTCCA	15	7	ATATAGGATAAGAAATAAGA	ATAGA
chr11:74395723	ACCGTGCCTGACCTCTCTTCATTCTTTTTATGTATCCTATCTTCTAATGAAGTCTTCCTT	22	5	ATATAGGATAAGAAATAAGA	ATGAA
chr11:78812929	TTTGTGATCTTCTCTATGAAGGATACTATATAAAAATAAATTATACTGCATTGTGCTGAA	11	6	ATATAGGATAAGAAATAAGA	ATAAA
chr11:117132075	TTACTCTTTCTGAAGCACACTTTTACACTTATTACATATCTGAAGTGATGACTTAAAATA	6	7	ATATAGGATAAGAAATAAGA	GTAAA
chr12:18576009	AGCCATGGTCTCTAAACTTGTTTATTCTTATATCTTATCAAGTTTTTATTTAAATAATTG	15	7	ATATAGGATAAGAAATAAGA	TTAGA
chr12:48622065	TCAGTTATTCCAAAGCCAAACTTTATTTTTATTACATATCGTCCAACATCTTACTGGATT	26	7	ATATAGGATAAGAAATAAGA	ATAAA
chr12:68725446	GTAGTGCCAAGGTAAATAGGAATAAAATATAAGAATAAAAGTTTAATACCATTGAGAGAT	16	7	ATATAGGATAAGAAATAAGA	ATAAA
chr12:72632190	ATTTGCTATGGTAACTAATGTTTCATTCTTATAATTTATCTTTCATCTTAAGAAGTTAAG	31	6	ATATAGGATAAGAAATAAGA	ATGAA
chr12:85017554	TGGCACCTGTCCTGAATTTTCTTTGTTCTTATTCTTTATCCAGTCTGTGTAATTATGTTG	23	5	ATATAGGATAAGAAATAAGA	ACAAA
chr12:85951889	AAAACCCCAAAGGCTTGATGGGAGGATAATAAATATGAATAAAACGTGTAAATCAAACAC	10	6	ATATAGGATAAGAAATAAGA	ATAAA
chr12:120497455	TAGATGTGAAGAGGACGGCTGTTTGGATAATAATTAAGGATAAAATTTGGCCAGTTGACA	34	7	ATATAGGATAAGAAATAAGA	ATAAA
chr13:40189093	GGACAATGCTCATATGCATTGGATGTATAATAAGAATACATATGTGACCTACATATGTCT	31	7	ATATAGGATAAGAAATAAGA	ATACA
chr13:53675213	TGTCCTTTCATAAATTGCACTGGGTGATAAGAAATAAGAACAAAGAAACCATTGGCTTTT	41	5	ATATAGGATAAGAAATAAGA	ACAAA
chr13:61937697	ACATGTGTCTATTTCTCATGGATAGCAAATAGGAATGAAGTGGATAGGCTGTATGGTAAA	9	7	ATATAGGATAAGAAATAAGA	ATGAA
chr13:76275355	CACCCTAATACTAAAACCAGGATAGGATATAAGAAAGAAAACTACAGACCAGTATCCCTG	3	6	ATATAGGATAAGAAATAAGA	CTACA
chr13:81925115	CTAGCTATCATATATCTATTATTTATTCTTATTTATTATCTGTATGGACTCATGGGTTTC	38	7	ATATAGGATAAGAAATAAGA	ATAGA
chr13:85375410	AGAAGTGTAACCCGGAATGTCCCAAGATAAAAAATAAGAATAAAATTTTGGTAACAGCTA	16	6	ATATAGGATAAGAAATAAGA	ATAAA
chr14:52851291	ATCTTGGACTATAAATAAGTTTAATCTTACTATGTATCTTCTGCATCTAGATGTTTTGGT	21	6	ATATAGGATAAGAAATAAGA	TTAAT
chr14:54643069	TAATATTTGGATAGAAAAGCAGATACTCAATAAGAATAAAGAGTTGAATCAACAAGGCAG	4	7	ATATAGGATAAGAAATAAGA	ATAAA
chr14:100489465	ATGTATTTTGAACCAAAAGTTAGGATAAGTAATAAAAATAAATTCTCCTTTTGTAATATG	2	4	ATATAGGATAAGAAATAAGA	ATAAA
chr14:103376630	TAACAGACGACTTTAAGTATTTGTTCTTATTATTTATCAACCCCCAAGTGCCTGTTGTTG	17	6	ATATAGGATAAGAAATAAGA	CTTAA
chr15:24007637	AGCCAAACCATATCATCTATTTTACTCTTATTTTCTATCTCATGTGATCATAGGAGTTAC	16	5	ATATAGGATAAGAAATAAGA	GTAAA
chr15:41349701	TGCTTTCCGTAGACTCTGGTTTTATTCTTTTATCTTATCCTTTTATTCAAATGTAATTTT	36	5	ATATAGGATAAGAAATAAGA	ATAAA
chr15:50876880	ATGGAGGATAAAAATATTACGGTTATTCTTTTAACTTATCCAGGAACAGAATGAGTAGCA	22	7	ATATAGGATAAGAAATAAGA	ATAAC
chr15:67014406	AGTAAATGCTCAGTGAATATGAGCATTAATTTTTGTCCTTATTATGTATCCCTCTGGTGA	15	7	ATATAGGATAAGAAATAAGA	TTAAT
chr15:70929044	TATTTCTCTCTGCTTCATTTCTTCATTCTTATCACTTATCTGGTTCTACCTTTGAATTCA	20	7	ATATAGGATAAGAAATAAGA	ATGAA
chr15:71902461	AAGCAATGTAGATGAGAAGAGATAAGGAATAAAAATAAAATGGAAGCAGTAGTAATGGAG	34	6	ATATAGGATAAGAAATAAGA	ATAAA
chr16:11143942	CTCCTGCTCTGTGTTCTCATTTTTTATTCTTATTCCCTATCCTGTGTTGTTACTGATAAG	51	4	ATATAGGATAAGAAATAAGA	ATAAA
chr16:65588925	CTTTGGTTGCTCCTGTTCTTTTTTCTTATATTGTATCCATAATTTTTATTGTTTGCTCTA	6	6	ATATAGGATAAGAAATAAGA	AAAAA
chr17:52331965	AGTCTTCTATTGATAAGACGGATAACTAATAAGTATAACTTTACTTGGTGGTCCACATAA	13	7	ATATAGGATAAGAAATAAGA	ATAAC
chr17:52876002	GTGAGCCTGAGAATTCAATGGATAATAAATAAGCATGAAATTCATTCATAATTACCAAAA	5	6	ATATAGGATAAGAAATAAGA	ATGAA
chr17:60657318	TGTTAACTCGTATAAGAAACTTTATTCCTATTTCTTATCCATGTTAATATTGATTGAGTT	42	5	ATATAGGATAAGAAATAAGA	ATAAA
chr18:24848095	GGTGATAGATACTGAGTACTGAGCATTTATTTTTATATACTATCTTATGTACTCTTCATG	4	6	ATATAGGATAAGAAATAAGA	ATAAA
chr18:30085360	ATTTCATCCAGATAACACTTTATTCTGATTTTATATCCCCCTTTCTTATAAAATACACAG	4	7	ATATAGGATAAGAAATAAGA	ATAAA
chr18:35591028	ATGACTAAAACAGCTCTGCCACTGGGGATAGGAAATAAGGGTAACATGGTCTCTGATCTG	18	6	ATATAGGATAAGAAATAAGA	GTAAC
chr20:14224262	CCTTGTACCCCATAGCAGATTCAATCTTATATAGTATCCCAGCCCTAGGCCTTAAGCCTC	6	7	ATATAGGATAAGAAATAAGA	TTGAA
chr21:35064232	TTTTAACTCCAAGACTTCCATTTTTATTCCTATCACTTATCCAATCTAGGGAGCTTTAGC	23	5	ATATAGGATAAGAAATAAGA	ATAAA
chr22:10626204	GTGTTTTGATTCATGACATTTTATTCCTATTATTTATCCAAAGGGTAATTAAAATTTCTT	39	7	ATATAGGATAAGAAATAAGA	ATAAA
chrX:34829388	ACTTTGGATTAAGTAATAACTATGATATATAGTAAGAATAAATTGACCAAATGCTGTGAA	9	7	ATATAGGATAAGAAATAAGA	ATAAA
chrX:56981689	CATTAAACTGGTTTCTGGATTTTATACTTATTTCCTATCTGCATTTTCCTGCAAGAGTAA	55	7	ATATAGGATAAGAAATAAGA	ATAAA
chrX:57799181	TATGGATACAGAGTGGAAAATTGGATAAAAAATAAGAACAAATCTTCTGCTGCCTACAAG	13	3	ATATAGGATAAGAAATAAGA	ACAAA
chrX:101903639	CCAAATGAAGGGAAAGAACACTGGATATGAAATAAGAAGAAATCATTTTTAGGCTTAGTC	10	4	ATATAGGATAAGAAATAAGA	AGAAA
chrX:102520597	ATCGTTTCTCTCAGGATACAATTGTACTCTTATTTCCTATCTATCTACCTATCTGTCTAT	24	7	ATATAGGATAAGAAATAAGA	GTACA
chrX:105493009	AACTATAGATTTGCCTATTCTGGATATTTAATATGAATAAAATATGTAACATGTGGTCTT	46	7	ATATAGGATAAGAAATAAGA	ATAAA
chrX:106729578	CTATGGGTGTTGTGTTTCAGGATACCATATAGGAATAAAGCCCTAAATATTGATCACTAA	11	7	ATATAGGATAAGAAATAAGA	ATAAA
chrX:145904274	ATGAGGACACAGATTTCCTGGATATTAAATAAGGGTAAACATTTCTTATTGAAATAATAA	24	7	ATATAGGATAAGAAATAAGA	GTAAA
chr1:108597740	TGAGATAATGCCTTTGCTTGTTTTTATTTAGTAGGTTTGGGGAGGGAGCAGAGGCTAATA	10	6	GAATTCCCCAGACCTCCTAA	ATAAA	DYNC1H1	1
chr2:10814978	TCGTGGAGAAAACAGAGGCCAGATCATAACTCCCTGCTAAATATCCCAGGTCACTGGCTG	66	4	GACAACATCATAACTCCCTA	CTAAA	HPRT1	1
chr4:139224220	ATGTATATATGAAGGGGAGTTTATTAAGGAGTTATTATTGACTCATGATCACAAGATGAA	4	6	GACAACATCATAACTCCCTA	ATAAA
chr10:65936937	TATTAAAAACAGGCACAATAATCATATCTACCTAATAAACTTGTTGACATGACAATTACA	17	7	GACAACATCATAACTCCCTA	ATAAA
chr11:21109655	TCTTTAAATGTCAGTTTGTTCTTTCATTAGGGAGTTATGATTTTTGTTTTGTAATTATTC	8	4	GACAACATCATAACTCCCTA	ATGAA
chr18:41535113	TCTGTCTAAGAAACATCCATTATCATAACTACCTAATAAATCAGCAACAATAAAAGGTGT	25	5	GACAACATCATAACTCCCTA	ATAAA
chr19:7408676	CCCTCTTTATCCTGCAGTGTGTTTTCTAAGGGAGTAATGATCTGTTGTGGTATTTGCAAG	35	6	GACAACATCATAACTCCCTA	AGAAA
chr1:214015978	TAAAGGCCCAGGTTTGGGGATGGAAGGCTTCAAAATAAATTGAATAGGGAACTTGATTCA	7	6	AAGGTTTGGAAAACTTCAAA	ATAAA	DYRK1A	0.972136
chr3:183100658	ATTTCACATGTAAGTATCAGTGGAAAAATTCTAAATAAAATATTAACTACGCTGGGTGCT	2	7	AAGGTTTGGAAAACTTCAAA	ATAAA
chr4:149597852	GATATAAGAAGCCCAACAAAAATGGAGAATAGTTCAAAATAAACTACACTTACACACCTC	7	7	AAGGTTTGGAAAACTTCAAA	ATAAA
chr5:85713779	TTCCACTTAGTGGAAAACTTCATAATAAAGTTTTTATCCAGTGGAACAGATATATTCTAT	42	6	AAGGTTTGGAAAACTTCAAA	ATAAA
chr5:133317166	ATTAGGCACCCTCCCAGAGCTGGATTACTTCAAAACAAACATATACACAAGTCTATGACC	22	6	AAGGTTTGGAAAACTTCAAA	ACAAA
chr6:72333520	TCTCCCTAAAAATGTGTCTGGATTATTTCAAAATAAATTAGATTTAGAATTTCAGTGATG	23	7	AAGGTTTGGAAAACTTCAAA	ATAAA
chr6:107428199	TTTAAGGTGCAAGTCAATCCCATGGAAGATTTCAAAATAAAAGGATGCAACAGCATCTTG	9	7	AAGGTTTGGAAAACTTCAAA	ATAAA
chr7:101478648	TCAGTGTTTCCTTTTTAACTTTTTATTTTGAAATAATCCAGAACAGTGTATTTTAAAGGA	21	7	AAGGTTTGGAAAACTTCAAA	ATAAA
chr7:115429081	CTCTATGTAGAAATATATCCTGGAGAACTACAAAATAAACATGGACAACATTGCAGATAT	60	7	AAGGTTTGGAAAACTTCAAA	ATAAA
chr8:3647897	TGTAACTGTTCTGTGTAAGTTTGGAATTACTTCAAAACAAATTACTCTGTTTGTTTTGTT	22	5	AAGGTTTGGAAAACTTCAAA	ACAAA
chr8:81870812	ACAGTAACTCAAGAGCCTGGATATCTTCTAAATAAATACATTATAATGGCAGTCTCTCTC	2	7	AAGGTTTGGAAAACTTCAAA	ATAAA
chr11:39224188	TCCTGGTTTATCGGCCTCCATATTATTTTGAAGTATTCCTCTTCATCTCCAGGAGTAATT	13	6	AAGGTTTGGAAAACTTCAAA	ATAAT
chr12:8762766	CTAGTTCCTGGAGTGAGGGGGTTACTTTGAAGTATTCCATTATCACTGAGCACTGCGTAC	11	7	AAGGTTTGGAAAACTTCAAA	GTAAC
chr12:80216213	GTTGAAGTAAAAAGTGCTGAGATGGAAAATGTCAAAATAAAACTTCACGTAAGGGAGACT	14	7	AAGGTTTGGAAAACTTCAAA	ATAAA
chr13:87453817	AGATCCATATGAATTTAAGTGGAAGACTTCAAAATAAATAAACATTTCAGAGGTCTGCAA	27	7	AAGGTTTGGAAAACTTCAAA	ATAAA
chr13:87682240	TTTGAAATGCCAAAATCTGGCTATTTAATTTGAAGAGTTCCATCGATGGTTCCCAAAGTC	9	7	AAGGTTTGGAAAACTTCAAA	TTAAA
chr13:100249605	TATAAACTTTAGAATCAGTTTGTGGATATCTACAAAATAAATTGCTAGGACTTTGATTTT	20	7	AAGGTTTGGAAAACTTCAAA	ATAAA
chr21:26124200	ATGTAATTATTGACAAAGGTGTGGAACAATACAAAATAAATTCCACTTTAGATACCTGTG	3	4	AAGGTTTGGAAAACTTCAAA	ATAAA
chr21:37489507	TCATCTCTTCTTGTAGCTGAGCTTTATTTTGAAGTTTTCCAAACCTTCAGTCTCACACAA	9	0	AAGGTTTGGAAAACTTCAAA	ATAAA
NovaIscB
genome position	local sequence	# reads	# mismatches	guide	PAM	Gene targeted
chr3:145309956	CTGCAGAATCAGACTAAAATTAGATAAGCAATAAGAATAAACAATTCATATTTTTGTACT	10	4	ATATAGGATAAGAAATAAGA	ATAAA	CA2	0.202899
chr4:149269120	AGGCTAAGCTACCCACATTGCAGGATAGGAAATAAGAATAAGAACCGTCTCTGATCCCCT	18	4	ATATAGGATAAGAAATAAGA	ATAAG
chr6:29320059	TGGCATAACGTTTCATAATTTATTCTTTTATCTTATCTTATTTTTGTGGTTACCTGAAGT	24	4	ATATAGGATAAGAAATAAGA	ATAAA
chr8:27716744	AAAACTAGTACGTGAAAGTGGGATAAGAAATAAGAATAATAACATAGTCTCAAAGTATCA	13	3	ATATAGGATAAGAAATAAGA	ATAAT
chr8:85481042	TTTCTGTAACACAGAATATAGGATAAGAAATAAGAATAAAGTACCTTGACTTTGTTCACA	550	0	ATATAGGATAAGAAATAAGA	ATAAA
chr11:22798583	TTAAAATGAGATAGTAAATAAGATAATAAATAAGAAAAAAATGCTTGTAAAGAGTAAAAC	68	3	ATATAGGATAAGAAATAAGA	AAAAA
chr13:81925115	CTAGCTATCATATATCTATTATTTATTCTTATTTATTATCTGTATGGACTCATGGGTTTC	7	7	ATATAGGATAAGAAATAAGA	ATAGA
chrX:134493252	CTTTTTATAATGAAGGACAACATCATAACTCCCTAATAAAATGTGCATGTATATATTCAA	179	0	GACAACATCATAACTCCCTA	ATAAA	HPRT1	0

## Sheet: 3E
AsCas12f
genome position	local sequence	# reads	# mismatches	guide	PAM	Gene targeted	Proportion off-target reads/guide
chr12:10387883	TTCTTTATAATGAAGGACATACATAGGCTAAAATAGTGGGGTCTAATGATTTAGAACAAA	29	7	TAATGAAGGACAACATCATA	TTA	HPRT1	0.0459307
chr16:46388177	CATCAAATGAAGTCAAATGGAATCACCAAATCGACATGAATGGAATCATCATTGAATAGA	15	7	TAATGAAGGACAACATCATA	TCG
chr16:46401123	CACGAAGGGAATCATTATCGAATGGAATTGAATGAAATCATAATCGAATGGAGTCGAATG	13	7	TAATGAAGGACAACATCATA	TGG
chrX:134493253	TTTTTATAATGAAGGACAACATCATAACTCCCTAATAAAATGTGCATGTATATATTCAAA	1184	0	TAATGAAGGACAACATCATA	TTA
chr14:102009294	CCTTTTATTGCATAATAACAACTTGCCTTATGGAGAATTCCCCAGACCTCCTAAATAAAA	142	0	GGAGGTCTGGGGAATTCTCC	TTA	DYNC1H1	0
chr8:85481013	TGGTTGGTGCTTTGTTTATGGTAGTAGTTTTTCTGTAACACAGAATATAGGATAAGAAAT	131	0	TCCTATATTCTGTGTTACAG	TTA	CA2	0.317708
chr9:29783077	TCTCTTGATACATAATCACTATAAATATAGGCTATTTGCAATACAAAACATAAGTTATCT	31	7	TCCTATATTCTGTGTTACAG	ATA
chrX:41933742	TCCTGTGCTTAACGTTCATGCTCTAAACTGTTACCCAGCTTAGATAACCAGGTCTTCAAA	30	7	TCCTATATTCTGTGTTACAG	TGG
chr1:62597831	ATCAGTCTTTTTATGATCTATCGCTGCAAACCAGTGAAATCAAAGAAGAAGAAAAGGAAC	213	0	TGATCTATCGCTGCAAACCA	TTA	ANGPLT3	0.061674
chr2:4477999	GCATGGATATGATGCTCACTGCTGTCTTGGGGGTCTATTTCTGTAAAACAAGCCGTACTG	14	6	TGATCTATCGCTGCAAACCA	TGG
SpCas9
genome position	local sequence	# reads	# mismatches	guide	PAM	Gene targeted
chr1:62597755	GGACATGGTCTTAAAGACTTTGTCCATAAGACGAAGGGCCAAATTAATGACATATTTCAA	975	0	AGACTTTGTCCATAAGACGA	AGG	ANGPLT3	0
chr3:122957345	GCTGGATCTCAGCCCAATTTGCAGCCTTGTGGAGAATTCCCCAGTCCAACTGTGGGGCTT	90	2	GGTCTGGGGAATTCTCCATA	AGG	DYNC1H1	0.306843
chr9:107275230	TCCATCCTTGCCTTCCTCTAGGGAATTCTCCATACAGTAATCAGAGCAATTCTTTCAAAA	49	3	GGTCTGGGGAATTCTCCATA	CAG
chr14:102009300	ATTGCATAATAACAACTTGCCTTATGGAGAATTCCCCAGACCTCCTAAATAAAACAAAAG	314	0	GGTCTGGGGAATTCTCCATA	AGG
chr1:62597756	GACATGGTCTTAAAGACTTTGTCCATAAGACGAAGGGCCAAATTAATGACATATTTCAAA	22	7	TGACTTTGTTCACAGCATGT	AGG	CA2	0.0186916
chr8:85481073	AAGAATAAAGTACCTTGACTTTGTTCACAGCATGTAGGGTGATGAGCACTCACAATTGTT	1146	0	TGACTTTGTTCACAGCATGT	AGG
chr8:85481084	ACCTTGACTTTGTTCACAGCATGTAGGGTGATGAGCACTCACAATTGTTGACTAAAATGC	9	0	TGACTTTGTTCACAGCATGT	AGG
chr2:23514534	CTGACGAGTGCCCTGACTGGACTTTGTAGGTGAAGGCTAGCAGCAGGGATCTAGGAACAG	35	3	GGACTGGATTTTGTAGGTGC	AGG	HPRT1	0.0804661
chr6:43952756	AAAGTTCTGACAATGGCCTACCACCAGCCCCTACAAAATCTAGTCCCTCCTACTTCTCTG	89	2	GGACTGGATTTTGTAGGTGC	TGG
chr11:66579131	AGGGGAGTGAGGGAGGACTGGATTCTGAGGGTGCTGGCAGAACAACTGGAGTCGGGGGTC	21	3	GGACTGGATTTTGTAGGTGC	TGG
chrX:134493304	ATATTCAAATTTGCTGTCATTGATCCTGCACCTACAAAATCCAGTCCTGGGGGCTGGCAT	1657	0	GGACTGGATTTTGTAGGTGC	AGG
eIscB
genome position	local sequence	# reads	# mismatches	guide	TAM	Gene targeted
chr2:10814978	ATGTGTTTTCTTTTTTAAAAAACTATGCACATTTTATTAGGAATGTTTCAACCACATAGA	137	3	TACATGCACATTTTAT	TAGGAA	HPRT1	0.915888
chr2:69500551	GAGGATCACCTGAGATAATGAGCAAGAAAAGTGCTTACCCAGTGGGTTTAACATGCCTCA	2	5	TACATGCACATTTTAT	CAGGTG
chr2:165730866	TAATGAAATATTATCTGGTCATAAGAAAAAATGCTGATACTTGCTGAAGTATGCATGAAT	14	5	TACATGCACATTTTAT	CAAGTA
chr3:93470506	ATGTACCTAATATATATTTGATGTAATTTCATATTTTATGTACAGTGTATAATGTATAGT	27	5	TACATGCACATTTTAT	AATGTA
chr7:4247161	CAGGTTCTAAATCAATATTTAATCTAAAATAAGTCTCACCTTCATTTTAACCTGAATTCA	4	5	TACATGCACATTTTAT	CTAAAA
chr8:70175601	GACATTTCTTCATAGAATGAGAATGTTTTGTGAAAAAGCTCACAGAAGAAAAAGATGCAC	2	4	TACATGCACATTTTAT	GAAGAA
chr21:40184692	GATTCTTAGATTTCAATTGCATGTAAATTAATGCAATAAACATTTACAGTATGCTCTTCA	10	5	TACATGCACATTTTAT	CTAAGA
chrX:134493252	TTGAATATATACATGCACATTTTATTAGGGAGTTATGATGTTGTCCTTCATTATAAAAAG	18	0	TACATGCACATTTTAT	TAGGGA
chr2:88310611	CACAATGAGATAGCACCTCACGCCTGTTAGGAGGTCTGTTATTCAATAAATAATAAAGAA	23	5	TGTTATTATGCAATAA	ATAATA	DYNC1H1	1
chr9:74342097	AAACATAGTCATAGTAAAAAGCTTTCATTCTTCTTTCTTAATAACCGATAAACCAAGTTG	5	4	TGTTATTATGCAATAA	GAATGA
chr16:72769111	CATCATTTTAGAAAACATTTAGGTAATGTATTATCAATTGCTGCATAATAAGTTATATAT	10	4	TGTTATTATGCAATAA	TTGATA
chr1:111445366	CTAGAATTCATAGAAAGCCAACAGGATAAGAAGTAAGAAAAGGAATTTATTGCTCACTTG	30	5	AATATAGGATAAGAAA	TAAGAA	CA2	0.982264
chr2:116389683	CCCCTCTTGTATTACATCATTCCTCTCTTATTTCTTATCTTCTTTTATATCTTTACCCAG	84	3	AATATAGGATAAGAAA	TAAGAG
chr3:82735842	AGTTTTGTTAAAGTGGCAGTGTTTTTCTTATTTCTTATCTTAAAGGGTGAAAGTCTCTAC	75	4	AATATAGGATAAGAAA	TAAGAA
chr3:97765556	TGCAAAGAGAGGGTTACAGTAAGATAAGAAACAAGAAAGGAAGATTGGAGCCAGATTGTG	70	4	AATATAGGATAAGAAA	CAAGAA
chr4:12556807	CTTAGTTCTGAACAGAGAAATAAGATAAGAAATAAGATAAGTAAGGCAGATGAGACTAAA	32	3	AATATAGGATAAGAAA	TAAGAT
chr4:111211404	TCTTTTTAGAATTTCCCAATATCTTCTCTTATATCTTATCTATCTATCTATCTATCTATC	11	4	AATATAGGATAAGAAA	TTGGGA
chr4:145236875	GTAAAAAAAAGATAAGTCTAGGATAAAAAATAAGACAAACATCTCCTAAATGAAAATAGA	13	3	AATATAGGATAAGAAA	TAAGAC
chr4:145944651	CAATAAAAAAATTTCCTGTGCGTTTCTCTTATATCTTCTCCTCCATGATTACTGTCTCTG	7	5	AATATAGGATAAGAAA	TAAGAG
chr4:149165789	AGAGAAAAAAAAATTCCCATTCACTATCTTATTTCTTATCCACTGTCACAAATATTATGT	11	4	AATATAGGATAAGAAA	TAAGAT
chr4:149269123	CTAAGCTACCCACATTGCAGGATAGGAAATAAGAATAAGAACCGTCTCTGATCCCCTGCC	11	4	AATATAGGATAAGAAA	TAAGAA
chr5:27623327	GTCATCTTTGTTCCAAATGTTCCTATCTTATTTCTTATTCAACAAATATTCTTTGTGGCC	26	5	AATATAGGATAAGAAA	TAAGAT
chr5:104271554	AGAGGCTAAGGATTTTGTGCCATAAGAAATAAGAAAAGAATTAGGATAAAGTGAACTGAT	15	5	AATATAGGATAAGAAA	TAGGAT
chr5:156881922	TCTATTTAGCTGAGAAGTGAAGGATAAGAAACAAGGGAAGAAGCAATGTTCCAGGCTGAG	55	3	AATATAGGATAAGAAA	CAAGGG
chr6:26036565	CTGTGGAGAAAAATAAAGAAAGGGGATAAGAAAAAAGAATAGAAATAAGGATGGAAAGTT	4	4	AATATAGGATAAGAAA	AAAGAA
chr6:117118527	TTGTGGTGGTAAGGGGGAAATGGAATAAGAAATAAGAAAGGCACAGTGTCTGCCCTCAAG	17	4	AATATAGGATAAGAAA	TAAGAA
chr6:126814816	TTACAAACATGCTTAAATATTTCTTCTCTTATTTCTTATAGCATTGTATTAACCATTTGT	16	5	AATATAGGATAAGAAA	TAAGAG
chr6:135357567	TTGGAAGACTTATGAATGCAAAGGATAAGAAATAAGAGTAGGATTAGGGAATGTACAGTG	88	4	AATATAGGATAAGAAA	TAAGAG
chr6:161251117	TTAAACTTAGGGCTTCCTTCTACGCTTATTTCTTATCCTGCAGAAAACTGATAAATGTTC	9	4	AATATAGGATAAGAAA	TAAGCG
chr8:58605650	CGATTCTACAAATAGCATTTTTCTTCTCTTATTTCCTATCCCAGATCCTTAGGAGTTGAA	11	4	AATATAGGATAAGAAA	TAAGAG
chr8:67047980	AATTTGCTACTTCTGACTACTAAGGATAAGAAATAAGAACAGATACTGGGCGCCGTGGCT	108	4	AATATAGGATAAGAAA	TAAGAA
chr8:85481040	TTTTTCTGTAACACAGAATATAGGATAAGAAATAAGAATAAAGTACCTTGACTTTGTTCA	34	0	AATATAGGATAAGAAA	TAAGAA
chr8:120433066	ACAGACGTTCATAGTCTATATAGGATAAGAATAAAGAAAAGAAGATAATGCAAGTGGGTT	28	2	AATATAGGATAAGAAA	AAAGAA
chr8:130991885	ATATTTTAGCAGTGAATGAAAAGATAAGAAATAAGAAAAGAAATAGAAACCTCAAAAAAG	56	4	AATATAGGATAAGAAA	TAAGAA
chr9:76828586	AATCAGTAAGGAGGCTGTTTTGGATAAGAAAAAAGGAAAGAACAGTCAGCACACAGAACT	11	4	AATATAGGATAAGAAA	AAAGGA
chr9:128213540	AAGAAAGTAGGAAGGATGAGAAGATAAGAAATAAGGGAAGGTAATAGGCTCTGCTTAATA	12	4	AATATAGGATAAGAAA	TAAGGG
chr12:27781733	TTAACGTTTGCAATAGGGGTTGCTTTTCTTATTTTTTATCCTCTCTTTTGCTTCCTTCCC	54	3	AATATAGGATAAGAAA	TAAGAA
chr12:49762877	TTGGGTGATTTTTCTCCATTTCTAGGATAAGAAGAAAGAGAAGAAATGAAGTGACCATCC	34	4	AATATAGGATAAGAAA	AAAGAG
chr13:70482513	AGGGAAGCAGACAAAAAAAAGGAGAAGAAATAAGACAGGAGGAAAAATAAGAAAGGTGGA	5	3	AATATAGGATAAGAAA	TAAGAC
chr13:71645602	TTGTGCTACAGTACACAGGGAGGATAAGAATAAGGAAAGATCAAGGGAATTCAAAGGATT	3	5	AATATAGGATAAGAAA	AAGGAA
chr13:76275350	ACTGTCACCCTAATACTAAAACCAGGATAGGATATAAGAAAGAAAACTACAGACCAGTAT	4	5	AATATAGGATAAGAAA	TAAGAA
chr13:86555459	AAGAAAATACCTGACACAATTCTTGTCTTGTTTCTTATCATCTACTCTATCTTTATTTCA	8	3	AATATAGGATAAGAAA	CAAGAC
chr14:84775226	AAAAACTGAAAGCTTTTCTCTAAGATAAGAAATAAGACAAGAATGCCTATTCTAGATACT	124	4	AATATAGGATAAGAAA	TAAGAC
chr14:106494060	AGAATTATTAAGACTGGGCATTCTTTTCTTATTCCTTATCTTAGAAGAAAAGCTTTCCAT	8	5	AATATAGGATAAGAAA	TAAGAA
chr15:53959498	GATAATAGCCATTCTAACTAGCCTGTCTTATTTCTTATCCTTGTTCATGCTCGTGTTGGT	48	4	AATATAGGATAAGAAA	TAAGAC
chr15:63586408	AAATGTGGAAAATTCTGTGTTTCCTTTCCTTATTTCTTATTCTCCCTATGACCCCCGCTG	5	5	AATATAGGATAAGAAA	TAAGGA
chr17:46724711	TGTGAAAGTAGGATTATTTTTGTCTTATTTATTATCCTCTGCAGTGCCTTCATTAATGCT	31	5	AATATAGGATAAGAAA	TAAGAC
chr17:47779961	AACATATGCCTATTCTTTTAGGATAAGAACTAAGACAAGAACCATTGGGTGAAATATTAT	25	4	AATATAGGATAAGAAA	TAAGAC
chr17:71684087	GTCTGCATATTACCCTTGATTCCTCTCTTATTTCTTATCTCATATCAAGTCCATTAATGA	121	3	AATATAGGATAAGAAA	TAAGAG
chr19:21541589	TGAATTTAAAGAGAAATTTTGCTTCTCTTGTTTCTTATCCTGTTTTGTTTGTCTTATGTG	25	2	AATATAGGATAAGAAA	CAAGAG
chr20:5258509	CAAATTTCATTTCACCAAAGAGGATAACAAATAAGACAAGAAAACGTGTTAAACGTCAGT	119	4	AATATAGGATAAGAAA	TAAGAC
chr20:25159739	AAGATAAGAAAAAGACATAAGAGATAAGAAATAAGATAAGAAAAATAAGTTTAGTATAGA	61	4	AATATAGGATAAGAAA	TAAGAT
chr21:18220420	TATTTTTGTTTGTTTCTTTCTTTCTCTCTTATTTCTTATCTTAATGATTTGGTGGCTTTC	13	5	AATATAGGATAAGAAA	TAAGAG
chrX:23575039	AAGAGATAAGAAAAATCATGAGGAGAAGATATAAGAGAGGAAAAAGGAGGTAGACTGGGT	61	4	AATATAGGATAAGAAA	AAGGAG
chrX:29389993	AACATACTGTGTTTAAGAAAGATAAGATATAAGAGAGGGACACATGCATAGCTTCAGGCA	24	5	AATATAGGATAAGAAA	GAGGGA
chrX:32487868	GCTAGAAAGTTGGTATATATCCATGGATAAGAAATAAGACAAGAGGTAAAGGGTAATATT	73	5	AATATAGGATAAGAAA	TAAGAC
chrX:54345555	GATTCTAGAAACAGCATTTTTCTTCTCTTATTTCCTATCCCAGATCCTTAGGAGTTGAAC	25	4	AATATAGGATAAGAAA	TAAGAG
chrX:65302112	AAACTAGAAGCTTTCTTACTAAGATAAGAAATAAGACAAGAATGTCCTTGGTAACCACTA	143	5	AATATAGGATAAGAAA	TAAGAC
chrX:90639125	TCATTTTTGTTGGGTTTTCTTTTCTTATTTCTTTTCCTTTTCTTTTCTCAAAATCTATTT	7	4	AATATAGGATAAGAAA	TAAGAA
chrX:126728735	AAAAATTGAAAACTTTTTGTCTAAGATAAGAAACAAGACAAGCATGCCCTCTCATCACTG	13	4	AATATAGGATAAGAAA	CAAGAC
chrX:151218433	GACACCACTTCAGGCACTTGACTTCTCTTATTTCTTATCCAAAACATTGCTGGGTTGATA	49	4	AATATAGGATAAGAAA	TAAGAG
chr1:62597820	CAACATATTTGATCAGTCTTTTTATGATCTATCGCTGCAAACCAGTGAAATCAAAGAAGA	58	0	GCAAACCAGTGAAATC	AAAGAA	ANGPTL3	0.205479
chr6:50831263	AATGAGTTGTTCCCAGTAGAGAGAGCAAACGAGTGGAGTGAAGGTAGCCAGCGTGATAAA	2	4	GCAAACCAGTGAAATC	AAGGTA
chr16:46387421	AATGGAATCGAATGGAATCAATGTCAAGTGGAATCGAGTGGAATCATCGAAAGAAATCGA	5	4	GCAAACCAGTGAAATC	ATCGAA
chr16:46390674	GGATGTAATCATTATCGAATGGAATCGAATGGAATCATCGAATGGAATTGATCGAAATCA	8	5	GCAAACCAGTGAAATC	ATCGAA
enOgeuIscB
genome position	local sequence	# reads	# mismatches	guide	TAM	Gene targeted
chr2:10814978	ATGTGTTTTCTTTTTTAAAAAACTATGCACATTTTATTAGGAATGTTTCAACCACATAGA	126	3	TACATGCACATTTTAT	TAGGAA	HPRT1	0.797468
chrX:134493252	TTGAATATATACATGCACATTTTATTAGGGAGTTATGATGTTGTCCTTCATTATAAAAAG	32	0	TACATGCACATTTTAT	TAGGGA
chr1:203581749	GACTCCTTTCTGTTGGTCTCCAATAACAAGGTGCCCAGGAGCACTCTGGATCTCCATAAT	20	4	TGTTATTATGCAATAA	CAAGGT	DYNC1H1	1
chr2:226530227	CTACATGTGAAGAGGTAATAAATGTCATGTTAACAGCATGCTTCCAAAGAGGGCTTTATT	9	5	TGTTATTATGCAATAA	ATGTCA
chr2:116389683	CCCCTCTTGTATTACATCATTCCTCTCTTATTTCTTATCTTCTTTTATATCTTTACCCAG	202	3	AATATAGGATAAGAAA	TAAGAG	CA2	0.992121
chr3:82735841	CAGTTTTGTTAAAGTGGCAGTGTTTTTCTTATTTCTTATCTTAAAGGGTGAAAGTCTCTA	109	4	AATATAGGATAAGAAA	TAAGAA
chr3:97765557	GCAAAGAGAGGGTTACAGTAAGATAAGAAACAAGAAAGGAAGATTGGAGCCAGATTGTGG	35	4	AATATAGGATAAGAAA	CAAGAA
chr4:12556810	AGTTCTGAACAGAGAAATAAGATAAGAAATAAGATAAGTAAGGCAGATGAGACTAAAATA	30	3	AATATAGGATAAGAAA	TAAGAT
chr5:27623326	TGTCATCTTTGTTCCAAATGTTCCTATCTTATTTCTTATTCAACAAATATTCTTTGTGGC	26	5	AATATAGGATAAGAAA	TAAGAT
chr6:135357567	TTGGAAGACTTATGAATGCAAAGGATAAGAAATAAGAGTAGGATTAGGGAATGTACAGTG	42	4	AATATAGGATAAGAAA	TAAGAG
chr8:67047979	TAATTTGCTACTTCTGACTACTAAGGATAAGAAATAAGAACAGATACTGGGCGCCGTGGC	31	4	AATATAGGATAAGAAA	TAAGAA
chr8:85481040	TTTTTCTGTAACACAGAATATAGGATAAGAAATAAGAATAAAGTACCTTGACTTTGTTCA	12	0	AATATAGGATAAGAAA	TAAGAA
chr8:130991886	TATTTTAGCAGTGAATGAAAAGATAAGAAATAAGAAAAGAAATAGAAACCTCAAAAAAGG	104	4	AATATAGGATAAGAAA	TAAGAA
chr11:5871219	ACTCATAAAATGAAAGACAGGAAGATAAGAAATAAGGAAGGAGAGAAAAAGATAAAATGA	30	5	AATATAGGATAAGAAA	TAAGGA
chr12:27781736	ACGTTTGCAATAGGGGTTGCTTTTCTTATTTTTTATCCTCTCTTTTGCTTCCTTCCCTGG	19	3	AATATAGGATAAGAAA	TAAGAA
chr13:85436328	CCAGAAATGGAGTCAGGCTATAGAAGAAAAGAAATTAAGATTGAGAAGAATGAAAATTAA	6	4	AATATAGGATAAGAAA	TTAAGA
chr14:84775226	AAAAACTGAAAGCTTTTCTCTAAGATAAGAAATAAGACAAGAATGCCTATTCTAGATACT	109	4	AATATAGGATAAGAAA	TAAGAC
chr15:53959498	GATAATAGCCATTCTAACTAGCCTGTCTTATTTCTTATCCTTGTTCATGCTCGTGTTGGT	31	4	AATATAGGATAAGAAA	TAAGAC
chr17:71684087	GTCTGCATATTACCCTTGATTCCTCTCTTATTTCTTATCTCATATCAAGTCCATTAATGA	260	3	AATATAGGATAAGAAA	TAAGAG
chr20:5258509	CAAATTTCATTTCACCAAAGAGGATAACAAATAAGACAAGAAAACGTGTTAAACGTCAGT	94	4	AATATAGGATAAGAAA	TAAGAC
chr20:25159739	AAGATAAGAAAAAGACATAAGAGATAAGAAATAAGATAAGAAAAATAAGTTTAGTATAGA	41	4	AATATAGGATAAGAAA	TAAGAT
chrX:32487871	AGAAAGTTGGTATATATCCATGGATAAGAAATAAGACAAGAGGTAAAGGGTAATATTCTG	142	5	AATATAGGATAAGAAA	TAAGAC
chrX:65302113	AACTAGAAGCTTTCTTACTAAGATAAGAAATAAGACAAGAATGTCCTTGGTAACCACTAC	200	5	AATATAGGATAAGAAA	TAAGAC
chr1:62597820	CAACATATTTGATCAGTCTTTTTATGATCTATCGCTGCAAACCAGTGAAATCAAAGAAGA	50	0	GCAAACCAGTGAAATC	AAAGAA	ANGPLT3	0.315068
chr16:46390228	TGGACACGAATGGAAACCTGTGGAACCATAGAATGAACACGAAATGAATCATAATCGAAT	5	4	GCAAACCAGTGAAATC	ATAGAA
chrM:9684	GTCTAATAGAAAACAACCGAAACCAAATAATTCAAGCACTGCTTATTACAATTTTACTGG	18	5	GCAAACCAGTGAAATC	AAATAA
NovaIscB
genome position	local sequence	# reads	# mismatches	guide	TAM	Gene targeted
chr3:113773656	TGTTTTAAAAAATCAGAACAGACATCATTATTCCCTCATAAACTTTAGAATACCGTCCTG	10	7	GACAACATCATAACTCCCTA	ATAAA	HPRT1	0.0203252
chrX:134493252	CTTTTTATAATGAAGGACAACATCATAACTCCCTAATAAAATGTGCATGTATATATTCAA	482	0	GACAACATCATAACTCCCTA	ATAAA
chr9:129884349	AATGAAAGTTTTGTCTGGAAGATTTATTTAGGAGGTTTGGAGACAGTTCTTGCACTACAG	21	6	GAATTCCCCAGACCTCCTAA	ATAAA	DYNC1H1	0.0913043
chr14:102009313	AACTTGCCTTATGGAGAATTCCCCAGACCTCCTAAATAAAACAAAAGGAGTGTGGAGGAA	209	0	GAATTCCCCAGACCTCCTAA	ATAAA
chr3:181190285	CTCTGAACCTTAATTCTCTTTTATTCTTATTAAATATCCTCCCCAAAAGTCCATTAATTT	31	7	ATATAGGATAAGAAATAAGA	ATAAA	CA2	0.173098
chr6:22979693	ATGCATTTCAGTAAGTAAGCAACAGAGATAGGAAATAAGAATAAAATTCACAAAAGCAAC	22	6	ATATAGGATAAGAAATAAGA	ATAAA
chr8:85481040	TTTTTCTGTAACACAGAATATAGGATAAGAAATAAGAATAAAGTACCTTGACTTTGTTCA	750	0	ATATAGGATAAGAAATAAGA	ATAAA
chr9:70964161	TATTTGTCAGCATTATTTTTATTCTTATTATTTATCCCAATTATGATTAAGATATATTTT	22	5	ATATAGGATAAGAAATAAGA	ATAAA
chr10:50341909	GTTTTATGGTTAAGAGGATACTTTATAAGAATAAAATTACTTAAAAGTCACAGTTCTGTG	24	7	ATATAGGATAAGAAATAAGA	ATAAA
chr13:81925118	GCTATCATATATCTATTATTTATTCTTATTTATTATCTGTATGGACTCATGGGTTTCCTT	42	7	ATATAGGATAAGAAATAAGA	ATAGA
chr15:41728759	ACCTGTGTTATTCAGGGGTCAGCTGGATAGAAAATAAGAGTAAATATTTAGAAATTTCTA	16	7	ATATAGGATAAGAAATAAGA	GTAAA
chr1:62597820	CAACATATTTGATCAGTCTTTTTATGATCTATCGCTGCAAACCAGTGAAATCAAAGAAGA	70	0	CTGGTTTGCAGCGATAGATC	ATAAA	ANGPLT3	0.285714
chr5:26390731	AGTACTATTCAGTGGCTTGCAGGAAAATTTCCAAAAGAGAAACCTGACACTTTGTCTTTG	10	7	CTGGTTTGCAGCGATAGATC	CAAAA
chr13:28699394	GTACAATTCTTGCTTTGGGGTTTATAATCTATTACTGCAAACCCTAGCTATGAAGTAGCT	18	5	CTGGTTTGCAGCGATAGATC	ATAAA

## Sheet: ED5E
WT OrufIscB
genome position	local sequence	# reads	# mismatches	guide	TAM	Gene targeted	Proportion off-target reads/guide
chr3:41240401	TGCTGTGATACGATGCTTCAAGAGAAAATGCGGTTATAAAAAATGGTTCAGAATTAAACT	85	0	CTTCAAGAGAAAATGCGGTT	ATAAA	CTNNB1	0
chrX:134493252	CTTTTTATAATGAAGGACAACATCATAACTCCCTAATAAAATGTGCATGTATATATTCAA	367	0	GACAACATCATAACTCCCTA	ATAAA	HPRT1	0
OrufIscB-REC
genome position	local sequence	# reads	# mismatches	guide	TAM	Gene targeted
chr2:72934319	TTAGTGATCCCCAGTGTCCCCCTTCCCTATGGGAATAATAAAAGTCTCTCTCTTAATGAC	1071	0	CCCCCTTCCCTATGGGAATA	ATAAA	EMX1	0
chr2:72934274	TTGATGCATTTCTGTTTTAATTTATTTTCCAGGCACCACTGTAGTTTAGTGATCCCCAGT	1283	0	ACTACAGTGGTGCCTGGAAA	ATAAA		0
chr3:41240401	TGCTGTGATACGATGCTTCAAGAGAAAATGCGGTTATAAAAAATGGTTCAGAATTAAACT	154	0	CTTCAAGAGAAAATGCGGTT	ATAAA	CTNNB1	0.757098
chr11:9506663	TTTGAGAATAATTGAAGTAGAGAGAGTATGCAGTTATAAATGTTGGTCTGACCTAAGAGG	313	7	CTTCAAGAGAAAATGCGGTT	ATAAA
chr17:78007737	AGAGTTGGATACTCTTAAGAGAGAAGCTGCAGTTATAAATTAGATTGCATAATATACTGA	167	7	CTTCAAGAGAAAATGCGGTT	ATAAA
chr1:41625812	AGTCTAAATGGCAATAATTTGGAGATAAGAAATAAGAATAAAAATGAGAATTTTTAAACA	110	5	ATATAGGATAAGAAATAAGA	ATAAA	CA2	1
chr3:181190283	ATCTCTGAACCTTAATTCTCTTTTATTCTTATTAAATATCCTCCCCAAAAGTCCATTAAT	225	7	ATATAGGATAAGAAATAAGA	ATAAA
chr5:146460525	ATTTGTATTATTTTACTACCAGGATAATTGATAAGAATAAAGAAAAAATGTGGGGTTTTT	78	7	ATATAGGATAAGAAATAAGA	ATAAA
chr7:150462347	TGACACATTGTTCCTTTATTTTACTCTTATTGTTTATCCTTGAAATTTGGTGGTTTTCTA	140	5	ATATAGGATAAGAAATAAGA	GTAAA
chr9:70964157	TGGGTATTTGTCAGCATTATTTTTATTCTTATTATTTATCCCAATTATGATTAAGATATA	199	5	ATATAGGATAAGAAATAAGA	ATAAA
chr13:81925116	TAGCTATCATATATCTATTATTTATTCTTATTTATTATCTGTATGGACTCATGGGTTTCC	67	7	ATATAGGATAAGAAATAAGA	ATAGA
chr17:60657319	GTTAACTCGTATAAGAAACTTTATTCCTATTTCTTATCCATGTTAATATTGATTGAGTTT	250	5	ATATAGGATAAGAAATAAGA	ATAAA
chr2:26375616	ACCCACTGATTGCTAAAGATTTTTTATGGTGGTAATCTTTCTGTTTTGATTTTAGCTGAA	286	6	GTTACAGAAAAACTACTACC	ATAAA		0.680804
chr8:85481012	CTGGTTGGTGCTTTGTTTATGGTAGTAGTTTTTCTGTAACACAGAATATAGGATAAGAAA	610	0	GTTACAGAAAAACTACTACC	ATAAA
chrX:134493252	CTTTTTATAATGAAGGACAACATCATAACTCCCTAATAAAATGTGCATGTATATATTCAA	2115	0	GACAACATCATAACTCCCTA	ATAAA	HPRT1	0
chr21:37489510	TCTCTTCTTGTAGCTGAGCTTTATTTTGAAGTTTTCCAAACCTTCAGTCTCACACAAGAG	247	0	AAGGTTTGGAAAACTTCAAA	ATAAA	DYRK1A	0
OrufIscB-KRK
genome position	local sequence	# reads	# mismatches	guide	TAM	Gene targeted
chr2:72934319	TTAGTGATCCCCAGTGTCCCCCTTCCCTATGGGAATAATAAAAGTCTCTCTCTTAATGAC	204	0	CCCCCTTCCCTATGGGAATA	ATAAA	EMX1	0
chr2:72934274	TTGATGCATTTCTGTTTTAATTTATTTTCCAGGCACCACTGTAGTTTAGTGATCCCCAGT	371	0	ACTACAGTGGTGCCTGGAAA	ATAAA		0.493861
chr2:99424031	GTCTCAAACTGGGATGCTGAGGAGTGGTTCCTGGAAGATAAAATTCTAACAAAAGTGATC	27	7	ACTACAGTGGTGCCTGGAAA	ATAAA
chr7:110444191	GATAATGGTATCTATCTCCAGTGTTGCTAGGAAAATAAAATGAGATATTCCACATAAAGT	31	5	ACTACAGTGGTGCCTGGAAA	ATAAA
chr11:93419550	GAAATGGGTCAAACCACCTAGTTTTATTTTCTAGGCACCACCAACTATGAGTTGCATGAC	154	7	ACTACAGTGGTGCCTGGAAA	ATAAA
chrX:35838353	CCAATAATTTTTAAATTGTCTTTATTTTCCAGAGACCACTAAAGTCACATGAACCAGAAG	27	4	ACTACAGTGGTGCCTGGAAA	ATAAA
chrX:56981688	ACATTAAACTGGTTTCTGGATTTTATACTTATTTCCTATCTGCATTTTCCTGCAAGAGTA	123	7	ACTACAGTGGTGCCTGGAAA	TTATA
chr2:36654052	TTTCAACTTTGCTGTAGGTTTGGAAATCTTCATAATAAAACGCTGGAGGAAAAAGAGGCA	14	7	CTTCAAGAGAAAATGCGGTT	GGAAA	CTNNB1	0.889683
chr3:41240401	TGCTGTGATACGATGCTTCAAGAGAAAATGCGGTTATAAAAAATGGTTCAGAATTAAACT	108	0	CTTCAAGAGAAAATGCGGTT	ATAAA
chr5:38508271	TCAACTACATTTTTATATACCAGTCAATAGAAAATGCAATTTAAAAAACAAAGTCATTTT	24	5	CTTCAAGAGAAAATGCGGTT	TAAAA
chr8:61547343	CCACAGCATTTTCTAACAATATTTATAACTGCGTTTTCTCTCCATAGTTGCAGGGCCAGT	43	6	CTTCAAGAGAAAATGCGGTT	ATAAA
chr11:9506663	TTTGAGAATAATTGAAGTAGAGAGAGTATGCAGTTATAAATGTTGGTCTGACCTAAGAGG	316	7	CTTCAAGAGAAAATGCGGTT	ATAAA
chr12:87865467	ACTGATACATGAAAGTGTTGGTTTTATAACTGCATAATCTTTCAATGAAATATAAAGGAG	26	7	CTTCAAGAGAAAATGCGGTT	ATAAA
chr13:54513977	GGTGGTTAAATGAAAATGTGGATATATAATAAGAGTAAATAAAGCCCACAGAAAGTAAAA	84	7	CTTCAAGAGAAAATGCGGTT	ATATA
chr17:78007737	AGAGTTGGATACTCTTAAGAGAGAAGCTGCAGTTATAAATTAGATTGCATAATATACTGA	151	7	CTTCAAGAGAAAATGCGGTT	ATAAA
chr20:45858220	CATTCACAGGCTTTTCTGGAATTTATAACTGCAGTTTCTCCCATTGTTTTGAGCAGCTGC	213	7	CTTCAAGAGAAAATGCGGTT	ATAAA
chr3:41240358	GGACAGTTTACCAGTTGCCTTTTATCCCAAAGTTGTTGTAACCTGCTGTGATACGATGCT	109	0	CAGGTTACAACAACTTTGGG	ATAAA		0.248276
chr6:29320058	TTGGCATAACGTTTCATAATTTATTCTTTTATCTTATCTTATTTTTGTGGTTACCTGAAG	36	7	CAGGTTACAACAACTTTGGG	ATAAG
chr1:41625812	AGTCTAAATGGCAATAATTTGGAGATAAGAAATAAGAATAAAAATGAGAATTTTTAAACA	211	5	ATATAGGATAAGAAATAAGA	ATAAA	CA2	1
chr1:75087014	TTTTAAAATCTAAACTGAGAGGATACTAGATAAGAAAAAATCTGCCTTTCATAGTCAGCA	12	6	ATATAGGATAAGAAATAAGA	AAAAA
chr1:80002607	CATTGCCTAGTTATCAAAACCAGATATAGTATAAGAAAAAAATCTATAGACCATTAAAAT	72	4	ATATAGGATAAGAAATAAGA	CTATA
chr1:80145028	AGAAAACCACCATACCAAAATGATAAGCAATAAGAATAAAATAAAGTAAAAAGGAATGTA	66	5	ATATAGGATAAGAAATAAGA	ATAAA
chr1:97861215	GAAATTCAATACATGGATAGTGGATATCTTAAAAGAATAAAACATAACAAATGATGCAGA	18	7	ATATAGGATAAGAAATAAGA	ATAAA
chr1:183171768	AATGAATCTTATGTTAGGAGGTGATAAGTAATAAGAAAAAACATAAAGCAAAGGAAAGGA	56	6	ATATAGGATAAGAAATAAGA	AAAAA
chr1:191845140	TAAAGAAAAAGATACAGCAAAGATATTACATAAGAATAAAATAAAGAGATACCAAAAATA	27	7	ATATAGGATAAGAAATAAGA	ATAAA
chr1:197660375	ATTTATGTTCATAACAAAAAAGATAAATAATAAGAGAAAAATATTACACTATCAGGCCAT	8	5	ATATAGGATAAGAAATAAGA	GAAAA
chr2:83412311	AGCTAAATTTTGTAACTGAATAGGATAAGAAGAAAGAATAAAAACTGGCTTGGCAATGAG	21	4	ATATAGGATAAGAAATAAGA	ATAAA
chr2:184944354	AAAATTAAAAGTGTAACCAGCTTTCTTCTTATTTAATATCCTAAACTGTTATTTTTAAAT	19	4	ATATAGGATAAGAAATAAGA	AGAAA
chr2:186761338	AGTTTATTTGTAGAAATAAATTTAATCTTATAATATATCCTTTTTTATTTTTAATCTACA	49	6	ATATAGGATAAGAAATAAGA	TTAAA
chr2:202830512	AGAGTGAAAAGTATTTCTTTAAGGATATGTAAAAAGAATAAATACTAATAACATTTTGGA	32	6	ATATAGGATAAGAAATAAGA	ATAAA
chr2:227906588	ATATCTTATTTGAGAAGGCATTTTATTTTTATTTAATATCCCACTGTTCATTTATAGAAC	76	7	ATATAGGATAAGAAATAAGA	ATAAA
chr3:21270021	TCAGACTGAAGTATAAAGTATTTTATACTTATTTCTAATCCCTTCTAATCCTCATTTGTC	13	5	ATATAGGATAAGAAATAAGA	ATAAA
chr3:64207340	AATGTAGAAAAAATCAGAAACTACAGATAAGAAGTAAGAGTAAAAAATTTTCAAAACACT	51	6	ATATAGGATAAGAAATAAGA	GTAAA
chr3:77914455	TACTACTTAAATTTTAAATAGAGGAGGATATAAAAGAAGAATAAACACCAAGTAGCAATT	53	7	ATATAGGATAAGAAATAAGA	ATAAA
chr3:82923899	AAGATTAGCAGGGATAAAAGGGATATTAAATAAGAATAAAAGAGCCAATTATTTAAAGAT	153	5	ATATAGGATAAGAAATAAGA	ATAAA
chr3:84753364	TTAAATAAAAATCAAAAGGTGGAGGATACATAATAAGTATAAAGACTTAGGTTGAAAATG	57	7	ATATAGGATAAGAAATAAGA	ATAAA
chr3:103101414	GGTTATTTTGTATATCGTTTATTTTTCTCTTATTACTTATCTTATGATTTGGGTTCCTGT	14	4	ATATAGGATAAGAAATAAGA	GAAAA
chr3:114064665	ACAGTTTCTCACTTCTGTTTGGATACCATATAAGAACAAATTGGGAAATAATCCGACCTC	42	7	ATATAGGATAAGAAATAAGA	ACAAA
chr3:145309957	TGCAGAATCAGACTAAAATTAGATAAGCAATAAGAATAAACAATTCATATTTTTGTACTC	167	4	ATATAGGATAAGAAATAAGA	ATAAA
chr3:181190283	ATCTCTGAACCTTAATTCTCTTTTATTCTTATTAAATATCCTCCCCAAAAGTCCATTAAT	109	7	ATATAGGATAAGAAATAAGA	ATAAA
chr4:53456188	AAGGAACTTAATGCAAAACTTGATAGGAAATAAGAGTAAAATAAATTGCTTTGCCAAGCA	136	5	ATATAGGATAAGAAATAAGA	GTAAA
chr4:73500921	CCTATTCTAGTCTGGTCTATTTTATTCTTTTTAACTATCCTGTTTTCATTTTAAAAATGA	112	6	ATATAGGATAAGAAATAAGA	ATAAA
chr4:94778097	GAAATAATTCTTCTCTTAAAGGATATATAATAATAATAAATAGAGTAAATGCTTGTACAT	19	6	ATATAGGATAAGAAATAAGA	ATAAA
chr4:113093069	ATTTAACTTTTTTGATTTCATGGATATTATATAAGAATATAAAATGCCTTAACATGCTTA	50	7	ATATAGGATAAGAAATAAGA	ATATA
chr4:124557453	GTTGGAATCCCATTTCTCCTGATAAGATAAGCAATAAGAGAAAATTTAAGAAGGAGGAAA	29	4	ATATAGGATAAGAAATAAGA	GAAAA
chr4:146203784	AATCATATACGGAGGTTCCTAAGATATAAGATAAGAATAAATCTATCTGTAAAATTGTAC	57	7	ATATAGGATAAGAAATAAGA	ATAAA
chr4:161253184	AAACTTAATGATGGTAAAACTTTTATGCTTATTTCTTATCAGTAACTATTACTTCTGCTA	22	6	ATATAGGATAAGAAATAAGA	ATAAA
chr4:185243844	GGTAGTAGATCTGTAACTAGGAAGATAAAAAATAAGAATAAAAAATTAAAAGTTTTGAAG	130	6	ATATAGGATAAGAAATAAGA	ATAAA
chr5:52389830	CATTTTTATCATAATGCCATTTTATTTTTATTATATATCCTTCTTGCTACAAGTTTAAAA	47	7	ATATAGGATAAGAAATAAGA	ATAAA
chr5:66298288	TATTCCTTCTTCACTATGGAGGGATATAAAATAAGAATGAACTGAAACTATACTTGCAGG	19	7	ATATAGGATAAGAAATAAGA	ATGAA
chr5:87676193	TTAGGAATAAAATGTGTACAAAGAATAAATAGTAAGAATAAAACATTCTGGTAAGAAATT	10	6	ATATAGGATAAGAAATAAGA	ATAAA
chr5:125215729	CTGGCCTTTGTATTTAGATATTTACTCTTATCTAGTATCCCTCATGCTCCCTGGCTCACT	177	6	ATATAGGATAAGAAATAAGA	GTAAA
chr5:146460525	ATTTGTATTATTTTACTACCAGGATAATTGATAAGAATAAAGAAAAAATGTGGGGTTTTT	163	7	ATATAGGATAAGAAATAAGA	ATAAA
chr6:17445109	TGTGAACCTTACTGTAAGTATTTTATCTTATTATTTATCTATTTGGAGACAGAGCCTTAC	17	7	ATATAGGATAAGAAATAAGA	TAAAA
chr6:22979697	ATTTCAGTAAGTAAGCAACAGAGATAGGAAATAAGAATAAAATTCACAAAAGCAACAAAA	55	6	ATATAGGATAAGAAATAAGA	ATAAA
chr6:29320058	TTGGCATAACGTTTCATAATTTATTCTTTTATCTTATCTTATTTTTGTGGTTACCTGAAG	36	4	ATATAGGATAAGAAATAAGA	ATAAA
chr6:37310283	ATAGTAAATGTTTAAGTTAGGATACAATAAAAGAATAAAAGGAATAATAGGAATAAAAGA	11	6	ATATAGGATAAGAAATAAGA	ATAAA
chr6:39144609	TAACAGCTGTCTTTATCAGAAGGATAGGAAATAAAAATAAACACAAATTATGAGCACTCT	101	6	ATATAGGATAAGAAATAAGA	ATAAA
chr6:47383341	TATTCTATCTAACTATGTTTTTATACTTATTAACTATCCTCATTTCCACCTCCTCTGTAC	136	7	ATATAGGATAAGAAATAAGA	ATAAA
chr6:98792105	TGTAGTTTTAATGGAAGAATGATATGCTATAAGAATAAATGTTTATTACAGTCTCTGCTT	63	7	ATATAGGATAAGAAATAAGA	ATAAA
chr6:106352134	CTGGCAAAAAAAAAATGTATTTATTCTTATCTTTTATCCTACACATACAATATCTTTATT	22	4	ATATAGGATAAGAAATAAGA	ATAAA
chr6:123349162	AAAGTAATTTCCCATTAATGAGATAAAATATAAGAATAAATTGTTTTCATAATATTAAGT	203	6	ATATAGGATAAGAAATAAGA	ATAAA
chr6:141270507	ATAATGTTGTCCAAACATTCTTTATTCTTATTTTTTATCTATTTATTTTATTAATTATTG	33	6	ATATAGGATAAGAAATAAGA	ATAAA
chr6:142015455	AAAAGTGCACTACCACAGTATTTATTCTTTTTATCTATCCTGATTACTTTCAGGATTATG	49	7	ATATAGGATAAGAAATAAGA	ATAAA
chr7:9705653	ACAGACAGAGGGCTGACAATGTATTCTTATTTACTATCCTTTAAAAACTCTTCAAATATT	43	4	ATATAGGATAAGAAATAAGA	ATACA
chr7:28415549	AAAACTGTAGTTTCTATTTCATTCATTCTTATATAATATCTGCAATGTTATTTTTTCTAA	44	7	ATATAGGATAAGAAATAAGA	ATGAA
chr7:32817461	GTCATTTCCCTTCTTGGTGTTTCTTCTTATTTCCTATCTGTGCAGAACACAGCACATCAC	51	7	ATATAGGATAAGAAATAAGA	AGAAA
chr7:34945511	AGTGATGTGCTGTGTTCTGCACAGATAGGAAATAAGAAGAAATGCCAGGAAGGGAAATGA	40	7	ATATAGGATAAGAAATAAGA	AGAAA
chr7:75479801	TCTCTTATTCTAGGAAAAATGGATATTACTTAAGAATAAACTATGACAATTAAAGTTGCA	43	7	ATATAGGATAAGAAATAAGA	ATAAA
chr7:94792539	TTCTTTGTTTCTCTATTCTCAAGGATATAAAATAAGAATGAATACAGACTCCTGGTCATA	35	5	ATATAGGATAAGAAATAAGA	ATGAA
chr7:150462347	TGACACATTGTTCCTTTATTTTACTCTTATTGTTTATCCTTGAAATTTGGTGGTTTTCTA	332	5	ATATAGGATAAGAAATAAGA	GTAAA
chr7:157476056	GTTATACAGAAGCATTTTATACTTATTGCTTATCTTACACCTGAAAGTAATTTTTTTGGT	84	5	ATATAGGATAAGAAATAAGA	ATAAA
chr8:40173793	AATTGCCATGTGGCAATTCAAATAGGATAGGATAAAGAATAAAAGCAGAAATGGAGAGAA	11	6	ATATAGGATAAGAAATAAGA	TAAAA
chr8:89616909	TTCAATTATTTACTTTTATGGATATTGAATAAGAATAAATGACTCAAAATCGAGAAGAAA	88	7	ATATAGGATAAGAAATAAGA	ATAAA
chr8:118849228	ATGATGGGTATTTTTTTACTGTTTATTTTTATTATCTATCTCTATGTTCATAGGGAAATG	19	7	ATATAGGATAAGAAATAAGA	GTAAA
chr9:70964157	TGGGTATTTGTCAGCATTATTTTTATTCTTATTATTTATCCCAATTATGATTAAGATATA	107	5	ATATAGGATAAGAAATAAGA	ATAAA
chr9:77387224	AGAGGATCTAGGCAAAAATATATTCTTATTTCTTATCAAATATATAGAAAATGAATTTAT	9	2	ATATAGGATAAGAAATAAGA	ATATA
chr9:112462048	TGCTTGTGCTTCTTATGTCCTTTTATTCTTACTGTTTATCCCATCTGCTTTCCTTTAAAT	97	5	ATATAGGATAAGAAATAAGA	ATAAA
chr9:117163440	ACTCAACAAGTATAAAGGGTGATAGGAAATAAGAGTAAAGATGCTTTGTGACTGCATCAC	41	6	ATATAGGATAAGAAATAAGA	GTAAA
chr10:8186311	TGTAAAGCAAGCACAAATGTTTATTATTATTTTTTATCCATTGTGCTTTCATAAGAAATG	20	5	ATATAGGATAAGAAATAAGA	ATAAA
chr10:38027790	TCTTATTGATGGAACGACCCTTTATTCATATATAGTATCCTTCTTTGTCCCTTGTAACAG	22	7	ATATAGGATAAGAAATAAGA	ATAAA
chr10:50341904	AATTAGTTTTATGGTTAAGAGGATACTTTATAAGAATAAAATTACTTAAAAGTCACAGTT	157	7	ATATAGGATAAGAAATAAGA	ATAAA
chr10:81919257	TGAAAAGAAGTGCTGAGTTAGGATAGGATATAAGAATATATAAGAATAGGATATAAGTGT	18	4	ATATAGGATAAGAAATAAGA	ATATA
chr10:93598937	AATAATTTTTATTATTTCCAAGGATAATAAATAAAAATAAAGCTTCTAAGCTTTTTCTCT	47	6	ATATAGGATAAGAAATAAGA	ATAAA
chr11:16309390	AGTTCACACAGCAAAACTGATGATAGAATATAAGAATAAAAAGCAAGTCACAAGAGGTTA	83	7	ATATAGGATAAGAAATAAGA	ATAAA
chr11:22798581	AGTTAAAATGAGATAGTAAATAAGATAATAAATAAGAAAAAAATGCTTGTAAAGAGTAAA	19	3	ATATAGGATAAGAAATAAGA	AAAAA
chr11:74348335	TAAAAAATACAATTTATTATAAGATAAATAATAAAAATAAAGTTATGACAATTTTCAAAC	30	7	ATATAGGATAAGAAATAAGA	TAAAA
chr11:78812929	TTTGTGATCTTCTCTATGAAGGATACTATATAAAAATAAATTATACTGCATTGTGCTGAA	71	6	ATATAGGATAAGAAATAAGA	ATAAA
chr11:86064742	ATATGTCAAAATATAAATGTCCAACGATAGTAAATAAGAATAAAGAAAATTAAGAATTCA	14	7	ATATAGGATAAGAAATAAGA	ATAAA
chr11:88825141	GTTTTTCATGTGCAAGTCTTTATTTTTATTACCTATCTGATGGCTATTTAACTTATGCTA	13	7	ATATAGGATAAGAAATAAGA	ATAAA
chr11:117132080	CTTTCTGAAGCACACTTTTACACTTATTACATATCTGAAGTGATGACTTAAAATATTCAG	17	7	ATATAGGATAAGAAATAAGA	GTAAA
chr12:18576008	TAGCCATGGTCTCTAAACTTGTTTATTCTTATATCTTATCAAGTTTTTATTTAAATAATT	137	7	ATATAGGATAAGAAATAAGA	TTAGA
chr12:24108329	TATAGTTTTTCCATCCTTTTTTTATTCCTATTTCCTATCTCCTCATTTAATTCATGCATC	96	7	ATATAGGATAAGAAATAAGA	ATAAA
chr12:72632190	ATTTGCTATGGTAACTAATGTTTCATTCTTATAATTTATCTTTCATCTTAAGAAGTTAAG	79	6	ATATAGGATAAGAAATAAGA	ATGAA
chr12:85017557	CACCTGTCCTGAATTTTCTTTGTTCTTATTCTTTATCCAGTCTGTGTAATTATGTTGGCC	13	5	ATATAGGATAAGAAATAAGA	ACAAA
chr12:85951889	AAAACCCCAAAGGCTTGATGGGAGGATAATAAATATGAATAAAACGTGTAAATCAAACAC	26	6	ATATAGGATAAGAAATAAGA	ATAAA
chr13:42085080	CCCATTTTATGAATTGGCATATGATATAATATAAGAAAAAAATTTAAATTTAGGTTATGT	43	6	ATATAGGATAAGAAATAAGA	AAAAA
chr13:54513977	GGTGGTTAAATGAAAATGTGGATATATAATAAGAGTAAATAAAGCCCACAGAAAGTAAAA	84	7	ATATAGGATAAGAAATAAGA	GTAAA
chr13:80937374	TTCTGTTTCATTTAGCTCTGTTTTATCCTTATTACTTATCTTTTGCTATTTTTTCTCTTG	119	6	ATATAGGATAAGAAATAAGA	ATAAA
chr13:81925116	TAGCTATCATATATCTATTATTTATTCTTATTTATTATCTGTATGGACTCATGGGTTTCC	304	7	ATATAGGATAAGAAATAAGA	ATAGA
chr13:84976033	ATAAAAACTACCCAGGATTGTTTATTCTTATAATTTATCATAAGATCAGCCACTTGATAT	104	7	ATATAGGATAAGAAATAAGA	ATAAA
chr13:85375413	AGTGTAACCCGGAATGTCCCAAGATAAAAAATAAGAATAAAATTTTGGTAACAGCTATCA	90	6	ATATAGGATAAGAAATAAGA	ATAAA
chr13:90111370	ATTGAAATGAGAAACATGTTAATAGGATAATATATAAAAGTAAATTGCATTTTATCTCAG	27	5	ATATAGGATAAGAAATAAGA	GTAAA
chr13:92646056	TAAAGTCCAATATTTCTAATTTTTATTTTTATTATTTATCCTGTTTTCTCACCTTATCTA	28	7	ATATAGGATAAGAAATAAGA	TTAGA
chr14:54643069	TAATATTTGGATAGAAAAGCAGATACTCAATAAGAATAAAGAGTTGAATCAACAAGGCAG	205	7	ATATAGGATAAGAAATAAGA	ATAAA
chr14:66635692	AACGACGAAAAAGCAAATATTTCTTCTTATTTCTTATCAGCAAAAGAAAGGAATGAGGTG	46	5	ATATAGGATAAGAAATAAGA	AGAAA
chr14:79122564	AAGACATTCTAATATTATTTGGATATTAAATAAAAATAAATACCTCTGTTAAGATATTCA	40	7	ATATAGGATAAGAAATAAGA	ATAAA
chr15:41349701	TGCTTTCCGTAGACTCTGGTTTTATTCTTTTATCTTATCCTTTTATTCAAATGTAATTTT	71	5	ATATAGGATAAGAAATAAGA	ATAAA
chr15:41728763	GTGTTATTCAGGGGTCAGCTGGATAGAAAATAAGAGTAAATATTTAGAAATTTCTACAGC	178	7	ATATAGGATAAGAAATAAGA	GTAAA
chr16:11143945	CTGCTCTGTGTTCTCATTTTTTATTCTTATTCCCTATCCTGTGTTGTTACTGATAAGGCT	242	4	ATATAGGATAAGAAATAAGA	ATAAA
chr16:46814168	CAAACTGGCAACCTGATGGTTCTGATAAGAAACAAGAATAAAATAAACTACAATCCAAAA	44	6	ATATAGGATAAGAAATAAGA	ATAAA
chr17:46724706	ACTTTTGTGAAAGTAGGATTATTTTTGTCTTATTTATTATCCTCTGCAGTGCCTTCATTA	25	4	ATATAGGATAAGAAATAAGA	CAAAA
chr17:60657319	GTTAACTCGTATAAGAAACTTTATTCCTATTTCTTATCCATGTTAATATTGATTGAGTTT	335	5	ATATAGGATAAGAAATAAGA	ATAAA
chr20:1412328	AAATTTACTAGAGTCAAAGAGGGATATTACATAAGAATAAAAGGATCAATCCACTAGGAA	135	7	ATATAGGATAAGAAATAAGA	ATAAA
chr20:7209648	TTTAAAATTTGGTTATATGCTTTATACTTATAACATATCCTAATTCAAGCTAGGCACATT	43	7	ATATAGGATAAGAAATAAGA	ATATA
chr21:35064236	AACTCCAAGACTTCCATTTTTATTCCTATCACTTATCCAATCTAGGGAGCTTTAGCTTAC	27	5	ATATAGGATAAGAAATAAGA	ATAAA
chr22:10626203	TGTGTTTTGATTCATGACATTTTATTCCTATTATTTATCCAAAGGGTAATTAAAATTTCT	43	7	ATATAGGATAAGAAATAAGA	ATAAA
chrX:34829390	TTTGGATTAAGTAATAACTATGATATATAGTAAGAATAAATTGACCAAATGCTGTGAAAG	39	7	ATATAGGATAAGAAATAAGA	ATAAA
chrX:56981688	ACATTAAACTGGTTTCTGGATTTTATACTTATTTCCTATCTGCATTTTCCTGCAAGAGTA	123	7	ATATAGGATAAGAAATAAGA	ATAAA
chrX:101903642	AATGAAGGGAAAGAACACTGGATATGAAATAAGAAGAAATCATTTTTAGGCTTAGTCATA	30	4	ATATAGGATAAGAAATAAGA	AGAAA
chrX:105493010	ACTATAGATTTGCCTATTCTGGATATTTAATATGAATAAAATATGTAACATGTGGTCTTT	126	7	ATATAGGATAAGAAATAAGA	ATAAA
chrX:106017204	ATTTTAATCCATTTATATAATGTGATAACTAATAAGAAAAAACTTAAATCTGCCATTATG	40	7	ATATAGGATAAGAAATAAGA	AGAAA
chrX:145904271	CAAATGAGGACACAGATTTCCTGGATATTAAATAAGGGTAAACATTTCTTATTGAAATAA	41	7	ATATAGGATAAGAAATAAGA	GTAAA
chr2:26375616	ACCCACTGATTGCTAAAGATTTTTTATGGTGGTAATCTTTCTGTTTTGATTTTAGCTGAA	507	6	GTTACAGAAAAACTACTACC	ATAAA		0.690023
chr3:94718925	TAAATCCCACTAAAATAGTAAGAAATACTACTACTATAAATAGTACTAACATACTAGGTA	9	7	GTTACAGAAAAACTACTACC	ATAAA
chr6:91549469	GTTTGTATCCCTTTCTTGTTGTGGATATTCAGTAAGAATAAAAGGAAACAGTAGCCAACA	47	7	GTTACAGAAAAACTACTACC	AGAAA
chr8:85481012	CTGGTTGGTGCTTTGTTTATGGTAGTAGTTTTTCTGTAACACAGAATATAGGATAAGAAA	407	0	GTTACAGAAAAACTACTACC	ATAAA
chr9:116701223	AACTGAGCTGCTCAAAATTGTTTTTATGGTAGTAGTGTTTCTTTGGATTGTATCATAATA	229	5	GTTACAGAAAAACTACTACC	ATAAA
chr13:57069255	GACATAAAATGCAGACTGATAGAAAAACTACTACCTTAAACAGTAGTTTCTTGTCTACAA	92	3	GTTACAGAAAAACTACTACC	TTAAA
chr18:80208298	ACTTAAAAATATATCATCCCCTTTTATAGTGGTAGTTTTTCAAAATTCTTTCAGGCTTCA	22	7	GTTACAGAAAAACTACTACC	ATAAA
chr1:22451677	AAAAAAAAAAAAAGAAAAAAACTTTACTTAGGAAGTGTGGGGAGGGAAGGAGGGAGTGGC	73	6	GAATTCCCCAGACCTCCTAA	GTAAA	DYNC1H1	1
chr1:108597740	TGAGATAATGCCTTTGCTTGTTTTTATTTAGTAGGTTTGGGGAGGGAGCAGAGGCTAATA	54	6	GAATTCCCCAGACCTCCTAA	ATAAA
chr1:191496769	AGACATTATGTCAATGAACACCACAAACTTCCTAAATAAAATGTTTAAGATAAAAACAGA	59	5	GAATTCCCCAGACCTCCTAA	ATAAA
chr3:27668359	AATAAAAGTTCCCATATGAGAGTTTATTTAGGAAGTGTGGGGAATACCAGCAGATTAGAG	93	3	GAATTCCCCAGACCTCCTAA	ATAAA
chr3:69526408	CTGACTGCCTGACTGATGTTTCCCAGGCTTCCTAAATAAACTACTTGTAGTCTATCTCAG	52	6	GAATTCCCCAGACCTCCTAA	ATAAA
chr6:47831816	CGAACAACCCCCATGCCCACCCCAGTATTCCTAAATAAATAGTGTAAATAAATAGATGAT	39	7	GAATTCCCCAGACCTCCTAA	ATAAA
chr6:116601786	TATCTCTGTGCATGTGTACTTTTTATATAGGAGGGTTGGGGTTTTCTCTTTCTGACATTG	89	5	GAATTCCCCAGACCTCCTAA	ATAAA
chr9:129884349	AATGAAAGTTTTGTCTGGAAGATTTATTTAGGAGGTTTGGAGACAGTTCTTGCACTACAG	79	6	GAATTCCCCAGACCTCCTAA	ATAAA
chr20:7652799	AGTGACTGCAAGACACTTCCCCAATCTTCCTAAATAAAGGGCAGCCTACAATTGTTATTA	39	5	GAATTCCCCAGACCTCCTAA	ATAAA
chr2:139955714	TAAAGAACATATTAACAAACATCACTACTCCCTAACAAAAGATTTATTGTTTTGCTGTTG	102	5	GACAACATCATAACTCCCTA	ACAAA	HPRT1	0.65582
chr3:113773658	TTTTAAAAAATCAGAACAGACATCATTATTCCCTCATAAACTTTAGAATACCGTCCTGAA	129	7	GACAACATCATAACTCCCTA	ATAAA
chr3:197193287	AACCTAAAGGACCAATAAATATATCATACCTCCCTAGTAAAATTCCCATTAAAATCACAC	13	5	GACAACATCATAACTCCCTA	GTAAA
chr6:75082476	ACAGTATAATCACAAACCCCTTTTTATTAGGGAGAAATGATGATTAAAACCAAATGAGGA	141	6	GACAACATCATAACTCCCTA	ATAAA
chr11:21109657	TTTAAATGTCAGTTTGTTCTTTCATTAGGGAGTTATGATTTTTGTTTTGTAATTATTCAA	72	4	GACAACATCATAACTCCCTA	ATGAA
chr15:95917676	TGCATGGGGATACAATAAAACTTTTATTAGGGAAGTGTGATAGTATGTTTGTGCTACAGT	67	7	GACAACATCATAACTCCCTA	ATAAA
chrX:134493252	CTTTTTATAATGAAGGACAACATCATAACTCCCTAATAAAATGTGCATGTATATATTCAA	275	0	GACAACATCATAACTCCCTA	ATAAA
chr3:185635957	CGCGCCTGGCCTGCAATTATTTTTATTCTTAGAATATATCCCACTAGAGACCCGCAATGA	73	7	TATTTTAAAAATATGTTGCC	CTAGA	DYRK1A	1
chr13:85227965	CATGGGCTCATGGAAGCAAGTGATATTACATAAGAGTAAAAGCCAAAGCTCTGTTTGCTA	43	7	CCAAGTGATGTTTTACTAAA	GTAAA		1
chr21:37489552	TTCAGTCTCACACAAGAGTTGTCACTTACCAATTTGATAAACACAGTTAAGTCCTCCAAT	85	0	AGTTGTCACTTACCAATTTG	ATAAA		0
chr2:36654052	TTTCAACTTTGCTGTAGGTTTGGAAATCTTCATAATAAAACGCTGGAGGAAAAAGAGGCA	14	3	AAGGTTTGGAAAACTTCAAA	ATAAA		0.931818
chr7:101478649	CAGTGTTTCCTTTTTAACTTTTTATTTTGAAATAATCCAGAACAGTGTATTTTAAAGGAA	49	7	AAGGTTTGGAAAACTTCAAA	ATAAA
chr7:115429082	TCTATGTAGAAATATATCCTGGAGAACTACAAAATAAACATGGACAACATTGCAGATATT	28	7	AAGGTTTGGAAAACTTCAAA	ATAAA
chr13:87453816	CAGATCCATATGAATTTAAGTGGAAGACTTCAAAATAAATAAACATTTCAGAGGTCTGCA	32	7	AAGGTTTGGAAAACTTCAAA	ATAAA
chr21:37489510	TCTCTTCTTGTAGCTGAGCTTTATTTTGAAGTTTTCCAAACCTTCAGTCTCACACAAGAG	9	0	AAGGTTTGGAAAACTTCAAA	ATAAA
