# Supplementary material for: Evolution-guided protein design of IscB for persistent epigenome editing in vivo
Source: Nat Biotechnol. 2025 May 7;44(5):759–70. doi: 10.1038/s41587-025-02655-3 (PMC13180657; doi:10.1038/s41587-025-02655-3)
Supplement: Supplementary file 8 — Summary of all the results for genome and epigenome modification by engineered OrufIscB, related to Fig. 4. Sheet 1 contains target A-to-G editing efficiencies by OrufIscB–KRK fused to the ABE8e system. Sheet 2 contains target gene repression data by OMEGAoff and CRISPRoff. Sheet 3 contains the results of AAV-delivered OMEGAoff in mice. [file 41587_2025_2655_MOESM8_ESM.xlsx]

## Sheet: base editing (ED10A)
Target gene	Guide/target sequence	Targeting?	% A-to-I rep 1	% A-to-I rep 2	% A-to-I rep 3	% A-to-I rep 4	A position in target
EMX1	CCCCCTTCCCTATGGGAATA	T	2.34563	2.18008	2.60094	2.71486	12
		T	0.313497	0.356593	0.156882	0.374981	17
		T	0.0839725	0.0810438	0.0825696	0.0299985	18
		T	0.0951688	0.0891482	0.0743126	0	20
		NT	0.0426667	0.0744753	0.0389196	0.0607792	12
		NT	0.0533333	0.148951	0.0700553	0.151948	17
		NT	0.0746667	0.0744753	0.0311357	0.0486234	18
		NT	0	0.115098	0.0467035	0.0364675	20
CTNNB1	CTTCAAGAGAAAATGCGGTT	T	22.8088	15.4898	26.1887	23.6313	5
		T	16.6258	10.6839	18.6997	16.6105	6
		T	12.7791	8.34011	13.9146	13.1001	8
		T	7.89983	5.27172	9.5853	7.59038	10
		T	6.37666	4.01479	7.23075	6.6256	11
		T	7.46095	4.30314	8.35485	7.57875	12
		T	7.77075	5.30869	9.17515	8.50866	13
		NT	0.0725777	0.0530223	0.0855746	0.0563471	5
		NT	0.290311	0.344645	0.317848	0.265636	6
		NT	0.362889	0.379993	0.513447	0.305884	8
		NT	0.0725777	0.114882	0.0366748	0.0321983	10
		NT	0.0241926	0.0530223	0.0488998	0.0482975	11
		NT	0.084674	0.0530223	0.0733496	0.0643967	12
		NT	0.0725777	0.0441852	0.0977995	0.0321983	13
	CAGGTTACAACAACTTTGGG	T	2.75827	4.47022	3.56175	2.70695	13
		T	1.81795	3.4667	2.24742	2.16314	12
		T	0.300903	0.469178	0.521722	0.422961	10
		T	1.44183	2.43712	1.88622	1.40181	9
		T	3.28485	5.21308	4.13364	3.63746	7
		T	0.514042	0.794995	1.16384	0.664653	2
		NT	0.0128156	0.0842194	0.0813273	0.0236351	13
		NT	0.0128156	0	0	0.0472701	12
		NT	0.0512623	0	0.0162655	0.0354526	10
		NT	0.0128156	0.0526371	0.0162655	0.0118175	9
		NT	0	0.0210548	0	0	7
		NT	0.0256312	0.073692	0.0325309	0.0472701	2
CA2	ATATAGGATAAGAAATAAGA	T	0.392799	0.103856	0.0720886	0.198327	1
		T	2.84779	2.29132	2.34616	2.7852	3
		T	3.39334	3.07672	2.98185	3.71648	5
		T	2.09493	1.99922	1.19929	1.82806	8
		T	3.46972	3.47916	2.94908	3.69923	10
		T	2.70595	2.68077	1.81532	2.22471	11
		T	4.71358	4.25808	3.91245	4.41493	13
		T	3.41517	3.13514	2.37237	3.06114	14
		T	4.47354	3.74529	3.84036	4.44943	15
		T	2.68412	2.35622	2.17577	2.57825	17
		T	0.436443	0.305076	0.334229	0.431146	18
		T	0.0872886	0.0194729	0.0786421	0.129344	20
		NT	0.0285286	0.0102449	0.0322858	0.00836	1
		NT	0.042793	0.0204897	0.0215239	0.0418025	3
		NT	0.385137	0.327835	0.355144	0.259176	5
		NT	0.0499251	0.0512243	0.0645717	0.016721	8
		NT	0.0213965	0.0307346	0.118381	0.00836	10
		NT	0.392269	0.31759	0.344382	0.300978	11
		NT	0.620498	0.614691	0.667241	0.560154	13
		NT	0.0285286	0.0409794	0	0.0250815	14
		NT	0.00713	0.0409794	0.0215239	0.033442	15
		NT	0.0356608	0	0.0215239	0.0418025	17
		NT	0.356608	0.297101	0.322858	0.351141	18
		NT	0.0356608	0.0204897	0.0538097	0.033442	20
	GTTACAGAAAAACTACTACC	T	0.0273635	0.045205	0.0156789	0.0271039	18
		T	2.4764	2.63481	4.09219	2.44613	15
		T	0.944042	0.84598	1.23863	1.06383	12
		T	0.287317	0.232483	0.533083	0.501423	11
		T	0.300999	0.387472	0.57228	0.453991	10
		T	0.560952	0.419761	0.744748	0.528527	9
		T	3.09208	2.58315	3.57479	3.11695	8
		T	6.29361	6.29642	8.52932	7.08091	6
		T	6.06102	6.14143	8.33333	6.75566	4
		NT	0.00789	0.00977	0.038994	0.0118991	18
		NT	0	0	0.019497	0	15
		NT	0.0315706	0.0781937	0.038994	0	12
		NT	0.0157853	0	0.00975	0.0118991	11
		NT	0	0.0488711	0.019497	0	10
		NT	0.0157853	0.0488711	0.0292455	0.0832937	9
		NT	0.205209	0.107516	0.214467	0.154688	8
		NT	0.00789	0	0.019497	0	6
		NT	0.0710339	0.00977	0.019497	0	4
HPRT1	GACAACATCATAACTCCCTA	T	2.92545	2.42846	3.27988	2.14628	2
		T	26.3489	26.8277	28.7364	23.0866	4
		T	17.6814	17.8229	18.3194	15.2835	5
		T	28.9971	29.2265	31.4988	25.2529	7
		T	14.3748	13.8193	14.4067	11.4302	10
		T	22.7007	22.3911	24.3062	19.8489	12
		T	8.94466	8.43169	9.26662	7.46706	13
		T	0.965251	0.844867	0.94505	0.595634	19
		T	0.653401	0.573151	0.709857	0.489152	20
		NT	0.0645731	0.0772075	0.0646233	0.0556855	2
		NT	0.098559	0.0609533	0.0877031	0.0334113	4
		NT	0.0305873	0.0446991	0.0323117	0.0167056	5
		NT	0.0271887	0.00406	0.0461595	0.0445484	7
		NT	0.0543774	0.0162542	0.0369276	0.0222742	10
		NT	0.0339859	0.0284449	0.00923	0.0334113	12
		NT	0.0135943	0.00813	0.0138479	0.0167056	13
		NT	0.0305873	0.0243813	0.0323117	0.0111371	19
		NT	0.0101958	0.0162542	0.0138479	0.0167056	20
DYRK1A	TATTTTAAAAATATGTTGCC	T	0.100942	0.0764616	0.103292	0.152439	2
		T	0.45424	0.405835	0.613299	0.625802	7
		T	0.2131	0.258793	0.400258	0.577664	8
		T	0.515926	0.399953	0.548741	0.802311	9
		T	0.499103	0.429361	0.645578	0.778241	10
		T	0.588829	0.452888	0.690768	1.05905	11
		T	1.05989	0.929302	1.04584	1.41207	13
		NT	0.0156937	0.0135492	0.02457	0.00604	2
		NT	0.0156937	0.00677	0	0.0120795	7
		NT	0.0549278	0.0406477	0.012285	0.0120795	8
		NT	0.0156937	0.0203238	0.012285	0.024159	9
		NT	0.00785	0.0135492	0.00614	0.024159	10
		NT	0.0392341	0.033873	0.0552826	0.0362384	11
		NT	0.0549278	0.0203238	0.0429975	0.024159	13
	CCAAGTGATGTTTTACTAAA	T	0.0114738	0	0.0072	0.00592	20
		T	0.0172107	0.00536	0.0180005	0	19
		T	0.0401583	0.00536	0.0108003	0.0177525	18
		T	0.269635	0.203535	0.205206	0.18936	15
		T	0.418794	0.476701	0.403211	0.420143	8
		T	0.229476	0.208891	0.144004	0.230783	4
		T	0.189318	0.187467	0.0864024	0.112433	3
		NT	0	0	0.0137391	0	20
		NT	0	0.0045	0.0274782	0.0187406	19
		NT	0	0.0179872	0.0137391	0	18
		NT	0.0164177	0.0134904	0.0206086	0.0281109	15
		NT	0.385815	0.296789	0.412173	0.412294	8
		NT	0.00821	0.0269808	0.0343477	0.00937	4
		NT	0.00821	0.0134904	0.0274782	0	3
	AGTTGTCACTTACCAATTTG	T	0.417039	0.787402	0.552301	0.42926	1
		T	3.26929	3.51706	3.12971	2.59308	8
		T	5.30235	6.06299	5.841	4.24004	12
		T	2.91927	3.60892	3.03766	2.31275	15
		T	1.31814	1.86352	1.55649	1.20894	16
		NT	0.465881	0.518555	0.457456	0.281937	1
		NT	0.0822143	0.0810241	0.114364	0.0972195	8
		NT	0.0456746	0.0324097	0.0457457	0.0583317	12
		NT	0.0274048	0.0081	0.0343092	0.0388878	15
		NT	0.0182698	0.0243072	0.0343092	0.0291659	16
	AAGGTTTGGAAAACTTCAAA	T	0	0.0210682	0.0257621	0.0186237	20
		T	0	0	0.00859	0.0186237	19
		T	0	0.0842726	0.0171748	0.0186237	18
		T	1.7094	5.54092	5.47016	5.36363	13
		T	0.569801	1.65385	2.02662	1.40609	12
		T	0.2849	0.474033	0.266209	0.40041	11
		T	0.2849	0.863794	0.936024	0.912562	10
		T	0.569801	0.505636	0.455131	0.568023	2
		T	0.2849	0.579374	0.661228	0.633206	1
		NT	0.0222284	0.0485909	0.0189322	0.024574	20
		NT	0.0222284	0.0485909	0.0283983	0.0163827	19
		NT	0.0444568	0.0388727	0.0378644	0.0491481	18
		NT	0.0222284	0.0194363	0.0189322	0.0491481	13
		NT	0.0444568	0.0874636	0.0378644	0.0409567	12
		NT	0.0444568	0.0874636	0.0567967	0.0655308	11
		NT	0.338983	0.359572	0.236653	0.360419	10
		NT	0.0611281	0.155491	0.0946611	0.0737221	2
		NT	0.361211	0.359572	0.283983	0.352228	1
EMX1	ACTACAGTGGTGCCTGGAAA	T	0.0309444	0.0623908	0.0286041	0.0497402	20
		T	0.0309444	0.0499127	0.100114	0.0221068	19
		T	0.210422	0.143499	0.250286	0.160274	18
		T	7.12341	7.0876	7.9591	4.89665	6
		T	6.12081	5.64637	5.99971	4.33845	4
		T	0.6127	0.754929	0.672197	0.536089	1
		NT	0.032	0.0812458	0.0467035	0.0425454	20
		NT	0.0533333	0.013541	0.0467035	0.00608	19
		NT	0.192	0.162492	0.163462	0.243117	18
		NT	0.0426667	0.0880162	0.0467035	0.0547013	6
		NT	0.0853333	0.0406229	0.093407	0.0547013	4
		NT	0.032	0.0203114	0.0311357	0.0364675	1
DYNC1H1	GAATTCCCCAGACCTCCTAA	T	0.401779	0.348018	0.295284	0.413356	2
		T	1.87019	2.28334	2.02059	2.02384	3
		T	5.58186	6.49351	5.64836	6.8499	10
		T	15.3394	16.8449	15.3885	16.5289	12
		T	0.0669632	0.0381971	0.0843668	0.0858922	19
		T	0.0765294	0.0763942	0.15186	0.0751557	20
		NT	0.00835	0.0495805	0.0443459	0.0271097	2
		NT	0.0417275	0.0762777	0.121951	0.0697107	3
		NT	0.425621	0.476735	0.39357	0.367918	10
		NT	0.0125183	0.0533944	0.0886918	0.0503466	12
		NT	0.0417275	0.0533944	0.0554324	0.0580923	19
		NT	0.0375548	0.0572082	0.0776053	0.0580923	20

## Sheet: qPCR (5C)
Key number	DNMT3A/L position	KRAB position	AAVS guide rep 1	AAVS guide rep 2	AAVS guide rep 3	MYL6 guide rep 1	MYL6 guide rep 2	MYL6 guide rep 3
1	N terminal	C terminal	0.96	0.98	1.05	0.48	0.44	0.5
2	C terminal	N terminal	0.98	0.98	1.04	0.64	0.6	0.58
3	N terminal	N terminal	0.95	0.97	1.08	0.91	0.88	0.9
4	C terminal	C terminal	0.97	1	1.03	0.86	0.76	0.82
AAVS ⍵RNA guide sequence:	CTGTGGGGTGGAGGGGACAG
MYL6 ⍵RNA guide sequence:	CTAATGTAGCAATCGTCTGC

## Sheet: qPCR (5D, ED10C)
Cell type	Target gene	Construct	Guide sequence	AAVS guide rep 1	AAVS guide rep 2	AAVS guide rep 3	AAVS guide rep 4	Targeting guide rep 1	Targeting guide rep 2	Targeting guide rep 3	Targeting guide rep 4
HEK293FT	RHOXF2	CRISPRoff	TCTCCCTTATCGCCATAAAA	1.1005	0.979192	1.04787	0.872436	0.0637984	0.0624854	0.0611995	0.05994
		omegaoff	GCAAAATCTCCCTTATCGCC	1.1405	0.979192	1.02787	0.852436	0.0889824	0.091484	0.108793	0.0883677
	NRL	CRISPRoff	ATGTAGGCACATGGACGAGA	0.92	0.93	1.05	1.1	0.78	0.41	0.5	0.58
		omegaoff	TAGGCACATGGACGAGATGG	0.93	0.96	1.01	1.1	0.34	0.45	0.36	0.32
	NP63	CRISPRoff	TAAGTAGGAGATGAAACAGT	1.09	1.04	0.9	1.03	0.55	0.6	0.67	0.58
		omegaoff	ACTGTTTCATCTCCTACTTA	1.1	0.88	0.95	1.07	0.32	0.5	0.46	0.4
	PCSK9	CRISPRoff	TCTTTCCACTGGCCTTAACC	0.92	0.94	1.02	1.12	0.67	0.75	0.5	0.68
		omegaoff	GGCCTTAACCTGGCAGCCTT	1.03	1.06	0.95	0.96	0.74	0.77	0.59	0.58
AML12	Pcsk9	CRISPRoff	GTAGCGGGAAGTCGGGAAGT	0.974202	1.00159	1.00159	1.02264	0.386166	0.405365	0.446673	0.422579
		omegaoff	CCCGACTTCCCGCTACCTGC	0.722642	1.11061	1.00094	1.16583	0.312375	0.39266	0.39266	0.353885
	Ttr	CRISPRoff	GGTCTGTAGTGCTCAGTCTC	0.989627	1.01042	1.00344	0.99651	0.523027	0.530328	0.530328	0.537731
		omegaoff	GTCTCTGGTGTCCTTAGATA	0.991333	0.991333	1.01216	1.00517	0.435258	0.432251	0.435258	0.602879
HEK293FT
AAVS ⍵RNA guide sequence:	CTGTGGGGTGGAGGGGACAG
AAVS sgRNA guide sequence:	GGGGCCACTAGGGACAGGAT

## Sheet: qPCR (5E, ED10D)
Target gene	transfection type	condition	Normalized Target gene expression rep 1	Normalized Target gene expression rep 2	Normalized Target gene expression rep 3	Normalized Target gene expression rep 4
ASCL1	plasmid	AAVS guide	0.98	0.96	1.03	1.03
		Targeting guide	0.46	0.44	0.68	0.44
	RNA	AAVS guide	0.92	0.98	1.03	1.07
		Targeting guide 1:4 omegaRNA:mRNA ratio	0.297	0.0894	0.201	0.133
		Targeting guide 1:2 omegaRNA:mRNA ratio	0.275	0.297	0.141	0.124
		Targeting guide 1:1 omegaRNA:mRNA ratio	0.0586	0.184	0.193	0.0641
		Targeting guide 2:1 omegaRNA:mRNA ratio	0.0528	0.0521	0.0615	0.0757
		Targeting guide 4:1 omegaRNA:mRNA ratio	0.108	0.126	0.178	0.169
FABP4	plasmid	AAVS guide	0.92	0.95	1.06	1.07
		Targeting guide	0.32	0.33	0.38	0.34
	RNA	AAVS guide	0.91	0.94	1.05	1.1
		Targeting guide 1:4 omegaRNA:mRNA ratio	0.288	0.234	0.405	0.267
		Targeting guide 1:2 omegaRNA:mRNA ratio	0.132	0.348	0.246	0.19
		Targeting guide 1:1 omegaRNA:mRNA ratio	0.18	0.115	0.134	0.14
		Targeting guide 2:1 omegaRNA:mRNA ratio	0.0673	0.114	0.233	0.121
		Targeting guide 4:1 omegaRNA:mRNA ratio	0.153	0.131	0.0682	0.214
AAVS ⍵RNA guide sequence:	CTGTGGGGTGGAGGGGACAG
ASCL1 ⍵RNA guide sequence:	GGAAGGGAGTTAACAAAATA
FABP4 ⍵RNA guide sequence:	TTTCCCCTCTCTACACTGGG

## Sheet: qPCR (5F)
Guide/condition	Guide sequence	AAV dose	normalized Pcsk9 expression rep 1	normalized Pcsk9 expression rep 2	normalized Pcsk9 expression rep 3
Untreated			0.9236	0.9462	1.1302
Rosa26	ATTAAATGAGTCCCTCCCCT	5	0.9726	1.0235	1.0039
		10	1.1269	0.9017	0.9714
		20	0.8726	0.9358	1.1916
		40	0.9472	0.9825	1.0703
Pcsk9 guide 1	CATCGGAAGATCCTCTCTGA	5	0.5024	0.5436	0.5527
		10	0.5687	0.5238	0.5827
		20	0.5136	0.4829	0.4629
		40	0.5376	0.5518	0.4539
Pcsk9 guide 2	CCCGACTTCCCGCTACCTGC	5	0.5126	0.4618	0.4458
		10	0.4268	0.4376	0.4582
		20	0.3912	0.4257	0.4571
		40	0.3629	0.4164	0.4393

## Sheet: WB (5G)
Guide/condition	Guide sequence	AAV dose	normalized Pcsk9 expression rep 1	normalized Pcsk9 expression rep 2	normalized Pcsk9 expression rep 3
Untreated			0.9236	0.9462	1.1302
Rosa26	ATTAAATGAGTCCCTCCCCT	5	0.9726	1.0235	1.0039
		10	1.1269	0.9017	0.9714
		20	0.8726	0.9358	1.1916
		40	0.9472	0.9825	1.0703
Pcsk9 guide 1	CATCGGAAGATCCTCTCTGA	5	0.5024	0.5436	0.5527
		10	0.5687	0.5238	0.5827
		20	0.5136	0.4829	0.4629
		40	0.5376	0.5518	0.4539
Pcsk9 guide 2	CCCGACTTCCCGCTACCTGC	5	0.5126	0.4618	0.4458
		10	0.4268	0.4376	0.4582
		20	0.3912	0.4257	0.4571
		40	0.3629	0.4164	0.4393

## Sheet: ED10E
bisulfite FABP4
	NT ωRNA			FABP4 ωRNA
site1	8.20647	10.3217	13.4892	28.4119	30.2658	33.7913
site2	1.53153	1.86253	1.92419	16.2014	17.2485	19.012

## Sheet: Time course OMEGAoff (ED10F)
Days after transfection	FABP4			ASCL1
7	0.503	0.492	0.512	0.414	0.436	0.45
14	0.524	0.501	0.516	0.426	0.443	0.419
21	0.553	0.549	0.558	0.452	0.468	0.483

## Sheet: serum PCSK9 (5I)
Guide/condition	Guide sequence	Weeks relative to injection	Serum PCSK9 (ug/mL) rep 1	Serum PCSK9 (ug/mL) rep 2	Serum PCSK9 (ug/mL) rep 3	Serum PCSK9 (ug/mL) rep 4
Uninjected		-2	201.76	202.56	202.16	141.36
		-1	144.16	165.76	175.76	188.96
		2	150.16	134.16	162.96	167.76
		3	146.56	155.36	147.36	160.56
		4	140.96	134.96	140.56	140.96
		5	160.64	151.84	165.28	149.87
		6	150.21	140.84	152.95	159.83
		7	140.87	148.63	150.17	142.94
		24	139.28	146.18	149.37	152.82
PBS		-2	218.96	171.36	234.56	207.76
		-1	191.76	186.16	127.36	178.56
		2	152.16	168.96	169.36	205.36
		3	155.76	153.36	169.76	162.96
		4	171.36	146.16	187.76	165.76
		5	156.87	155.87	170.48	160.39
		6	147.62	139.64	160.26	155.26
		7	140.26	155.26	148.49	150.15
		24	138.38	152.14	146.83	148.46
Rosa26		-2	242.16	215.76	180.56	287.76
		-1	196.56	142.56	154.56	149.36
		2	174.56	163.36	146.16	174.56
		3	174.56	193.36	182.96	179.76
		4	192.96	249.36	204.56	224.96
		5	180.26	171.36	175.28	165.28
		6	160.26	169.24	178.53	170.38
		7	188.38	176.39	167.27	172.46
		24	190.36	182.04	178.29	184.46
Pcsk9 guide 1		-2	250.96	242.16	185.36	177.36
		-1	142.16	174.16	149.36	173.76
		2	135.76	181.36	124.16	130.16
		3	116.96	146.96	125.76	130.96
		4	89.76	61.36	79.36	39.36
		5	96.18	70.29	71.39	50.46
		6	90.49	79.32	80.48	59.26
		7	85.38	74.29	86.17	52.37
		24	78.24	80.28	83.18	60.28
Pcsk9 guide 2		-2	176.96	196.56	185.36	190.96
		-1	152.96	168.16	186.16	158.56
		2	137.36	146.96	202.96	130.56
		3	106.16	113.36	122.16	144.96
		4	62.56	48.96	74.96	54.56
		5	70.28	53.29	78.35	60.67
		6	60.19	62.48	82.48	68.19
		7	66.29	70.19	80.36	57.28
		24	72.18	78.31	68.28	65.35

## Sheet: cholesterol (5I)
Guide/condition	Guide sequence	Weeks relative to injection	Serum cholesterol (mg/dL) rep 1	Serum cholesterol (mg/dL) rep 2	Serum cholesterol (mg/dL) rep 3	Serum cholesterol (mg/dL) rep 4
Uninjected		-2	205.3	200.2	195.1	200
		-1	186.3	190.2	208.4	190.3
		2	210.4	214.8	190.3	196.2
		3	188.8	192.9	199	202.1
		4	208.5	211.3	198.9	195.6
		5	190.4	198.2	188.4	200.4
		6	210.4	185.2	187.2	195.3
		7	200.6	210.1	188.4	180.3
		24	205.6	212.3	185.4	176.3
PBS		-2	200.8	196.5	199.1	209.3
		-1	220.4	212.1	203.8	190.7
		2	188.9	190.3	193.5	200.5
		3	185.3	180.3	189	192.1
		4	209.8	214.7	202.3	197.2
		5	210.4	208.4	202.5	194.6
		6	185.2	192.1	180.9	200.3
		7	205.8	181.3	192.6	199.2
		24	210.5	175.6	194.5	190.3
Rosa26		-2	199.4	207.2	202.1	195.4
		-1	218.7	214.8	209.1	219.3
		2	195.2	205.3	209.2	210.3
		3	190.3	194.5	189.2	192.8
		4	201.7	206.4	195.7	190.2
		5	200.6	210.7	199.4	196.8
		6	178.2	198.3	190.4	189.1
		7	201.6	190.7	182.4	185.3
		24	196.3	182.5	188.3	193.4
Pcsk9 guide 1		-2	205.3	208.4	195.6	198.2
		-1	212.3	210.9	199.3	202.5
		2	198.1	192.3	201.4	204.5
		3	170.3	163.6	160.9	176.5
		4	135.6	124.7	121.3	127.4
		5	130.6	126.3	118.9	120.4
		6	139.5	120.6	128.4	121.3
		7	140.6	126	121.8	130.9
		24	135.2	130.6	126.2	122.4
Pcsk9 guide 2		-2	198.8	195.3	192.5	200.6
		-1	205.4	209.8	196.3	199.2
		2	191.2	198.5	189.3	197.4
		3	165.2	160.7	171	158.2
		4	140.1	122.5	118.4	128.5
		5	132	116	114.8	122.5
		6	130.6	121.5	120.5	130.8
		7	138.5	125.7	123.5	121
		24	145.2	132.5	121.5	119

[truncated: 2 more sheets: qPCR (ED10H), ALT and total Bilirubin (ED10K)]
