# Supplementary material for: Evolution-guided protein design of IscB for persistent epigenome editing in vivo
Source: Nat Biotechnol. 2025 May 7;44(5):759–70. doi: 10.1038/s41587-025-02655-3 (PMC13180657; doi:10.1038/s41587-025-02655-3)
Supplement: Supplementary file 9 — Primers used for sequencing in this study, related to all the figures. [file 41587_2025_2655_MOESM9_ESM.xlsx]

## Sheet: sheet1
Ortholog	Gene name	Guide sequence	F NGS primer	R NGS primer
OgeuIscB	DNMT1	AAAAGACGAGGATGAA	CTTTCCCTACACGACGCTCTTCCGATCTCTGTGCCTATAGAGCTCCCATGGGT	GACTGGAGTTCAGACGTGTGCTCTTCCGATCaccacgcccagtcTTCTTTTTCCTA
	EMX1	AATGGTGGAAACACAG	CTTTCCCTACACGACGCTCTTCCGATCTCCTCATTAAACTGCCTCCCCAAAACTGG	GACTGGAGTTCAGACGTGTGCTCTTCCGATCCCCAGAGAGAAGACAAAGCCAGAGC
	VEGFA	AAAAGAGTGAACGAGA	CTTTCCCTACACGACGCTCTTCCGATCTCGGCCCTCCTCTGTCCCAATTGT	GACTGGAGTTCAGACGTGTGCTCTTCCGATCCCCTCCAAGGTCTGCTTTCCAGA
AhaIscB-1, UpcgIscB, OozrIScB, OrufIscB, OlfxIscB-2	DYNC1H1	CGCTAGTGAGCCGAGGGGAT	CTTTCCCTACACGACGCTCTTCCGATCTCAAACCCGTGTCTTCTCAGCTCCG	GACTGGAGTTCAGACGTGTGCTCTTCCGATCGTGTGCTATTGGTCTCCAAAGAGATCCC
CzcbIscB	EMX1	GCAATGCGCCACCGGTTGAT	CTTTCCCTACACGACGCTCTTCCGATCTCCAGCTCAGCCTGAGTGTTGA	GACTGGAGTTCAGACGTGTGCTCTTCCGATCCTCGTGGGTTTGTGGTTGC
		GCCCACCCTAGTCATTGGAG
	VEGFA	TCATCGCCTCTCATGCAGTG	CTTTCCCTACACGACGCTCTTCCGATCTCCGGGCTCATGTGTCATCGCC	GACTGGAGTTCAGACGTGTGCTCTTCCGATCGCAGGAGCCAGACAAGGCAAATC
		GTGGGGAGAAGGCCACAGGT	CTTTCCCTACACGACGCTCTTCCGATCTCGGCCCTCCTCTGTCCCAATTGT	GACTGGAGTTCAGACGTGTGCTCTTCCGATCCCCTCCAAGGTCTGCTTTCCAGA
OrufIscB	DYNC1H1	GATATAAACCCTGTGTATTA	CTTTCCCTACACGACGCTCTTCCGATCTCAAACCCGTGTCTTCTCAGCTCCG	GACTGGAGTTCAGACGTGTGCTCTTCCGATCGTGTGCTATTGGTCTCCAAAGAGATCCC
	EMX1	GACCTTTGGGCATCAATCAC	CTTTCCCTACACGACGCTCTTCCGATCTCGCCTGGGTCATTGCAGAGGC	GACTGGAGTTCAGACGTGTGCTCTTCCGATCAGAAGGAGTAGCTGGAAACACTGACCA
	VEGFA	GGCGGGGCCCTTGAGAATAA	CTTTCCCTACACGACGCTCTTCCGATCTCGGAGTAGTCATGCCAGAGTCCTGC	GACTGGAGTTCAGACGTGTGCTCTTCCGATCACATGAGCTGAGAAGGTGGTGGG
		CAGAGGCGGGGCCCTTGAGA
OqmpIscB	DNMT1	TTCTGATGAAAAAGACGAGG	CTTTCCCTACACGACGCTCTTCCGATCTCTGTGCCTATAGAGCTCCCATGGGT	GACTGGAGTTCAGACGTGTGCTCTTCCGATCaccacgcccagtcTTCTTTTTCCTA
CeabIscB-3	TTLL11	GAGGCTGTAAATCTCAAGTA	CTTTCCCTACACGACGCTCTTCCGATCTCCCAGACTGCTACATAACAGAGTATTCCGTT	GACTGGAGTTCAGACGTGTGCTCTTCCGATCCAGCGAATGGTTTTTCAAGCTGCT
TbaIscB	DNMT1	ACGTAAAGAAGAATTATCCG	CTTTCCCTACACGACGCTCTTCCGATCTCAGCTTGGGAATGTGGGTACTGCT	GACTGGAGTTCAGACGTGTGCTCTTCCGATCGGGATTTGACTTTAGCCAGGTAGCCC
TbaIscB, NbaCas9-1	EMX1	GGCGCGGGCCGCTCGCTCTA	CTTTCCCTACACGACGCTCTTCCGATCTCAACTACCCTCACCCCAGCGC	GACTGGAGTTCAGACGTGTGCTCTTCCGATCGCCTGGGAATCTACCTCCGCG
TbaIscB, NbaCas9-2	VEGFA	AGCAGCCCCCGCATCGCATC	CTTTCCCTACACGACGCTCTTCCGATCTCCGGGCTCATGTGTCATCGCC	GACTGGAGTTCAGACGTGTGCTCTTCCGATCGCAGGAGCCAGACAAGGCAAATC
TbaIscB, NbaCas9-1, NbaCas9-2	VEGFA	CTGCCATCCAATCGAGACCC
NbaCas9-1, NbaCas9-2	VEGFA	GGAGGGCAGAATCATCACGA	CTTTCCCTACACGACGCTCTTCCGATCTCCCATGCCCATGCCTTGCTCTC	GACTGGAGTTCAGACGTGTGCTCTTCCGATCGGCAACAAGTCCTACTTCTAGCAGAGAC
OrufIscB	HPRT1	GACAACATCATAACTCCCTA	CTTTCCCTACACGACGCTCTTCCGATCTCGCATGTTTCTCGAGTGTAGTCTGTTAGCC	GACTGGAGTTCAGACGTGTGCTCTTCCGATCTGGCCCTCAGCAAGCAGTAAGA
	DYNC1H1	GAATTCCCCAGACCTCCTAA	CTTTCCCTACACGACGCTCTTCCGATCTCGGACCACTTCCCTTCCCAGTTCAAC	GACTGGAGTTCAGACGTGTGCTCTTCCGATCCCTCCAAGCACCTCTGAGCCAC
	CA2	ATATAGGATAAGAAATAAGA	CTTTCCCTACACGACGCTCTTCCGATCTCGGACCCTGGTTGCTTTGTGTCTAGTTTT	GACTGGAGTTCAGACGTGTGCTCTTCCGATCGTGCTATGGATTTGCACTCAACCATTCTA
	CA2	GTTACAGAAAAACTACTACC	CTTTCCCTACACGACGCTCTTCCGATCTCGGACCCTGGTTGCTTTGTGTCTAGTTTT	GACTGGAGTTCAGACGTGTGCTCTTCCGATCGTGCTATGGATTTGCACTCAACCATTCTA
	CTNNB1	CAGGTTACAACAACTTTGGG	CTTTCCCTACACGACGCTCTTCCGATCTCGGGATATGTATGGGTAGGGTAAATCAGTAAG	GACTGGAGTTCAGACGTGTGCTCTTCCGATCGGGCCCTCTCTATCGCTACAACAAATT
	CTNNB1	CTTCAAGAGAAAATGCGGTT	CTTTCCCTACACGACGCTCTTCCGATCTCGGGATATGTATGGGTAGGGTAAATCAGTAAG	GACTGGAGTTCAGACGTGTGCTCTTCCGATCGGGCCCTCTCTATCGCTACAACAAATT
	DYRK1A	TATTTTAAAAATATGTTGCC	CTTTCCCTACACGACGCTCTTCCGATCTCGCCTGTGATTAACCATAGGCGTATGGTC	GACTGGAGTTCAGACGTGTGCTCTTCCGATCgcccccttccagtcaatcccAAC
	DYRK1A	CCAAGTGATGTTTTACTAAA	CTTTCCCTACACGACGCTCTTCCGATCTCGCCTGTGATTAACCATAGGCGTATGGTC	GACTGGAGTTCAGACGTGTGCTCTTCCGATCgcccccttccagtcaatcccAAC
	DYRK1A	AGTTGTCACTTACCAATTTG	CTTTCCCTACACGACGCTCTTCCGATCTCCAGGGAGGGACAGCACTTTATCGAAT	GACTGGAGTTCAGACGTGTGCTCTTCCGATCGGCAGCCCTCTGTGTAGGCTTTG
	DYRK1A	AAGGTTTGGAAAACTTCAAA	CTTTCCCTACACGACGCTCTTCCGATCTCCAGGGAGGGACAGCACTTTATCGAAT	GACTGGAGTTCAGACGTGTGCTCTTCCGATCGGCAGCCCTCTGTGTAGGCTTTG
