# Supplementary material for: Evolution-guided protein design of IscB for persistent epigenome editing in vivo
Source: Nat Biotechnol. 2025 May 7;44(5):759–70. doi: 10.1038/s41587-025-02655-3 (PMC13180657; doi:10.1038/s41587-025-02655-3)
Supplement: Supplementary file 10 — Uncropped gels. [file 41587_2025_2655_MOESM10_ESM.zip]

Archive with 5 entries (4 files):
- Source Data Fig 2/
- Source Data Fig 2/Figure_2F_NovaIscB.jpg
- Source Data Fig 2/Figure_2F_OrufIscB-REC.jpg
- Source Data Fig 2/Figure_2F_OrufIscB.jpg
- Source Data Fig 2/Figure_2F_SpCas9.jpg
