# Supplementary material for: Evolution-guided protein design of IscB for persistent epigenome editing in vivo
Source: Nat Biotechnol. 2025 May 7;44(5):759–70. doi: 10.1038/s41587-025-02655-3 (PMC13180657; doi:10.1038/s41587-025-02655-3)
Supplement: Supplementary file 12 — Uncropped gels. [file 41587_2025_2655_MOESM12_ESM.zip]

Archive with 3 entries (2 files):
- Source Data Fig 5/
- Source Data Fig 5/Figure_5G_beta_actin.jpg
- Source Data Fig 5/Figure_5G_Pcsk9.jpg
