# Supplementary material for: Evolution-guided protein design of IscB for persistent epigenome editing in vivo
Source: Nat Biotechnol. 2025 May 7;44(5):759–70. doi: 10.1038/s41587-025-02655-3 (PMC13180657; doi:10.1038/s41587-025-02655-3)
Supplement: Supplementary file 13 — Uncropped gels. [file 41587_2025_2655_MOESM13_ESM.zip]

Archive with 5 entries (4 files):
- Source Data Extended Data Fig 4/
- Source Data Extended Data Fig 4/EDFig4A_Cy3.tif
- Source Data Extended Data Fig 4/EDFig4A_Cy5.tif
- Source Data Extended Data Fig 4/EDFig4C_Cy5.jpg
- Source Data Extended Data Fig 4/EDFig4C_EtBr.jpg
